# Supplementary material for: A multiple super-enhancer region establishes inter-TAD interactions and controls Hoxa function in cranial neural crest
Source: Nat Commun. 2023 Jun 5;14:3242. doi: 10.1038/s41467-023-38953-0 (PMC10241789; doi:10.1038/s41467-023-38953-0)
Supplement: Supplementary file 4 — Supplementary Data 1 [file 41467_2023_38953_MOESM4_ESM.xlsx]

## Sheet: Supplementary_Table_1_2232_supe
chr1:7776321-7778030
chr1:11347408-11356049
chr1:12571794-12583839
chr1:12748248-12777699
chr1:14126261-14172733
chr1:14185371-14194560
chr1:14315500-14384883
chr1:14442503-14514246
chr1:17449424-17459873
chr1:20131424-20136303
chr1:20209230-20225161
chr1:30535755-30542457
chr1:35967823-35979175
chr1:37110718-37125977
chr1:38436249-38471045
chr1:38509422-38512942
chr1:38594903-38619230
chr1:39731339-39783019
chr1:39859233-39885831
chr1:41256997-41278116
chr1:41388438-41390754
chr1:41743301-41764546
chr1:41886024-41912950
chr1:43005500-43019097
chr1:43358502-43361298
chr1:44665716-44680423
chr1:44765485-44784537
chr1:45020337-45055753
chr1:45314448-45321707
chr1:54826718-54868575
chr1:54906199-54914081
chr1:54960251-54981104
chr1:57428686-57455276
chr1:57477113-57497486
chr1:57665868-57685385
chr1:58950774-58961769
chr1:59268954-59272033
chr1:59316224-59352010
chr1:59422812-59439643
chr1:59458024-59473599
chr1:61139491-61181994
chr1:62004459-62018479
chr1:62373671-62405889
chr1:62742419-62780566
chr1:62836861-62888257
chr1:63987250-64004319
chr1:72009240-72031354
chr1:72046304-72065807
chr1:72761040-72791755
chr1:72804990-72814892
chr1:72936779-72979065
chr1:73362174-73364624
chr1:74103340-74112620
chr1:74803256-74825333
chr1:75328124-75356035
chr1:75639198-75705376
chr1:75832872-75845338
chr1:75884083-75931908
chr1:76001270-76011762
chr1:76843738-76881670
chr1:76895507-76915069
chr1:77213386-77236357
chr1:77306776-77350684
chr1:78003111-78028150
chr1:78050701-78083559
chr1:78157876-78191100
chr1:78567396-78596128
chr1:78715377-78745691
chr1:80013929-80015729
chr1:80032246-80062788
chr1:81607102-81619112
chr1:82027855-82043103
chr1:83853565-83872121
chr1:84176723-84199853
chr1:86456778-86465637
chr1:86481222-86488560
chr1:86502412-86511304
chr1:89157375-89191534
chr1:89709037-89725168
chr1:90335194-90338867
chr1:90734287-90763443
chr1:90876100-90897330
chr1:91071996-91107400
chr1:91578508-91601758
chr1:91651945-91686654
chr1:91738689-91781475
chr1:91843722-91845931
chr1:91952355-91969032
chr1:92371102-92379945
chr1:93210053-93226157
chr1:93584970-93619309
chr1:106612219-106637194
chr1:119025922-119048907
chr1:127421033-127444817
chr1:131540994-131573901
chr1:133187899-133241290
chr1:133397444-133418741
chr1:133434134-133452727
chr1:133485694-133501349
chr1:133733005-133747738
chr1:133762736-133768195
chr1:133840155-133893363
chr1:134060537-134071842
chr1:134086414-134093775
chr1:135172272-135199879
chr1:135535032-135565625
chr1:135659072-135681375
chr1:135732183-135753050
chr1:137635798-137650943
chr1:138010612-138043890
chr1:150674284-150682956
chr1:150723349-150778263
chr1:150894134-150950968
chr1:152555926-152589910
chr1:154970187-155007183
chr1:155039314-155052710
chr1:162143028-162210054
chr1:162237987-162282999
chr1:162871277-162875309
chr1:163191334-163223498
chr1:163355002-163384514
chr1:163413855-163477774
chr1:163570510-163576086
chr1:163814392-163859106
chr1:163872108-163921915
chr1:166048470-166089317
chr1:166279781-166283329
chr1:167761835-167789355
chr1:168228915-168247905
chr1:168284002-168326796
chr1:168382419-168417936
chr1:168753566-168792405
chr1:169458950-169485498
chr1:170468383-170481373
chr1:172016303-172017967
chr1:177501585-177519213
chr1:178544114-178553650
chr1:179058821-179109084
chr1:179126245-179148012
chr1:179197770-179213146
chr1:179443906-179493136
chr1:179847903-179888518
chr1:180282479-180286551
chr1:182081558-182115029
chr1:183083811-183142101
chr1:183167751-183191309
chr1:185460889-185483104
chr1:185508729-185559463
chr1:185666856-185682907
chr1:186250332-186272658
chr1:186426323-186493504
chr1:187674305-187684833
chr1:189738481-189770027
chr1:193376644-193389649
chr2:3726376-3749733
chr2:4245864-4268557
chr2:4477897-4493693
chr2:4521753-4543216
chr2:6261232-6282999
chr2:9973121-9990975
chr2:10213674-10285087
chr2:12053516-12078883
chr2:13371343-13392947
chr2:17837566-17881269
chr2:26301397-26310418
chr2:27404482-27412852
chr2:27758516-27786158
chr2:27799684-27859126
chr2:30540513-30559453
chr2:30639618-30660200
chr2:30687022-30712366
chr2:30725304-30785102
chr2:31067028-31088742
chr2:31255669-31266314
chr2:31746105-31750017
chr2:32494917-32510579
chr2:32549147-32556167
chr2:33575576-33604462
chr2:33753404-33754912
chr2:33774321-33783924
chr2:33822037-33853092
chr2:34249048-34253262
chr2:35259261-35274188
chr2:35728583-35746840
chr2:50169815-50202882
chr2:50810585-50834718
chr2:50916668-50945375
chr2:51138871-51141353
chr2:51519844-51533481
chr2:51555833-51582183
chr2:51637863-51659790
chr2:51891032-51913186
chr2:51995631-52025616
chr2:52938231-52970280
chr2:53019213-53039532
chr2:53053000-53062372
chr2:57848107-57857095
chr2:59496972-59544936
chr2:59598742-59601282
chr2:59828089-59830867
chr2:60801231-60851367
chr2:60904581-60925324
chr2:61046167-61072033
chr2:61655590-61662536
chr2:61811594-61816328
chr2:63819519-63830593
chr2:63847784-63879262
chr2:64250633-64260083
chr2:68874451-68888237
chr2:69021344-69050562
chr2:70148939-70177793
chr2:70370227-70444398
chr2:71305593-71316930
chr2:71644353-71656480
chr2:71673037-71681342
chr2:73027245-73049202
chr2:73491571-73523289
chr2:73560929-73573645
chr2:74187711-74218305
chr2:74984807-75001178
chr2:75577354-75619066
chr2:75734314-75773127
chr2:76088420-76119115
chr2:78977698-79020662
chr2:79180742-79215412
chr2:91984131-92013538
chr2:93255714-93304197
chr2:93481593-93538895
chr2:93552812-93600027
chr2:93615748-93625438
chr2:93645844-93648197
chr2:93662245-93697406
chr2:93729132-93792012
chr2:101740212-101755764
chr2:101956510-101984089
chr2:102002564-102022588
chr2:103577803-103640586
chr2:103668581-103695747
chr2:106413053-106437704
chr2:106450621-106478816
chr2:106497538-106512769
chr2:106526643-106553940
chr2:106665576-106683807
chr2:106788975-106797165
chr2:106832781-106866851
chr2:114610100-114636178
chr2:115368385-115394055
chr2:115454008-115468473
chr2:115537789-115543453
chr2:115849708-115861110
chr2:115993954-116021653
chr2:117765734-117796679
chr2:118489984-118540700
chr2:119978271-120008029
chr2:122375139-122378556
chr2:125401283-125451605
chr2:125548501-125560502
chr2:125917098-125939699
chr2:126042697-126072164
chr2:128211057-128218866
chr2:128301597-128353216
chr2:128712356-128715709
chr2:128783039-128796845
chr2:132042815-132050501
chr2:135029059-135061743
chr2:135836028-135882885
chr2:137215787-137248813
chr2:139914254-139949142
chr2:141844893-141890612
chr2:144149210-144166189
chr2:145831785-145859890
chr2:145881727-145889143
chr2:146549226-146576536
chr2:150643493-150651642
chr2:152114095-152132339
chr2:152405701-152411614
chr2:153426228-153437528
chr2:153457212-153475871
chr2:153575458-153611389
chr2:154454008-154466128
chr2:154742405-154749492
chr2:156429966-156440936
chr2:158152408-158179616
chr2:164431169-164437154
chr2:165133328-165139919
chr2:165184352-165202741
chr2:165413970-165417618
chr2:165546111-165585230
chr2:165613771-165642865
chr2:166000731-166041885
chr2:166089774-166109190
chr2:166162472-166181655
chr2:166195278-166198261
chr2:166308016-166353261
chr2:166367001-166390757
chr2:166415105-166439987
chr2:166453567-166461144
chr2:166477583-166491088
chr2:166528517-166565242
chr2:166728360-166747227
chr2:167071390-167082425
chr2:167740360-167765580
chr2:168439170-168473780
chr2:168827294-168840444
chr2:168853649-168873465
chr2:169184735-169213687
chr2:169804169-169845431
chr2:169973445-170017642
chr2:170173885-170223228
chr2:170343624-170346068
chr2:172559016-172629788
chr2:172643653-172661946
chr2:172726881-172740985
chr2:172772961-172786849
chr2:172921852-172935835
chr2:173159290-173182590
chr2:173321196-173353994
chr2:174300430-174320462
chr2:174781548-174794177
chr2:174917216-174936672
chr2:178256628-178264413
chr2:178420779-178423260
chr2:178610161-178642831
chr2:178949158-178968667
chr3:5174995-5205196
chr3:5228515-5238325
chr3:5387544-5416817
chr3:6174101-6252722
chr3:6810232-6838421
chr3:6924897-6939052
chr3:7008082-7027919
chr3:8708829-8731731
chr3:8753543-8768006
chr3:21524400-21577262
chr3:21934675-21970846
chr3:27193209-27205707
chr3:27604297-27616924
chr3:27858871-27864228
chr3:30097446-30120510
chr3:30143703-30153200
chr3:30167349-30220926
chr3:30244591-30261233
chr3:30380478-30421372
chr3:31015894-31023754
chr3:31190803-31214133
chr3:31435175-31437274
chr3:35332930-35349701
chr3:37906788-37938021
chr3:38275081-38322703
chr3:38650178-38669458
chr3:38776539-38807491
chr3:40021053-40036146
chr3:40049022-40115201
chr3:40243171-40256909
chr3:40305548-40328610
chr3:40368937-40499989
chr3:41234971-41259330
chr3:49586052-49593834
chr3:49840957-49944865
chr3:50482477-50486279
chr3:50897633-50913307
chr3:50982772-51000363
chr3:51019302-51042694
chr3:51348797-51365441
chr3:51700978-51718467
chr3:51739004-51751663
chr3:52033636-52053597
chr3:52087837-52102086
chr3:52643460-52668513
chr3:54398481-54444063
chr3:54558519-54571966
chr3:54586551-54592237
chr3:55373864-55382947
chr3:55587511-55613830
chr3:55815452-55829795
chr3:56698040-56709449
chr3:57458449-57472141
chr3:63411826-63423084
chr3:65888732-65906149
chr3:65973888-65976585
chr3:66105048-66118761
chr3:66166224-66179565
chr3:66373593-66411955
chr3:79970134-80004627
chr3:80866700-80893574
chr3:81204263-81244897
chr3:84116775-84141966
chr3:86092177-86094506
chr3:86750714-86770516
chr3:87144394-87151699
chr3:87982440-87988069
chr3:95667647-95674138
chr3:95695601-95707698
chr3:95972749-95986637
chr3:97241924-97256389
chr3:97940734-97942995
chr3:98077375-98087289
chr3:100702844-100719944
chr3:101116555-101145625
chr3:101161239-101188070
chr3:101388080-101399451
chr3:101502158-101528534
chr3:101544308-101573240
chr3:101611113-101612896
chr3:101701752-101713605
chr3:102635972-102678958
chr3:103403345-103422043
chr3:104431071-104442628
chr3:107357056-107361671
chr3:107581266-107584042
chr3:107720994-107742473
chr3:107787043-107794048
chr3:107840555-107855867
chr3:108295444-108328802
chr3:110022370-110048729
chr3:115623009-115650406
chr3:116105093-116115325
chr3:119890735-119959243
chr3:121390000-121417876
chr3:121468743-121491534
chr3:121576585-121590142
chr3:122517087-122519594
chr3:123170114-123188471
chr3:126505267-126516480
chr3:127355289-127385505
chr3:129411529-129429444
chr3:130257059-130317206
chr3:130337823-130414102
chr3:130818495-130836847
chr3:131940327-131943021
chr3:131964813-131995600
chr3:132852546-132861175
chr3:133383236-133397095
chr3:136763225-136764962
chr3:137528479-137548492
chr3:139848595-139866613
chr3:141491208-141563854
chr3:142063436-142151465
chr3:144010480-144026847
chr3:144214208-144238297
chr3:144365282-144381361
chr3:144399463-144420365
chr3:145614316-145643192
chr3:145684606-145704131
chr3:147445467-147458977
chr3:147823585-147913040
chr3:148335683-148344230
chr3:149074587-149093749
chr3:149820351-149853734
chr3:149909384-149924480
chr3:152567732-152586729
chr3:153242125-153261862
chr3:154363898-154398624
chr3:154528462-154572821
chr3:155403517-155410265
chr3:157580452-157593776
chr4:5559433-5591228
chr4:5991193-5993183
chr4:6211969-6226964
chr4:6818316-6842183
chr4:8889797-8922340
chr4:9005933-9028772
chr4:9066142-9098131
chr4:12641839-12655902
chr4:13086626-13094220
chr4:13206939-13252546
chr4:13364030-13372949
chr4:13454388-13475221
chr4:13809109-13845676
chr4:14201157-14219391
chr4:14260577-14302439
chr4:14490491-14510237
chr4:19870533-19884669
chr4:21972822-22002362
chr4:30771963-30790880
chr4:31805636-31836212
chr4:31912830-31938267
chr4:32174477-32197379
chr4:32265029-32280840
chr4:32294756-32305588
chr4:32320911-32404749
chr4:32932183-32940470
chr4:34992176-35007483
chr4:35476502-35478548
chr4:40873444-40889285
chr4:43742173-43763535
chr4:43883547-43886568
chr4:43964491-43979232
chr4:46663706-46665984
chr4:47129491-47162613
chr4:48546637-48549386
chr4:54021344-54033322
chr4:54094612-54128445
chr4:54316566-54344674
chr4:54515600-54534262
chr4:54587229-54637334
chr4:54758061-54779147
chr4:55645266-55668010
chr4:56631148-56665168
chr4:57114059-57115682
chr4:57243278-57263940
chr4:57529415-57561280
chr4:57597560-57631801
chr4:57673514-57698875
chr4:58517316-58531169
chr4:58716537-58749615
chr4:63579861-63584217
chr4:64345947-64348981
chr4:64415691-64439015
chr4:65216357-65219038
chr4:75974472-76007092
chr4:81561122-81594204
chr4:81755789-81765059
chr4:82219506-82234232
chr4:82265972-82345123
chr4:82360293-82413211
chr4:82511702-82513762
chr4:82530777-82542204
chr4:82755809-82796930
chr4:83081382-83115931
chr4:83170165-83183863
chr4:83822773-83847806
chr4:83910995-83957083
chr4:83975586-84005303
chr4:84065869-84096191
chr4:84172415-84274499
chr4:84333637-84379807
chr4:84481426-84503364
chr4:84579159-84597958
chr4:84612961-84656992
chr4:84849212-84860908
chr4:86289281-86296020
chr4:86405628-86438553
chr4:87359688-87379139
chr4:87393194-87425919
chr4:87767819-87802499
chr4:87921944-87950135
chr4:88128754-88148601
chr4:88503237-88515880
chr4:95317051-95319604
chr4:95376724-95387036
chr4:95651763-95692879
chr4:95881004-95934889
chr4:97465649-97483669
chr4:97595815-97674312
chr4:97745700-97752235
chr4:97809512-97869213
chr4:98031847-98126356
chr4:98222785-98224694
chr4:98803190-98812399
chr4:100152444-100237422
chr4:100371283-100407552
chr4:100429626-100447145
chr4:100615496-100617454
chr4:100827169-100866358
chr4:100910151-100926905
chr4:100954165-100982249
chr4:101292025-101314153
chr4:101706832-101713663
chr4:105175361-105207700
chr4:105630319-105687920
chr4:105842319-105876580
chr4:105929175-105942370
chr4:106779015-106787870
chr4:107184942-107194870
chr4:107443206-107461128
chr4:107497730-107521870
chr4:108338990-108369611
chr4:108424232-108434325
chr4:110121611-110134856
chr4:114563929-114568303
chr4:114593168-114601463
chr4:114766346-114789321
chr4:117651578-117657708
chr4:118260917-118277236
chr4:118465263-118478167
chr4:120248790-120268815
chr4:120715524-120731613
chr4:123957052-123972913
chr4:124704175-124710369
chr4:124951510-124972393
chr4:125658375-125667055
chr4:127226895-127236822
chr4:128897694-128907240
chr4:129771404-129796375
chr4:129868186-129884380
chr4:130797432-130805353
chr4:130828900-130841633
chr4:130878106-130908892
chr4:131825219-131827799
chr4:132514533-132524997
chr4:132938385-132968549
chr4:133043158-133058027
chr4:133084675-133118386
chr4:133427638-133443541
chr4:133928421-133959876
chr4:134413640-134437224
chr4:134579036-134612659
chr4:135001824-135032365
chr4:135644493-135680643
chr4:136088973-136120347
chr4:136148110-136163992
chr4:136698810-136820435
chr4:137367516-137382462
chr4:137486603-137498806
chr4:137919124-137932866
chr4:139140760-139145297
chr4:139238667-139268144
chr4:139714482-139724798
chr4:139746160-139755259
chr4:139811111-139823901
chr4:141179091-141187781
chr4:142220890-142229575
chr4:142246630-142277747
chr4:142577015-142597225
chr4:142618631-142622890
chr4:143305656-143331083
chr4:148978318-148998938
chr4:149821519-149894827
chr4:150250606-150273255
chr4:150339211-150373950
chr4:150581046-150599833
chr4:150745472-150818550
chr4:154384950-154391381
chr4:154408775-154450599
chr4:154567731-154595186
chr4:154709258-154728305
chr4:154771031-154803227
chr4:154904077-154911105
chr4:155115729-155179587
chr4:156070083-156083571
chr5:4484319-4499473
chr5:4525787-4562366
chr5:5342403-5373192
chr5:12633810-12647259
chr5:13312563-13333380
chr5:15747359-15757352
chr5:16777858-16779674
chr5:20079735-20082190
chr5:20270764-20296592
chr5:20675214-20677520
chr5:21488637-21500285
chr5:30495041-30502571
chr5:31934479-31967873
chr5:33222201-33238770
chr5:33692387-33717286
chr5:36307047-36324504
chr5:36373323-36386300
chr5:37962098-37969466
chr5:37993431-38007554
chr5:38054054-38066924
chr5:38082426-38099286
chr5:38617899-38636032
chr5:38842812-38858831
chr5:43885010-43898168
chr5:44891086-44952404
chr5:44974681-44976957
chr5:45084877-45122843
chr5:45271270-45296852
chr5:52892284-52905745
chr5:53563778-53565221
chr5:64009295-64013849
chr5:64503751-64506801
chr5:64576063-64600193
chr5:64861479-64879311
chr5:66922900-66958407
chr5:67672764-67697453
chr5:73731503-73762560
chr5:73777508-73882603
chr5:74201202-74215747
chr5:74446506-74455447
chr5:74783551-74805794
chr5:74929676-74944586
chr5:74960604-74980060
chr5:77354818-77358891
chr5:88162440-88167874
chr5:89203805-89209197
chr5:91712864-91725892
chr5:92905039-92916486
chr5:92987980-92999575
chr5:93024240-93037952
chr5:100216953-100232554
chr5:103760222-103778945
chr5:104095343-104103257
chr5:104370748-104428570
chr5:105753997-105777769
chr5:106773067-106806635
chr5:106989151-107020450
chr5:107268101-107283069
chr5:111115832-111154547
chr5:111242851-111270198
chr5:111488062-111561667
chr5:111574321-111577692
chr5:111600973-111649798
chr5:111663346-111676092
chr5:111691846-111731346
chr5:111829584-111878279
chr5:111891065-111894530
chr5:112404719-112418221
chr5:112946050-112977346
chr5:113150997-113159378
chr5:113173587-113191751
chr5:113452733-113477132
chr5:113584839-113601581
chr5:114460309-114475130
chr5:115203978-115231661
chr5:115316694-115319811
chr5:115362952-115415625
chr5:115524006-115535261
chr5:118069038-118106688
chr5:118316803-118332416
chr5:118353699-118356347
chr5:118444866-118478903
chr5:118513774-118539535
chr5:119249400-119271558
chr5:119366465-119401489
chr5:119605539-119622392
chr5:120560227-120579795
chr5:121966288-121992443
chr5:122511493-122529485
chr5:122620838-122623286
chr5:122994173-123006477
chr5:123057436-123060620
chr5:123827207-123838621
chr5:124890657-124970568
chr5:125134440-125165863
chr5:125202881-125252492
chr5:125393316-125409413
chr5:127318735-127372499
chr5:128606699-128637715
chr5:129385939-129416299
chr5:130937707-130951183
chr5:132060287-132084886
chr5:132153836-132195530
chr5:132209271-132231726
chr5:133481661-133506858
chr5:133806540-133822654
chr5:133999095-134063622
chr5:134466024-134468559
chr5:134776848-134819039
chr5:134846296-134897279
chr5:135271878-135277003
chr5:136467429-136503384
chr5:136791115-136819820
chr5:136842869-136864936
chr5:140575082-140582204
chr5:142367009-142387499
chr5:142410179-142451732
chr5:142916637-142950670
chr5:143000027-143010714
chr5:148590611-148609232
chr5:148624970-148708640
chr5:149312902-149339568
chr5:151018489-151071868
chr5:151142078-151175088
chr5:151216237-151219619
chr6:4431973-4473645
chr6:4488462-4490807
chr6:4545988-4563052
chr6:4982776-5030477
chr6:5077557-5106970
chr6:6443294-6471009
chr6:8148391-8174489
chr6:9062886-9071562
chr6:16316292-16318271
chr6:16666539-16738121
chr6:16751347-16765990
chr6:22205116-22233679
chr6:30517440-30539073
chr6:30699543-30712941
chr6:33952904-33977792
chr6:34487729-34521967
chr6:34542907-34560013
chr6:34994995-35013080
chr6:35353731-35362846
chr6:36818602-36903772
chr6:36987825-37019082
chr6:37354223-37377553
chr6:37402001-37431946
chr6:37465291-37486780
chr6:37589980-37618478
chr6:38150736-38165279
chr6:39284972-39305123
chr6:39539736-39544341
chr6:50808576-50823557
chr6:50882158-50892150
chr6:50916065-50960068
chr6:50976751-50986823
chr6:51001145-51120582
chr6:51142224-51178186
chr6:51320697-51340378
chr6:51383813-51399347
chr6:51579396-51613150
chr6:52851487-52862805
chr6:52925449-52972615
chr6:53117443-53165501
chr6:53262728-53280729
chr6:53349772-53375730
chr6:53451665-53464066
chr6:53583403-53625533
chr6:53880874-53905349
chr6:53930216-53966463
chr6:55258191-55273379
chr6:55311706-55321466
chr6:65958307-65970598
chr6:71967990-71998685
chr6:72188747-72201905
chr6:72215367-72222810
chr6:84861069-84883515
chr6:84959332-84977181
chr6:85218832-85221897
chr6:87143642-87161852
chr6:88113374-88132387
chr6:88313543-88345341
chr6:91179951-91202162
chr6:91234596-91248891
chr6:91527567-91550534
chr6:91953608-91972917
chr6:94054154-94134463
chr6:94334986-94337164
chr6:94760467-94774504
chr6:94802694-94815005
chr6:94875364-94921890
chr6:95607713-95634780
chr6:98623726-98644791
chr6:98970684-98973393
chr6:99197754-99212494
chr6:99588689-99625971
chr6:100155619-100171434
chr6:100421669-100438574
chr6:100552691-100594385
chr6:100968039-100993314
chr6:101473329-101514316
chr6:108667861-108710027
chr6:112728313-112735890
chr6:114882212-114902438
chr6:117313260-117334370
chr6:117646530-117678564
chr6:117878964-117888830
chr6:118983487-119041596
chr6:119634773-119648123
chr6:120109134-120115158
chr6:120539305-120551331
chr6:120965366-120978510
chr6:121138602-121176639
chr6:122491110-122495907
chr6:124790241-124806135
chr6:125088398-125090583
chr6:125415871-125430762
chr6:125446802-125454644
chr6:125572647-125585814
chr6:125803713-125811904
chr6:125991115-126009411
chr6:126086288-126143489
chr6:126470464-126502940
chr6:126751964-126778340
chr6:127050073-127065297
chr6:127869161-127871721
chr6:128754090-128770667
chr6:128798345-128802996
chr6:128837450-128839610
chr6:134428249-134451328
chr6:134647468-134657608
chr6:135323090-135341328
chr6:136466159-136478188
chr6:137541330-137543454
chr6:137614084-137634731
chr6:140842551-140857594
chr6:143498870-143513435
chr6:143559314-143572900
chr6:144024978-144117209
chr6:144151229-144167055
chr6:144216127-144278913
chr6:144418536-144455147
chr6:144937544-144956278
chr6:145477507-145487103
chr6:145581802-145602536
chr6:147145282-147162450
chr7:3268400-3277483
chr7:4700966-4703124
chr7:16294999-16300295
chr7:16879722-16885671
chr7:19319413-19327892
chr7:19686015-19687792
chr7:25087530-25093009
chr7:25707958-25712614
chr7:30216452-30220224
chr7:34585516-34611412
chr7:34798133-34806509
chr7:34929657-34940381
chr7:34972805-34998138
chr7:36060819-36091505
chr7:36307954-36318224
chr7:36350461-36353373
chr7:37510898-37512966
chr7:38111770-38131233
chr7:40773620-40777147
chr7:62225319-62234455
chr7:66218052-66233606
chr7:66444815-66465452
chr7:67826069-67835892
chr7:68062960-68096164
chr7:68115094-68130617
chr7:70415567-70434168
chr7:70788866-70848575
chr7:72468273-72481680
chr7:72498776-72520488
chr7:72534553-72554891
chr7:72726028-72774960
chr7:73195510-73209745
chr7:73568060-73596891
chr7:73616808-73619337
chr7:75574866-75586244
chr7:78958598-78991065
chr7:79309515-79318411
chr7:80652140-80682952
chr7:81646537-81655523
chr7:81999616-82057188
chr7:82109249-82114889
chr7:83684661-83687471
chr7:83802330-83810969
chr7:89433492-89470958
chr7:96651981-96693104
chr7:96904794-96911679
chr7:98667749-98672421
chr7:98769405-98798462
chr7:98814796-98829023
chr7:98908185-98929723
chr7:99355971-99361508
chr7:100907558-100925350
chr7:105767943-105779517
chr7:107649170-107711405
chr7:110287205-110298434
chr7:112120807-112145532
chr7:112442177-112484231
chr7:112501534-112512980
chr7:112763648-112807575
chr7:115371132-115381755
chr7:115411617-115454138
chr7:115485623-115510015
chr7:115615234-115626932
chr7:115644977-115653590
chr7:120125068-120128552
chr7:120861764-120864246
chr7:123083174-123108299
chr7:123558623-123573918
chr7:125392669-125394474
chr7:125989715-126039390
chr7:127096260-127105339
chr7:129680841-129692303
chr7:129744031-129760664
chr7:129863629-129873628
chr7:129987305-130019514
chr7:130043676-130091955
chr7:130272564-130300162
chr7:130426170-130428251
chr7:130662055-130682349
chr7:130964619-130976869
chr7:132753569-132766812
chr7:133032893-133067931
chr7:133437891-133503618
chr7:135774386-135847765
chr7:135997941-136027666
chr7:136046640-136071092
chr7:136119445-136160036
chr7:136202588-136226072
chr7:136406216-136424932
chr7:136479474-136503040
chr7:139363226-139369076
chr7:140057724-140070684
chr7:142454988-142458006
chr7:142636988-142647203
chr7:143300852-143311801
chr7:143408221-143416489
chr7:145005335-145031638
chr7:145173183-145198553
chr7:145211550-145239691
chr8:3208812-3221912
chr8:7309460-7333514
chr8:8208679-8270248
chr8:8983365-9005333
chr8:10951154-10962788
chr8:11077117-11100174
chr8:11297179-11299944
chr8:11569047-11592547
chr8:18717499-18727523
chr8:20987525-21018754
chr8:23379537-23399885
chr8:23435348-23455247
chr8:23470103-23511009
chr8:25069858-25088431
chr8:25274550-25295209
chr8:25323689-25354789
chr8:25368322-25389887
chr8:25536298-25545715
chr8:26352040-26364538
chr8:26672377-26677433
chr8:26794511-26806132
chr8:27059224-27075954
chr8:27088819-27107767
chr8:30915744-30961710
chr8:33816044-33834150
chr8:33902428-33910281
chr8:35205526-35212975
chr8:35226130-35235119
chr8:36527634-36566131
chr8:36744384-36790044
chr8:36891292-36939328
chr8:41526215-41553519
chr8:44974724-45015058
chr8:45837672-45859319
chr8:46680409-46687367
chr8:47333422-47348255
chr8:47922882-47939506
chr8:48308703-48310791
chr8:48418814-48468326
chr8:48722756-48777227
chr8:49107316-49115673
chr8:54152854-54164158
chr8:56622492-56651963
chr8:61299349-61324742
chr8:61595950-61639402
chr8:61655722-61671315
chr8:61688111-61745898
chr8:61830601-61843703
chr8:68081876-68091820
chr8:77341414-77364692
chr8:77473088-77501476
chr8:77630441-77651311
chr8:77670304-77698954
chr8:77711456-77717291
chr8:78740778-78751570
chr8:79201196-79222941
chr8:83048803-83076953
chr8:83852439-83876732
chr8:84732702-84744813
chr8:87680854-87717244
chr8:87777737-87794856
chr8:87811037-87835676
chr8:87967417-87986540
chr8:88453828-88464350
chr8:88479929-88512722
chr8:90484332-90521007
chr8:90854468-90870853
chr8:91925645-91950107
chr8:92113463-92151165
chr8:92616247-92641172
chr8:92773248-92798524
chr8:95966698-95974384
chr8:102976810-102989847
chr8:103077277-103087499
chr8:103164729-103174054
chr8:103221305-103246654
chr8:103281326-103316953
chr8:103395365-103410881
chr8:103442367-103501503
chr8:103571189-103589176
chr8:103803205-103825530
chr8:103846508-103883717
chr8:103912856-103951869
chr8:104022029-104028744
chr8:106697167-106714910
chr8:107388314-107398336
chr8:107448940-107472645
chr8:107560513-107577615
chr8:107815478-107837212
chr8:108012056-108126866
chr8:108220758-108246856
chr8:108547589-108555156
chr8:108885391-108911433
chr8:108976755-108990743
chr8:109173036-109196337
chr8:109352463-109361292
chr8:109455300-109485036
chr8:110676156-110685298
chr8:111760362-111801965
chr8:113777699-113806099
chr8:115143491-115188657
chr8:117402527-117410761
chr8:119357346-119359136
chr8:119792087-119813484
chr8:120249732-120304870
chr8:120322594-120342568
chr8:120408187-120433520
chr8:120883347-120991711
chr8:121159123-121189383
chr8:121446298-121489643
chr8:122183726-122247950
chr8:122657634-122665562
chr8:123135823-123138384
chr8:123780629-123800662
chr8:125040704-125044982
chr8:125067138-125084872
chr8:125235903-125292387
chr8:125324800-125370248
chr8:125513852-125532538
chr8:125590111-125638609
chr8:126634902-126667759
chr8:126735644-126745866
chr8:126788614-126834052
chr8:127796536-127815082
chr9:7902079-7914591
chr9:7935139-7962497
chr9:13454883-13498418
chr9:13529351-13541427
chr9:13669061-13682244
chr9:14173537-14201582
chr9:20532821-20545270
chr9:22781460-22815476
chr9:22830349-22851052
chr9:22979547-23012830
chr9:23050543-23111018
chr9:25518236-25528006
chr9:30741256-30750167
chr9:30765114-30776174
chr9:30833404-30846306
chr9:31221053-31262518
chr9:32011112-32033166
chr9:32399944-32418345
chr9:32548305-32572348
chr9:32717983-32726938
chr9:32758521-32791949
chr9:32823447-32837050
chr9:32979795-33001537
chr9:33097761-33120111
chr9:35024973-35045870
chr9:35316454-35355300
chr9:35371859-35378883
chr9:35400467-35415448
chr9:35443180-35447437
chr9:35523268-35541308
chr9:37029810-37038665
chr9:37052597-37076942
chr9:37782687-37784235
chr9:41031138-41039179
chr9:41238120-41251053
chr9:41264400-41281699
chr9:41461519-41470668
chr9:41610662-41615083
chr9:41697796-41707011
chr9:41754522-41771452
chr9:41822601-41871700
chr9:41898501-41961540
chr9:42897303-42909383
chr9:43246789-43254224
chr9:43281037-43287571
chr9:47827840-47878174
chr9:47894159-47920974
chr9:48092733-48099893
chr9:48693717-48740647
chr9:48821344-48824672
chr9:49960375-49963345
chr9:53786757-53806982
chr9:54801641-54821774
chr9:57951743-57973836
chr9:58289291-58306844
chr9:59133670-59135384
chr9:59259905-59288765
chr9:60015603-60033842
chr9:60082149-60120257
chr9:60219912-60234971
chr9:60939899-60968567
chr9:61617415-61626860
chr9:61673039-61721483
chr9:61859228-61906062
chr9:62132290-62163692
chr9:62605653-62649534
chr9:62696223-62732715
chr9:63091385-63109678
chr9:63771952-63791697
chr9:63973616-63984628
chr9:64084627-64098436
chr9:65550701-65555744
chr9:66271673-66305903
chr9:66599673-66632892
chr9:66877597-66906832
chr9:67136455-67156951
chr9:67169502-67214064
chr9:67605874-67640332
chr9:69119646-69134681
chr9:70047491-70049594
chr9:71322044-71349549
chr9:77952942-77965689
chr9:78503086-78514202
chr9:78526889-78539061
chr9:83047312-83062016
chr9:96818868-96837110
chr9:96957547-96963758
chr9:98709632-98743320
chr9:102632213-102690227
chr9:102779123-102811841
chr9:105710260-105720211
chr9:105737623-105789200
chr9:106354992-106358632
chr9:106384107-106421000
chr9:107465825-107494558
chr9:107644116-107652093
chr9:107714203-107736866
chr9:109894112-109907707
chr9:110204942-110219379
chr9:110719828-110733484
chr9:110774784-110782411
chr9:114525780-114555547
chr9:114753028-114768376
chr9:114785347-114799856
chr9:116098983-116147017
chr9:116366294-116384670
chr9:116543571-116557723
chr9:116965267-116999623
chr9:117018943-117048379
chr9:117071913-117078613
chr9:117179790-117223197
chr9:117378355-117381357
chr9:117553813-117567196
chr9:118618072-118625412
chr9:118727974-118795366
chr9:118821147-118832705
chr9:118973881-118981199
chr9:120449834-120457055
chr9:120591737-120604149
chr10:4334022-4341441
chr10:5227998-5251103
chr10:5288742-5310692
chr10:6915623-6917970
chr10:8801166-8818386
chr10:8897634-8899672
chr10:8959718-8968871
chr10:9698281-9706187
chr10:12694916-12712509
chr10:16537849-16554764
chr10:17074118-17083401
chr10:17100388-17102678
chr10:17154455-17215812
chr10:17230004-17248679
chr10:17342878-17386377
chr10:18417830-18448724
chr10:19104163-19116126
chr10:20456966-20508641
chr10:20632174-20669882
chr10:20735921-20737872
chr10:21821364-21835645
chr10:23547762-23564975
chr10:23663172-23687435
chr10:23702691-23724776
chr10:23748304-23755798
chr10:25224058-25233480
chr10:25366826-25386729
chr10:34183918-34186959
chr10:37212259-37251366
chr10:37347813-37359295
chr10:37378370-37401309
chr10:37594436-37656654
chr10:39203187-39240635
chr10:39261655-39292793
chr10:39624876-39633409
chr10:40515912-40542774
chr10:42031284-42043192
chr10:42169978-42222270
chr10:42949612-43022145
chr10:45751833-45784964
chr10:53397666-53399450
chr10:53429729-53463184
chr10:57039232-57041727
chr10:59636800-59646185
chr10:59930702-59943610
chr10:59964827-59981622
chr10:61064081-61081145
chr10:61795234-61839597
chr10:61905130-61944181
chr10:62308721-62314404
chr10:68061038-68106151
chr10:68146656-68193910
chr10:68207855-68249784
chr10:68345949-68357653
chr10:68434547-68447051
chr10:68751082-68796447
chr10:68809479-68818730
chr10:68855272-68877655
chr10:69252201-69254824
chr10:69578296-69620960
chr10:74358733-74365909
chr10:76634095-76672331
chr10:77182812-77215860
chr10:79654101-79661972
chr10:80159475-80161435
chr10:83836312-83896759
chr10:83957136-83970528
chr10:85516964-85539345
chr10:86151629-86195453
chr10:86287989-86296299
chr10:86359869-86397943
chr10:86424981-86426991
chr10:86808436-86819910
chr10:87809348-87813453
chr10:87884519-87911919
chr10:91237164-91250088
chr10:95168901-95265293
chr10:97312682-97315134
chr10:98665854-98685667
chr10:99196497-99214822
chr10:99284453-99289626
chr10:99374194-99396975
chr10:102592823-102618446
chr10:102864181-102882430
chr10:102976991-103001200
chr10:103113102-103115640
chr10:110867694-110881038
chr10:111672432-111681769
chr10:111924721-111936874
chr10:117896284-117910375
chr10:120233765-120253500
chr10:120513660-120597770
chr10:120707437-120722317
chr10:120809607-120823332
chr10:121385694-121395160
chr10:121428098-121448067
chr10:121466427-121468364
chr10:121854360-121915412
chr10:121955796-121984770
chr10:125742948-125811503
chr10:125832201-125955095
chr10:126111769-126154221
chr10:126520981-126535351
chr10:126928099-126935946
chr10:127599574-127616507
chr11:3337272-3349508
chr11:5391292-5437911
chr11:7266368-7285602
chr11:8656477-8659335
chr11:8680610-8709032
chr11:16558072-16561105
chr11:18877777-18884928
chr11:19049758-19058433
chr11:19409342-19442288
chr11:19531352-19583989
chr11:20025916-20055027
chr11:20455273-20477949
chr11:20589021-20616401
chr11:24040128-24063614
chr11:24208693-24237384
chr11:24286735-24308785
chr11:24347229-24407720
chr11:24628256-24674903
chr11:25040952-25081117
chr11:25103920-25156549
chr11:26479112-26500080
chr11:28718801-28736124
chr11:28858647-28893052
chr11:33122603-33136192
chr11:35355242-35357022
chr11:35370142-35393487
chr11:35492240-35524262
chr11:43539206-43576011
chr11:44682752-44708572
chr11:44726232-44785694
chr11:45229035-45241255
chr11:45670011-45697064
chr11:46064774-46073391
chr11:46179549-46228095
chr11:49754893-49765300
chr11:50621716-50654440
chr11:51366769-51391465
chr11:51405975-51436834
chr11:51458823-51544704
chr11:54037766-54059237
chr11:55427961-55446687
chr11:58301147-58303289
chr11:59348027-59365688
chr11:59384209-59400406
chr11:60064679-60072401
chr11:60366381-60385386
chr11:62612939-62630937
chr11:62966035-62993726
chr11:63020480-63047646
chr11:63704360-63718512
chr11:64015762-64037761
chr11:64618906-64674563
chr11:64956893-64968640
chr11:66983701-66985599
chr11:68128020-68189241
chr11:68280175-68291030
chr11:68752838-68754999
chr11:69039437-69041715
chr11:69526949-69539663
chr11:69708975-69716510
chr11:75001134-75015241
chr11:75139020-75156432
chr11:75248820-75291387
chr11:76255370-76324472
chr11:76337960-76388886
chr11:76428799-76430810
chr11:76444918-76456839
chr11:77790488-77793844
chr11:78872076-78896852
chr11:80584797-80628752
chr11:81448001-81450386
chr11:82537304-82538955
chr11:84642168-84654291
chr11:85392294-85412564
chr11:85427024-85432039
chr11:85518435-85541902
chr11:85603923-85633904
chr11:85654492-85697414
chr11:85837104-85844716
chr11:85909780-85926836
chr11:86026633-86052191
chr11:86562829-86572358
chr11:88234897-88248958
chr11:88523515-88566713
chr11:88683983-88693755
chr11:88727544-88730162
chr11:88797805-88822033
chr11:90015025-90027634
chr11:90101324-90137616
chr11:90417668-90425545
chr11:94148831-94176025
chr11:94264477-94277696
chr11:94864613-94897781
chr11:95182262-95215120
chr11:95231504-95250780
chr11:95517287-95576874
chr11:95630919-95645916
chr11:95675766-95688987
chr11:96883938-96900148
chr11:97119726-97139275
chr11:98781836-98789693
chr11:99054813-99063815
chr11:100806944-100819953
chr11:101143589-101150382
chr11:101229791-101238829
chr11:101695929-101727394
chr11:102630286-102656588
chr11:103140988-103143059
chr11:103311815-103326968
chr11:104616592-104626369
chr11:105311577-105314770
chr11:105758433-105767318
chr11:106514590-106533185
chr11:106639552-106660264
chr11:106722901-106737733
chr11:107257808-107280523
chr11:107413352-107417247
chr11:108757779-108774677
chr11:108880906-108910804
chr11:109852211-109876905
chr11:109894374-109910720
chr11:110267961-110304193
chr11:110798996-110886911
chr11:110932798-110962974
chr11:111008462-111011036
chr11:111552953-111584329
chr11:111647893-111688043
chr11:112518148-112554272
chr11:112969287-112999917
chr11:113013900-113027293
chr11:113245917-113294831
chr11:113421991-113453763
chr11:113763905-113807462
chr11:113990183-114048834
chr11:116630109-116649223
chr11:116795814-116815685
chr11:117278182-117296413
chr11:117312547-117320274
chr11:117345245-117350591
chr11:117436664-117463665
chr11:117491731-117516212
chr11:117557451-117608310
chr11:118237210-118240536
chr11:118323990-118328067
chr11:118362513-118380473
chr11:120297049-120305249
chr12:3787721-3792271
chr12:5136599-5166480
chr12:5179772-5192602
chr12:5299368-5340018
chr12:8055839-8073213
chr12:8401944-8437263
chr12:8797482-8818155
chr12:8830927-8857601
chr12:9166071-9192610
chr12:9253563-9300303
chr12:12315040-12371701
chr12:12400879-12421712
chr12:12474350-12529992
chr12:12579450-12582348
chr12:12654226-12671386
chr12:12738834-12767938
chr12:12828077-12858562
chr12:13066359-13086341
chr12:16869973-16883334
chr12:17238328-17250127
chr12:21125649-21146861
chr12:25119461-25125984
chr12:25522594-25549987
chr12:26532209-26535024
chr12:26609485-26632064
chr12:26716469-26734935
chr12:26753752-26829959
chr12:26921705-26941573
chr12:27060397-27109155
chr12:27133445-27154965
chr12:27172521-27202469
chr12:27284715-27312595
chr12:27357426-27472712
chr12:27491671-27503577
chr12:28221151-28255180
chr12:29038313-29061606
chr12:29280024-29291715
chr12:30602840-30605617
chr12:30671769-30705267
chr12:32034998-32051741
chr12:32104399-32111870
chr12:32282042-32292885
chr12:33543069-33561522
chr12:33962458-33992610
chr12:34030197-34052360
chr12:34169946-34185730
chr12:36464543-36510561
chr12:36618432-36674135
chr12:38843459-38855530
chr12:40428956-40431276
chr12:50544777-50560393
chr12:52307726-52383463
chr12:52821222-52855048
chr12:54342381-54355045
chr12:55438244-55473901
chr12:57058227-57077574
chr12:57107925-57123255
chr12:65427341-65436537
chr12:66146643-66159056
chr12:68549870-68563653
chr12:69082193-69086278
chr12:69417850-69447397
chr12:69501076-69557003
chr12:69733944-69759252
chr12:70729298-70753454
chr12:71218453-71259319
chr12:71778140-71797020
chr12:71898026-71927615
chr12:73511265-73537898
chr12:75860178-75874879
chr12:79377241-79435781
chr12:79504363-79512499
chr12:79531175-79561365
chr12:79627416-79634844
chr12:79675378-79762851
chr12:79780915-79826386
chr12:79843799-79865466
chr12:79879045-79911830
chr12:80061699-80063879
chr12:80216482-80231868
chr12:80270584-80292186
chr12:80998600-81019137
chr12:81123285-81141970
chr12:82067195-82106296
chr12:82188460-82194737
chr12:82212462-82238527
chr12:82321490-82334922
chr12:82469751-82487464
chr12:82919817-82921476
chr12:84165413-84176676
chr12:84840141-84870590
chr12:84896601-84914572
chr12:85454328-85462982
chr12:85485173-85493787
chr12:86000337-86023507
chr12:91014629-91027390
chr12:95355100-95372638
chr12:95458400-95500930
chr12:95540366-95563627
chr12:102497342-102522377
chr12:104430996-104447160
chr12:104531598-104568260
chr12:104583995-104696725
chr12:104715486-104717538
chr12:104879830-104908832
chr12:105904834-105936034
chr12:105962931-105993477
chr12:106225333-106234244
chr12:106777732-106797799
chr12:106848017-106880838
chr12:106900820-106923531
chr12:106969156-106971203
chr12:107640797-107687452
chr12:107700692-107724674
chr12:107748086-107757542
chr12:107878958-107912143
chr12:107951269-107981626
chr12:108037764-108078723
chr12:108240856-108266570
chr12:109394204-109444245
chr12:112332989-112343892
chr12:117257089-117273397
chr12:117341706-117352355
chr13:3693767-3713161
chr13:3726247-3747548
chr13:13445675-13457080
chr13:15320933-15347400
chr13:15537347-15590066
chr13:21159648-21173644
chr13:21215619-21279535
chr13:23395631-23412886
chr13:23497802-23506393
chr13:23584397-23593434
chr13:24565211-24577576
chr13:25608237-25624562
chr13:25828030-25883105
chr13:26072013-26082328
chr13:26554087-26596168
chr13:27022042-27053302
chr13:28531621-28557398
chr13:28596728-28673968
chr13:28690241-28698211
chr13:28756943-28812549
chr13:29199502-29222773
chr13:29348843-29366009
chr13:29405051-29417070
chr13:29655912-29680569
chr13:29702452-29727946
chr13:29745495-29776555
chr13:30212677-30222466
chr13:30479419-30529779
chr13:31992374-32048411
chr13:32479474-32519502
chr13:34143422-34157085
chr13:43232590-43253665
chr13:44347543-44363407
chr13:45396834-45417267
chr13:45442974-45477375
chr13:46005738-46020488
chr13:47299570-47319731
chr13:48770461-48783705
chr13:49015242-49052329
chr13:49465923-49467854
chr13:51220904-51238871
chr13:51253065-51262071
chr13:51278783-51333050
chr13:51579900-51617922
chr13:53177987-53221381
chr13:53297675-53332521
chr13:53442628-53466426
chr13:53542946-53619840
chr13:53670196-53695628
chr13:53708393-53764419
chr13:54331627-54343612
chr13:55161267-55190978
chr13:55685916-55688384
chr13:55754953-55775358
chr13:55948315-55963393
chr13:56103240-56113776
chr13:56557540-56583632
chr13:57830028-57832399
chr13:57929934-57946162
chr13:58050621-58059213
chr13:59879701-59897895
chr13:59923086-59976826
chr13:59990700-60021035
chr13:60071692-60098039
chr13:60146390-60157191
chr13:60338032-60420718
chr13:60440916-60468249
chr13:60493676-60520223
chr13:60670588-60686560
chr13:63111906-63123140
chr13:63185114-63187967
chr13:63259277-63266432
chr13:63699655-63726044
chr13:63901146-63928288
chr13:63950792-63964491
chr13:63979797-64022083
chr13:68572305-68574758
chr13:70769750-70780738
chr13:72384510-72401409
chr13:73868656-73894032
chr13:77001747-77014022
chr13:77402095-77418586
chr13:77891437-77901054
chr13:89669047-89675576
chr13:89832390-89835222
chr13:90111834-90153573
chr13:90169362-90192822
chr13:90489909-90507165
chr13:90521073-90545194
chr13:91092698-91106746
chr13:91173411-91204685
chr13:93508751-93520296
chr13:93830603-93851405
chr13:93888999-93912050
chr13:95546815-95566694
chr13:95626888-95655760
chr13:98056013-98104888
chr13:98406028-98431523
chr13:98502604-98505713
chr13:98572638-98604655
chr13:99138499-99175597
chr13:99352846-99355850
chr13:101800941-101813911
chr13:104498712-104519419
chr13:104532261-104590653
chr13:107619068-107646398
chr13:107925788-107964631
chr13:108296903-108301997
chr13:109775701-109792528
chr13:109807891-109825096
chr13:110721915-110729295
chr13:111031718-111056431
chr13:111943628-111979711
chr13:112063078-112101282
chr13:113696707-113734426
chr13:113801932-113872189
chr13:118791584-118819746
chr13:118886290-118894043
chr14:8335472-8357636
chr14:10035385-10047991
chr14:16328122-16336493
chr14:16553639-16562647
chr14:16695610-16741648
chr14:16958364-16965966
chr14:19706745-19715220
chr14:19984752-19987633
chr14:21086412-21101775
chr14:21243689-21253628
chr14:21418383-21442989
chr14:21679047-21686958
chr14:21903048-21905488
chr14:22114052-22131457
chr14:23485713-23502696
chr14:23522608-23531712
chr14:24253084-24273687
chr14:24500761-24508457
chr14:24769984-24793907
chr14:24807054-24828395
chr14:25015242-25024226
chr14:25041850-25067579
chr14:25173977-25207628
chr14:25225932-25232170
chr14:25282189-25318576
chr14:25337541-25354171
chr14:25389135-25398378
chr14:25510831-25523542
chr14:25540329-25601374
chr14:25724800-25760510
chr14:25774545-25804050
chr14:27045010-27060060
chr14:27937118-27945558
chr14:28163968-28166361
chr14:28233415-28253015
chr14:28943465-28955375
chr14:29027375-29046076
chr14:29101432-29115136
chr14:29867045-29878524
chr14:30276929-30347669
chr14:30584341-30595008
chr14:31652251-31685612
chr14:46901040-46950767
chr14:47103627-47111859
chr14:48839281-48854067
chr14:51062864-51066078
chr14:55862881-55878864
chr14:59721551-59760368
chr14:60806379-60808241
chr14:61213250-61224356
chr14:61394877-61433703
chr14:61728957-61738061
chr14:65331892-65344842
chr14:65744210-65760910
chr14:65883405-65916857
chr14:66376332-66381641
chr14:66460137-66495051
chr14:66763791-66772569
chr14:67357762-67384959
chr14:67608294-67634962
chr14:67887905-67908503
chr14:67947410-67960811
chr14:69821705-69831691
chr14:69855092-69868716
chr14:70180565-70192700
chr14:72138584-72184096
chr14:73399932-73417100
chr14:75863594-75883848
chr14:76020657-76034223
chr14:76532989-76538005
chr14:76568656-76575224
chr14:76598118-76606429
chr14:76622333-76633639
chr14:76685604-76714912
chr14:76810533-76820057
chr14:76874132-76883839
chr14:78039775-78061145
chr14:79310569-79332197
chr14:86420032-86432245
chr14:98022442-98081677
chr14:100340642-100398027
chr14:100867794-100901115
chr14:100939651-100958227
chr14:101377780-101383422
chr14:102401126-102411820
chr14:102706879-102737812
chr14:110611994-110624053
chr14:112366101-112371479
chr14:117903989-117945715
chr14:120089313-120103727
chr14:120322055-120356257
chr14:121128997-121178686
chr14:121191637-121199715
chr14:121547036-121566408
chr14:122412343-122432767
chr15:10529920-10541383
chr15:10608983-10656992
chr15:11084305-11116817
chr15:25642101-25669986
chr15:25688346-25708846
chr15:32260674-32288841
chr15:32328495-32339981
chr15:32432310-32448210
chr15:32934962-32948061
chr15:33175765-33197448
chr15:34389101-34390593
chr15:34705451-34752240
chr15:35269159-35284516
chr15:37030229-37070360
chr15:38282065-38291760
chr15:38702929-38722264
chr15:38949780-38975199
chr15:42103825-42125840
chr15:43054111-43075959
chr15:43096225-43136613
chr15:50646787-50712031
chr15:50725414-50748493
chr15:51501891-51511812
chr15:51797204-51813553
chr15:53283710-53312483
chr15:54797882-54811264
chr15:55791158-55814119
chr15:55866988-55879616
chr15:56065951-56078528
chr15:56334430-56346265
chr15:57162263-57173243
chr15:57522942-57547548
chr15:57965592-57977005
chr15:58255990-58282418
chr15:58989841-59032177
chr15:59188202-59204094
chr15:63189351-63191176
chr15:64225713-64271700
chr15:66730254-66732035
chr15:73020956-73040293
chr15:73657464-73668935
chr15:74474604-74488160
chr15:76461022-76466294
chr15:77028714-77038438
chr15:77213156-77238063
chr15:77253427-77300211
chr15:77313656-77331760
chr15:77797993-77800986
chr15:77820062-77836224
chr15:77851224-77884216
chr15:78826837-78839868
chr15:80147582-80160710
chr15:80518293-80540139
chr15:82924224-82950532
chr15:83209570-83224954
chr15:83674144-83713028
chr15:83734746-83742561
chr15:84216591-84219893
chr15:84653818-84663420
chr15:85625597-85635408
chr15:93629997-93664441
chr15:93849884-93861153
chr15:94003250-94035639
chr15:94167382-94232035
chr15:94323819-94339956
chr15:94421222-94458070
chr15:96709168-96733901
chr15:96867856-96881741
chr15:96902089-96908904
chr15:96933499-96970789
chr15:96992051-97002056
chr15:97067389-97144982
chr15:97372748-97405219
chr15:98027337-98042425
chr15:98968392-98978288
chr15:98991240-99001857
chr15:100837643-100845762
chr15:101227847-101247479
chr15:101966405-101995997
chr15:102156847-102169474
chr15:102729546-102747577
chr16:4435433-4475747
chr16:7026685-7049640
chr16:8523532-8541266
chr16:9115006-9118412
chr16:10843744-10851576
chr16:13189381-13206659
chr16:13415656-13438479
chr16:15052106-15054617
chr16:15071095-15114843
chr16:15175697-15205729
chr16:15294159-15300718
chr16:17807809-17810807
chr16:20829537-20838526
chr16:21273645-21293820
chr16:21310314-21322827
chr16:21339087-21406532
chr16:21430760-21446160
chr16:21853133-21888977
chr16:22372383-22390821
chr16:23239927-23262338
chr16:23401617-23416766
chr16:25407154-25426705
chr16:29682987-29694715
chr16:29711496-29743251
chr16:29761865-29797752
chr16:29876637-29894951
chr16:29989747-29997730
chr16:30019206-30034637
chr16:30212940-30242733
chr16:30270583-30272272
chr16:30499205-30511532
chr16:30724365-30746652
chr16:30769325-30775734
chr16:31493036-31502686
chr16:31523477-31552662
chr16:32190120-32201714
chr16:33300440-33347606
chr16:33895987-33905224
chr16:33932119-33942761
chr16:34079188-34088486
chr16:34413406-34422207
chr16:34525995-34547560
chr16:34826081-34848507
chr16:35094776-35140520
chr16:35192848-35221959
chr16:35581383-35606048
chr16:37676294-37690483
chr16:37787895-37809446
chr16:42885011-42891851
chr16:43573318-43577378
chr16:44600895-44617032
chr16:44631246-44703905
chr16:49894396-49906521
chr16:50026993-50047563
chr16:50736331-50762628
chr16:57362816-57376023
chr16:57396934-57423299
chr16:59421673-59441875
chr16:63793633-63818007
chr16:64873365-64885395
chr16:70214666-70246296
chr16:71677229-71679631
chr16:72434476-72464658
chr16:72610643-72653435
chr16:72678635-72722909
chr16:72765441-72819417
chr16:72831960-72903216
chr16:74092703-74107040
chr16:77268674-77281106
chr16:77631196-77643420
chr16:78718833-78733549
chr16:85468027-85488745
chr16:85749288-85766610
chr16:87916135-87918144
chr16:89872240-89904888
chr16:90011505-90031152
chr16:90521566-90548025
chr16:90613409-90630672
chr16:90680048-90712877
chr16:92644070-92658830
chr16:92738023-92762611
chr16:93547327-93558977
chr16:94959477-94972494
chr16:95648216-95683972
chr17:3262547-3280324
chr17:4163591-4209944
chr17:4264993-4266992
chr17:5189429-5253118
chr17:5714908-5724317
chr17:6751724-6779336
chr17:6814575-6828732
chr17:7182088-7218228
chr17:7460841-7469524
chr17:8498349-8509316
chr17:10334574-10343086
chr17:10478412-10490353
chr17:12397229-12432465
chr17:12630677-12646580
chr17:12722478-12734938
chr17:13919975-13921751
chr17:14454728-14525206
chr17:14624288-14627690
chr17:17419136-17442418
chr17:17485078-17492618
chr17:17506578-17567049
chr17:23540530-23547320
chr17:24761125-24774787
chr17:25405475-25416746
chr17:25618717-25678914
chr17:28060217-28063903
chr17:28084682-28131955
chr17:28244399-28263948
[truncated: 232 more rows]
