# Supplementary material for: A multiple super-enhancer region establishes inter-TAD interactions and controls Hoxa function in cranial neural crest
Source: Nat Commun. 2023 Jun 5;14:3242. doi: 10.1038/s41467-023-38953-0 (PMC10241789; doi:10.1038/s41467-023-38953-0)
Supplement: Supplementary file 6 — Supplementary Data 3 [file 41467_2023_38953_MOESM6_ESM.xlsx]

## Sheet: deg_edgeR_PA2E10.5-PinnaE12.5
ENTREZID	width	ENSEMBL	SYMBOL	logFC	logCPM	F	PValue	FDR
100009600	1952	ENSMUSG00000079681	Zglp1	0.446243	3.8451	19.5346	0.000981476	0.00215632
100017	7010	ENSMUSG00000037295	Ldlrap1	0.0236755	4.78278	0.0372869	0.850334	0.875639
100019	21836	ENSMUSG00000058006	Mdn1	0.727546	7.81837	109.797	3.90193e-07	2.99333e-06
100034361	3362	ENSMUSG00000048222	Mfap1b	-0.230377	3.57397	2.15842	0.169267	0.215587
100034363	450	ENSMUSG00000089996	Tmsb15b2	-0.897013	2.58982	27.0066	0.000277627	0.000712181
100034726	1416	ENSMUSG00000062353	Gm15772	-0.266613	6.40187	0.719693	0.41398	0.475132
100036521	5018	ENSMUSG00000089862	Umad1	0.138083	3.19913	1.40251	0.260788	0.316676
100036768	4199	ENSMUSG00000056687	Gm11696	-0.281824	0.512898	0.788124	0.393303	0.453967
100037258	5141	ENSMUSG00000022136	Dnajc3	0.332965	6.46857	9.88467	0.00913427	0.0157851
100037260	1689	ENSMUSG00000100632	9430060I03Rik	-0.911439	0.453096	11.863	0.0053331	0.00975303
100037262	1823	ENSMUSG00000075576	Gm12359	0.0670738	-0.40773	0.0268875	0.872668	0.894465
100037278	3560	ENSMUSG00000043243	Niban3	-0.177262	3.45391	1.07626	0.32138	0.379944
100037282	3114	ENSMUSG00000023806	Rsph3b	-0.468787	1.45307	4.403	0.0592909	0.0848394
100037283	2456	ENSMUSG00000095687	Rnaset2a	-0.0465604	0.96379	0.041224	0.842742	0.869665
100038347	3262	ENSMUSG00000078670	Fam174b	-1.6422	5.74816	330.583	1.12254e-09	4.01797e-08
100038356	3118	ENSMUSG00000085828	Gm15612	-0.60399	0.243397	2.77841	0.123189	0.162188
100038371	1234	NA	Zfp389	0.372026	-0.948089	1.14318	0.307446	0.365474
100038378	2016	ENSMUSG00000072884	Gm10433	0.27279	0.102264	0.545101	0.475489	0.535973
100038392	1802	ENSMUSG00000085169	Gm10785	0.147857	-0.589763	0.160534	0.69619	0.742957
100038453	2439	ENSMUSG00000074281	Gm12522	-1.22142	1.77624	38.0854	6.42183e-05	0.000199687
100038464	1676	ENSMUSG00000074398	Gm15441	-0.413301	-0.67601	1.17416	0.301288	0.359178
100038489	1049	ENSMUSG00000079042	Apela	-2.66129	3.20638	164.681	4.72586e-08	5.87426e-07
100038514	1012	ENSMUSG00000086587	Gm11837	-0.908746	0.7683	7.51653	0.0188692	0.0303239
100038526	480	NA	Gm16008	-0.772046	-0.364913	1.67174	0.222018	0.274238
100038538	2274	ENSMUSG00000074826	Gm10767	-0.201673	-0.827144	0.303355	0.592586	0.647815
100038560	3233	NA	Gm10687	-0.759707	-1.05908	0.897651	0.363374	0.423356
100038566	1466	NA	Gm10658	-0.187896	-1.00616	0.224738	0.644546	0.69553
100038570	1534	ENSMUSG00000075410	Prcd	-2.75081	-0.234511	66.5665	4.77049e-06	2.25486e-05
100038584	1794	ENSMUSG00000073051	Gm14812	-0.416297	-0.64178	0.897754	0.363348	0.423356
100038599	3971	ENSMUSG00000074517	Gm10710	-2.69508	-0.983234	9.13405	0.0115724	0.0195599
100038627	4397	ENSMUSG00000114442	F630042J09Rik	-0.411333	-0.050757	1.47185	0.24998	0.304873
100038712	2615	ENSMUSG00000097316	Gm10516	-0.760877	0.817858	11.2653	0.00623939	0.0112206
100038725	7986	ENSMUSG00000038594	Cep85l	-0.431933	5.44833	27.5805	0.000254732	0.000661014
100038746	1912	ENSMUSG00000066057	Gm1976	-0.338546	1.13805	1.39401	0.262157	0.318126
100039062	1629	NA	Gm2027	0.0273601	-0.125214	0.00679016	0.935779	0.947354
100039123	3527	ENSMUSG00000078877	Gm14295	0.0884292	1.24643	0.106382	0.750305	0.790571
100039239	7340	ENSMUSG00000097789	Gm2115	-2.74191	0.436152	29.5925	0.000190292	0.000512321
100039596	4193	ENSMUSG00000099032	Tcf24	4.29073	1.38876	95.0793	8.12405e-07	5.35284e-06
100039684	3731	NA	5031434O11Rik	-1.05882	1.95892	20.2596	0.000856716	0.00191011
100039707	2113	ENSMUSG00000079427	Mthfsl	0.0446725	1.37088	0.0371208	0.850663	0.875854
100039795	8251	ENSMUSG00000040612	Ildr2	1.9337	2.73454	65.9867	4.97757e-06	2.33161e-05
100039864	2402	ENSMUSG00000086290	Snhg12	-0.0367426	5.26333	0.251498	0.625718	0.67788
100039968	1910	ENSMUSG00000070737	Tmem35b	-0.774235	3.64495	58.3048	9.03132e-06	3.80475e-05
100040322	3650	ENSMUSG00000071181	3830408C21Rik	-0.6856	1.45978	9.12859	0.0113924	0.0192825
100040421	2994	ENSMUSG00000107008	Gm2762	-2.73559	0.498469	32.3585	0.000130455	0.000369239
100040525	1386	NA	Tmem181c-ps	-0.311838	1.07943	0.524958	0.483572	0.543613
100040531	6998	ENSMUSG00000095677	Dynlt1f	0.389179	3.07125	11.6003	0.0057108	0.010367
100040608	1691	ENSMUSG00000092118	Fancf	0.406139	3.11111	15.6528	0.0021651	0.00435051
100040724	6403	ENSMUSG00000097391	Mirg	-1.41087	7.25775	180.284	2.92703e-08	4.05333e-07
100040736	3224	ENSMUSG00000085399	Foxd2os	5.14558	2.93504	298.477	1.95498e-09	5.87219e-08
100040769	3664	NA	Gm15506	-0.477047	2.47556	11.4178	0.00599181	0.0108164
100040792	1160	ENSMUSG00000078640	Gm11627	-0.538786	2.44694	7.68238	0.0178731	0.0288761
100040851	1193	ENSMUSG00000039098	Gm9767	-1.99022	-1.63388	13.5482	0.0035062	0.00669353
100040970	653	ENSMUSG00000046721	Rpl14-ps1	0.370907	7.17219	38.3317	6.24105e-05	0.000195148
100041230	402	ENSMUSG00000069306	H4c17	0.859554	0.0753254	14.4923	0.00280948	0.00549557
100041286	2652	ENSMUSG00000085156	Snhg15	0.783033	3.89396	57.4928	9.65562e-06	4.0155e-05
100041294	351	NA	Supt4b	0.406638	0.953837	3.02533	0.109302	0.145924
100041480	1830	ENSMUSG00000049230	Myef2l	0.461224	3.09351	14.5411	0.00277812	0.00544048
100041574	3999	ENSMUSG00000116953	9030025P20Rik	-0.473062	-0.845125	1.55888	0.237257	0.290695
100041576	7912	ENSMUSG00000015882	Gm3414	-0.111944	4.72922	1.0101	0.336064	0.395363
100041581	2794	ENSMUSG00000038630	Zkscan16	-0.553711	3.05635	30.9883	0.000156782	0.000433067
100041585	1676	ENSMUSG00000063953	Amd2	-0.142906	0.851708	0.284849	0.603954	0.658071
100041655	1838	ENSMUSG00000075555	Gm10863	-1.29427	-1.40096	2.60902	0.134009	0.175041
100041677	5146	ENSMUSG00000078495	Zfp984	0.316614	2.64012	2.4193	0.147592	0.190765
100041953	1044	ENSMUSG00000061104	Sap18b	0.476335	3.16254	17.3678	0.00150504	0.00314524
100041965	538	NA	Oaz1-ps	0.672533	6.41376	94.995	8.16062e-07	5.36722e-06
100041979	2310	ENSMUSG00000094942	Gm3604	-0.19834	0.69955	0.286066	0.603192	0.657424
100042049	399	NA	Gm15421	-0.139959	0.0197507	0.282689	0.605313	0.659206
100042150	3139	ENSMUSG00000060275	Nrg2	-0.731796	0.387751	3.95871	0.071565	0.10042
100042165	5409	ENSMUSG00000097392	Thoc2l	-0.508679	5.95894	25.0125	0.00037848	0.000931997
100042173	393	NA	Rps15a-ps6	-0.131744	-1.02263	0.120546	0.734869	0.776723
100042194	2120	ENSMUSG00000086555	Gm13446	-2.3599	-0.0308534	9.45111	0.0103562	0.0177159
100042198	3136	ENSMUSG00000105402	Gm3716	1.88958	1.40879	25.562	0.000346899	0.000863573
100042332	3028	NA	2810410L24Rik	0.401328	3.19148	12.0965	0.00502211	0.00923414
100042415	2574	ENSMUSG00000089686	Mnd1-ps	0.59752	-1.7292	0.699242	0.420493	0.481499
100042450	7524	ENSMUSG00000093536	Smim17	-0.8092	-1.39448	2.48191	0.142924	0.185429
100042480	16952	ENSMUSG00000079481	Nhsl2	-0.0802419	6.64014	1.45715	0.25222	0.307244
100042498	1924	ENSMUSG00000085148	Mir22hg	-0.516486	0.977519	2.18937	0.166492	0.212349
100042555	7813	ENSMUSG00000073876	Gm13305	-2.05227	0.914181	12.1711	0.00492734	0.00907821
100042584	4750	ENSMUSG00000082315	Gm16523	-0.590981	1.92059	10.0329	0.00875636	0.0152005
100042784	10177	ENSMUSG00000075028	Prdm11	-1.07669	6.10826	116.629	2.86095e-07	2.33242e-06
100042807	594	ENSMUSG00000043424	Eif3j2	0.748275	0.051984	6.19125	0.029753	0.0456783
100042814	2091	ENSMUSG00000073652	Apol7d	-0.581501	0.00106212	4.58968	0.054907	0.0792672
100042889	2553	ENSMUSG00000080727	C920021L13Rik	-0.535467	-0.702875	1.17629	0.30087	0.35871
100042948	3245	ENSMUSG00000080797	Gm15760	0.227992	-0.601566	0.280849	0.606475	0.660302
100043040	4131	ENSMUSG00000071456	1110002L01Rik	-0.0673649	4.04163	0.450362	0.515743	0.574898
100043133	3574	ENSMUSG00000062944	9130023H24Rik	0.00103563	4.2705	0.000145431	0.99059	0.992566
100043189	902	NA	Gm4285	-0.700604	0.930418	7.45864	0.0192324	0.03086
100043213	6494	ENSMUSG00000087620	5330434G04Rik	0.366641	1.62346	2.30433	0.156678	0.201105
100043232	2935	ENSMUSG00000085582	3110099E03Rik	-0.272401	7.39389	2.76269	0.124146	0.163227
100043272	3053	ENSMUSG00000074918	Inafm2	0.732029	3.62837	40.8554	4.69599e-05	0.000152725
100043387	2500	ENSMUSG00000078878	Gm14305	-0.104209	0.851626	0.153328	0.702711	0.748435
100043416	2857	ENSMUSG00000093846	Gm4425	-0.0494878	-0.807955	0.00862212	0.927656	0.94086
100043468	5788	ENSMUSG00000096910	Zfp955b	-0.399534	5.21413	25.6295	0.000343236	0.000856209
100043489	4213	ENSMUSG00000097290	1300002E11Rik	-0.327411	2.72492	3.91137	0.0730484	0.102157
100043507	205	NA	Gng5-ps	1.27788	0.309573	29.4537	0.000194065	0.000521228
100043580	713	ENSMUSG00000000486	Gm4532	0.412883	1.04789	4.15233	0.065868	0.0931979
100043597	17913	ENSMUSG00000053877	Srcap	0.115485	7.59587	1.81605	0.204369	0.254183
100043609	1054	ENSMUSG00000074912	Gm14207	-4.78395	-0.822258	38.1245	6.39268e-05	0.000198999
100043757	9807	ENSMUSG00000050600	Zfp831	-6.8718	2.6031	140.764	1.07767e-07	1.0959e-06
100043766	482	NA	Gm14057	0.195757	0.725019	0.685006	0.425124	0.486047
100043772	6163	ENSMUSG00000096916	Zfp850	0.661433	4.91626	26.6539	0.000292906	0.000745076
100043813	622	ENSMUSG00000050621	Rps27rt	-0.227378	4.28173	8.17191	0.0152787	0.0251049
100043911	12025	ENSMUSG00000055897	Ppp4r1l-ps	-0.956267	6.21361	197.083	1.82254e-08	2.87346e-07
100044193	3773	ENSMUSG00000095193	Gm20939	0.0575557	1.43417	0.0707762	0.795036	0.828594
100044509	2111	ENSMUSG00000089736	Tgfbr3l	-0.958654	2.70552	26.6856	0.000291494	0.000742133
100047123	1901	ENSMUSG00000086645	Gm15743	0.514106	-1.49462	1.93545	0.191137	0.239608
100048534	7059	ENSMUSG00000044948	Cfap43	-0.202248	-1.34146	0.268273	0.614554	0.667523
100048658	2207	ENSMUSG00000070291	Ddx43	-1.18657	-0.00804346	7.41183	0.0195322	0.0312824
100048895	2147	NA	9330020H09Rik	0.0331176	1.83552	0.0279667	0.870164	0.892526
100072	14570	ENSMUSG00000014592	Camta1	-0.298944	3.39038	4.62841	0.0540476	0.0781504
100073351	2867	ENSMUSG00000091736	Yy2	0.259144	3.19484	6.43638	0.0272635	0.0421494
100087	1629	ENSMUSG00000073775	Kti12	0.847142	4.56721	132.275	1.49058e-07	1.39286e-06
100088	3848	ENSMUSG00000028896	Rcc1	1.44777	6.23619	465.726	1.7251e-10	1.17663e-08
100090	3199	ENSMUSG00000028952	Zbtb48	0.318008	4.60039	10.688	0.00729332	0.012921
100093700	3835	ENSMUSG00000107456	Gm10400	-0.136536	-0.359453	0.086681	0.773816	0.810304
100101457	1898	ENSMUSG00000111329	A830035O19Rik	-1.73794	-1.18889	10.4944	0.00769319	0.013552
100101806	2317	ENSMUSG00000079108	Srp54c	-0.181811	3.99606	3.94958	0.0718482	0.10074
100101919	12603	ENSMUSG00000101337	Dnah7c	0.0576145	-1.47881	0.00838161	0.928669	0.941793
100102	3521	ENSMUSG00000044254	Pcsk9	-0.725188	2.65114	6.80201	0.0239979	0.0376118
100113398	1586	ENSMUSG00000113640	Adat3	0.472259	2.66209	10.0696	0.00866565	0.0150565
100121	3958	ENSMUSG00000035517	Tdrd7	-1.61768	4.55893	256.445	4.44169e-09	1.0403e-07
100124438	75	ENSMUSG00000076315	Mir343	0.413834	-1.01232	1.3612	0.267532	0.323785
100124450	78	ENSMUSG00000077001	Mir544	-2.91153	-1.01501	42.3827	3.98028e-05	0.000132749
100124453	84	ENSMUSG00000077980	Mir654	-1.87627	0.226714	24.5884	0.000405192	0.000988253
100124484	82	ENSMUSG00000077925	Mir453	-1.58905	0.728742	48.8944	2.06798e-05	7.62113e-05
100125929	1803	ENSMUSG00000086714	0610009E02Rik	-0.0611286	-0.749927	0.0263732	0.873881	0.89549
100126243	1542	ENSMUSG00000110357	A030001D20Rik	-0.51849	2.30995	13.6103	0.0034545	0.00660783
100126269	965	ENSMUSG00000115453	BC048602	-1.81871	-1.34926	7.94145	0.0164398	0.0268222
100126795	1949	ENSMUSG00000073787	Gm10575	-2.17602	-0.791433	28.254	0.000230644	0.00060716
100126824	1253	ENSMUSG00000091780	Sco2	0.710397	2.83052	31.0123	0.00015627	0.000432064
100127111	126	ENSMUSG00000065087	Snord22	-0.786555	2.17206	28.1389	0.000234562	0.000616472
100127433	5272	ENSMUSG00000087067	Gm11532	0.113843	-1.58146	0.0510956	0.825233	0.855658
100129	3909	ENSMUSG00000042804	Gpr153	-0.810347	6.24909	10.2712	0.00818705	0.0143128
100134861	4296	ENSMUSG00000116461	Gm44502	-0.458392	5.22579	52.2255	1.52059e-05	5.87585e-05
100163	3616	ENSMUSG00000037366	Pafah2	-0.675714	3.87649	42.0885	4.10754e-05	0.000136493
100169	4960	ENSMUSG00000066043	Phactr4	-0.0175345	5.51604	0.0486561	0.829381	0.859268
100169864	1281	ENSMUSG00000015290	Gm44504	0.282064	3.66712	7.75754	0.0174425	0.0282587
100169874	2146	ENSMUSG00000079414	Gm11110	-1.31872	1.45723	37.4651	6.90507e-05	0.000213031
100169878	708	ENSMUSG00000078444	Gm10941	-0.291605	-0.847673	0.612193	0.450163	0.511224
100177	7692	ENSMUSG00000042408	Zmym6	-0.794205	6.02807	193.732	1.99693e-08	3.07052e-07
100182	5765	ENSMUSG00000039158	Akna	-0.0223341	5.51279	0.0512807	0.824923	0.855452
100201	4670	ENSMUSG00000043252	Tmem64	-0.0818259	5.5575	0.984934	0.341907	0.401168
100206	2475	ENSMUSG00000042558	Adprs	0.150068	5.951	3.66254	0.0814959	0.112619
100210	1482	ENSMUSG00000028848	Gpn2	0.881554	3.53954	51.7996	1.58008e-05	6.06232e-05
100213	7923	ENSMUSG00000035969	Rusc2	-0.81998	5.56636	34.08	0.000104414	0.000304785
100216532	69	ENSMUSG00000088524	Snord2	-0.239413	1.23887	0.917067	0.358429	0.41833
100216533	79	ENSMUSG00000092680	Snord55	0.555666	-0.200916	2.66655	0.130205	0.170424
100216535	70	NA	Scarna9	-0.626703	4.16265	26.249	0.000311685	0.000787347
100216537	70	ENSMUSG00000065126	Snord104	0.167319	0.209931	0.372454	0.553831	0.611785
100216538	74	ENSMUSG00000065094	Snord1a	0.462803	-1.33953	0.866101	0.371631	0.431732
100216539	71	ENSMUSG00000077625	Snord4a	0.247561	-1.46289	0.34703	0.567472	0.624202
100217413	325	NA	Scarna10	-1.10973	8.45906	123.631	2.11693e-07	1.83459e-06
100217415	265	ENSMUSG00000089281	Scarna6	-0.768779	1.65806	6.63872	0.0253949	0.0394911
100217416	137	ENSMUSG00000065939	Snora2b	-0.125459	-1.78095	0.0561382	0.816978	0.848737
100217417	138	ENSMUSG00002076288	Snora34	0.420365	-0.497761	1.43695	0.255343	0.310607
100217418	129	ENSMUSG00000064604	Snora44	0.112699	0.214957	0.197465	0.665225	0.714992
100217419	137	ENSMUSG00000064666	Snora52	0.146233	0.257492	0.22187	0.646645	0.697359
100217420	181	ENSMUSG00000087935	Snora81	-1.00325	0.614769	9.3665	0.0106167	0.0181
100217423	1656	NA	Snord19	1.00673	4.5998	143.898	9.60404e-08	1.00008e-06
100217425	80	NA	Snord45c	0.249869	0.914152	1.04866	0.327391	0.386251
100217426	72	ENSMUSG00000064437	Snord49b	0.423141	-0.171513	1.22932	0.290743	0.348089
100217428	72	ENSMUSG00000065272	Snord57	1.23609	-1.22752	4.40242	0.0593053	0.0848517
100217429	3937	NA	Snord64	0.626993	2.69005	4.96789	0.0471707	0.0690913
100217430	75	NA	Snord66	-0.455654	-1.4546	0.629721	0.443918	0.504889
100217431	80	NA	Snord69	0.481016	-0.544298	1.74588	0.21271	0.263657
100217433	90	ENSMUSG00000119643	Snord88a	0.449611	-0.218843	0.931115	0.354914	0.414792
100217434	90	ENSMUSG00000118729	Snord88c	-0.148791	-0.273508	0.186041	0.674404	0.72315
100217437	74	NA	Snord99	1.11742	-0.616012	8.61403	0.0133134	0.0221504
100217438	414	NA	Scarna2	-0.626518	7.27201	11.2026	0.00634472	0.0113872
100217440	130	NA	Snora61	-0.118504	-0.309717	0.165508	0.691789	0.739142
100217441	109	ENSMUSG00000080478	Snord23	0.182764	-1.46866	0.127251	0.727919	0.770719
100217442	130	ENSMUSG00000065259	Snora30	-1.06052	-1.30254	3.65048	0.0819347	0.113097
100217443	90	NA	Snord12	0.709599	0.309998	6.4904	0.0267489	0.0414463
100217444	72	NA	Snord65	0.3646	-0.937537	0.868365	0.371029	0.431136
100217446	77	ENSMUSG00000064968	Snord47	-0.196661	1.23451	0.136491	0.718673	0.76237
100217450	138	ENSMUSG00000088108	Snora47	-0.659233	-0.899305	1.3359	0.271781	0.328056
100217451	140	ENSMUSG00000064563	Snora7a	0.0709106	0.751479	0.0755672	0.788394	0.822793
100217453	99	ENSMUSG00000119388	Snord16a	-0.0988123	-0.368427	0.101802	0.75554	0.795333
100217454	64	ENSMUSG00000064441	Snord37	-0.567623	0.0407033	3.48173	0.0883948	0.12088
100217455	72	ENSMUSG00000065734	Snord49a	0.767863	0.128434	6.95558	0.0227673	0.0358721
100217456	78	ENSMUSG00000092887	Snord53	-0.365157	-1.61664	0.628164	0.444467	0.505425
100217457	136	ENSMUSG00000064871	Snord58b	0.456459	-1.72039	1.43009	0.256414	0.31178
100217461	110	ENSMUSG00000077704	Snord89	0.274175	-1.02823	0.492245	0.497225	0.556727
100217464	132	ENSMUSG00000064602	Snora41	0.217298	-1.26407	0.182136	0.677619	0.725903
100217466	79	NA	Scarna17	-0.231007	0.00915581	0.94524	0.35143	0.411071
100217467	136	NA	Snora5c	0.148891	-0.600474	0.0868786	0.773567	0.810104
100217468	71	NA	Snord45b	0.492329	-0.450791	2.72381	0.126552	0.166091
100226	3188	ENSMUSG00000028879	Stx12	-0.179064	6.05862	5.58091	0.0372412	0.0559136
100233175	1637	ENSMUSG00000091931	Gon7	0.56616	3.81333	27.7217	0.000249445	0.000648681
100233208	9460	ENSMUSG00000096856	Gm10778	-0.428366	-1.29151	0.962597	0.347219	0.406549
100270707	1878	ENSMUSG00000087252	Gm14379	-0.392633	-0.989443	1.26858	0.28355	0.340513
100271928	942	NA	Gm15881	-5.59225	-1.15339	40.8401	4.7039e-05	0.00015279
100273	7006	ENSMUSG00000028559	Osbpl9	-0.180199	6.70535	9.3704	0.0106046	0.0180835
100294583	1509	ENSMUSG00000054204	Alkal2	-5.40183	3.12183	308.651	1.62997e-09	5.19592e-08
100302498	137	ENSMUSG00000064901	Snora21	0.130463	-0.121399	0.195832	0.666518	0.716127
100302499	132	ENSMUSG00000065016	Snora3	0.485399	0.603412	2.81909	0.120755	0.159315
100302529	81	NA	Snord72	-0.727033	-0.99854	1.71605	0.216392	0.267902
100302565	86	NA	Snord68	0.0064162	-0.392362	0.000295239	0.986593	0.989445
100302567	125	NA	AF357399	0.0917357	-0.0787549	0.0545697	0.819502	0.850927
100302600	108	NA	Snord43	0.536172	1.19068	4.56765	0.0554035	0.0799047
100302601	94	ENSMUSG00000077734	Snord83b	0.156322	0.267843	0.19479	0.667345	0.716618
100302648	873	ENSMUSG00000084941	Gm11944	0.492313	2.54843	11.233	0.00629333	0.0113089
100302730	6190	NA	5830417I10Rik	0.288581	4.20669	2.10863	0.173858	0.220643
100303740	133	ENSMUSG00000064837	Snora75	0.571984	-1.36127	0.980161	0.343032	0.402272
100303747	140	ENSMUSG00000087342,ENSMUSG00000065061	Gm12238	-0.836158	-1.44746	4.19513	0.0646845	0.0917032
100303751	130	ENSMUSG00000065147	Snora31	0.434569	0.43057	2.49296	0.14212	0.184544
100306943	275	ENSMUSG00002076601	Scarna13	-0.0738156	6.4942	0.492594	0.497075	0.556602
100306952	128	ENSMUSG00000089255	Snora78	0.903039	2.64651	18.0211	0.00131837	0.00279928
100306954	132	ENSMUSG00000077192	Snora17	1.11194	1.94622	18.7369	0.00114437	0.0024753
100306955	139	ENSMUSG00000097052	Snora43	0.627348	-0.127094	3.25002	0.0983228	0.13292
100306957	130	ENSMUSG00000092730	Snora24	0.634236	1.16907	7.32293	0.0201171	0.0321132
100310813	137	ENSMUSG00000065097	Snora16a	-0.19294	0.321653	0.309513	0.588904	0.644274
100310872	4267	ENSMUSG00000092074	Dynlt1a	0.628812	0.624765	2.31775	0.155582	0.199887
100313519	238	ENSMUSG00000077714	Snord17	-0.786191	3.2587	22.7459	0.000550471	0.00129343
100313943	121	ENSMUSG00000093355	Snora26	0.488191	-0.0293559	2.47406	0.143499	0.186053
100316673	121	ENSMUSG00000080411	Mir1193	-1.94195	0.424683	13.3487	0.00367849	0.00698491
100316678	80	ENSMUSG00000084516	Mir1902	-2.25925	-1.66742	7.53227	0.0187719	0.0301808
100316680	80	ENSMUSG00000084523	Mir1903	-2.31017	0.745566	52.763	1.44923e-05	5.64048e-05
100316682	80	ENSMUSG00000106344	Mir1892	-1.35872	0.74472	15.3105	0.00233502	0.00465407
100316684	83	ENSMUSG00000084592	Mir1898	-1.24248	-0.861447	3.37818	0.0926706	0.126092
100316686	2779	ENSMUSG00000084565	Mir1901	0.171739	-0.374812	0.195409	0.666853	0.716323
100316700	1355	ENSMUSG00000105743	Mir1949	0.600213	2.46074	20.6746	0.000793755	0.00178448
100316717	134	ENSMUSG00000104618	Mir1839	-0.482425	-0.612659	2.36058	0.152146	0.195818
100316751	120	ENSMUSG00000080687	Mir1197	-1.83469	-0.425693	13.6047	0.00345914	0.00661495
100316773	83	ENSMUSG00000084514	Mir1893	-0.44448	0.231124	1.01272	0.335465	0.394786
100316778	74	ENSMUSG00000087993	Mir1982	-0.227087	0.0196219	0.704535	0.418792	0.479824
100316809	922	ENSMUSG00000084535	Mir1906-1	-2.07336	2.77289	80.8595	1.83212e-06	1.03022e-05
100316903	4467	NA	Gm20605	0.238084	5.3722	4.24071	0.0634524	0.0901456
100316932	127	ENSMUSG00000064493	Snora28	-0.113421	0.100453	0.0779092	0.78523	0.820075
100317	6259	ENSMUSG00000028830	AU040320	0.0634774	5.26709	0.795333	0.39122	0.451822
100328588	2636	ENSMUSG00000074141	Il4i1b	-0.127996	0.00485887	0.186286	0.674204	0.722988
100336	2924	ENSMUSG00000028882	Ppp1r8	0.757887	6.73883	159.57	5.58072e-08	6.63673e-07
100340	2006	ENSMUSG00000028885	Smpdl3b	0.808096	1.33737	12.9481	0.00405593	0.00761623
100342	2287	ENSMUSG00000046694	Tent5b	1.23547	0.413505	10.2881	0.00814826	0.0142562
100359413	494	ENSMUSG00000084381	AA413626	-0.337347	-1.20901	0.523325	0.484238	0.544319
100379145	184	ENSMUSG00000064451	Snora23	-1.20328	-0.141838	18.1704	0.00127961	0.00272815
100380944	1797	ENSMUSG00000084799	Ino80dos	-1.05865	1.9501	40.5183	4.87378e-05	0.000157431
100382	2745	ENSMUSG00000078349	AW011738	1.14297	1.15463	33.096	0.000118457	0.000339834
100383	5630	ENSMUSG00000040859	Bsdc1	-1.21417	0.387889	16.8355	0.00168055	0.00346794
100384868	2856	ENSMUSG00000103458	Gm37013	-0.399261	5.94834	19.6054	0.000968389	0.00213207
100415787	2944	ENSMUSG00000084880	Tomm6os	-0.308012	-0.290412	0.842017	0.378126	0.438403
100415915	1852	ENSMUSG00000085112	A530072M11Rik	-0.941959	-0.749665	4.43979	0.0583944	0.0837787
100416706	4988	ENSMUSG00000058093	Zfp729b	-0.368283	4.76503	6.0192	0.0316642	0.0482818
100417675	10374	ENSMUSG00000041596	Nlrp5-ps	-0.788491	2.57061	5.18777	0.0432786	0.0640358
100434	6945	ENSMUSG00000028412	Slc44a1	-0.822911	6.72683	162.344	5.09609e-08	6.19875e-07
100465	2975	ENSMUSG00000028709	Mob3c	-1.05617	3.66696	80.8579	1.8323e-06	1.03022e-05
100494	3407	ENSMUSG00000053581	Zfand2a	0.00874416	5.04629	0.016967	0.898669	0.917179
100499517	1578	ENSMUSG00000093351	Mir3072	-1.28108	4.63154	171.492	3.81481e-08	4.97976e-07
100502624	1811	ENSMUSG00000085862	Gm13483	-0.868995	-0.382347	4.00367	0.0701902	0.0986523
100502630	1976	ENSMUSG00000087138	Gm15545	-0.0269554	1.74402	0.0263225	0.874001	0.895516
100502653	938	ENSMUSG00000097557	C130060C02Rik	-1.08556	-1.09322	6.82006	0.0238492	0.0373949
100502695	1181	ENSMUSG00000097402	Gm17399	0.415762	-1.26982	1.17235	0.301643	0.359484
100502698	7478	ENSMUSG00000035629	Rubcn	-0.239928	5.86832	9.90924	0.0090703	0.0156913
100502700	1282	ENSMUSG00000087519	AV039307	-1.01637	-1.09699	4.01433	0.0698691	0.0982622
100502734	2770	ENSMUSG00000086682	Gm16023	-0.164921	0.629195	0.384122	0.547787	0.605751
100502742	738	ENSMUSG00000097318	1700007L15Rik	0.585833	-0.247859	4.29772	0.0619511	0.0882989
100502745	503	ENSMUSG00000102014	2900009J06Rik	-0.388943	-0.156729	2.16386	0.168774	0.214978
100502825	752	ENSMUSG00000072692,ENSMUSG00000041841	Rpl37rt	0.297688	4.27326	7.82211	0.0170824	0.0277462
100502829	4823	ENSMUSG00000053214	Gm9899	-3.28265	2.5501	205.582	1.45496e-08	2.44191e-07
100502861	3418	ENSMUSG00000079235	Ccdc13	1.15047	-0.734753	7.16643	0.0211984	0.033666
100502868	5486	ENSMUSG00000112739	Gm20597	-0.622831	-1.46303	1.64071	0.226074	0.278539
100502940	1278	ENSMUSG00000079559	Colca2	1.02216	0.667281	21.7759	0.000651423	0.00149896
100502982	1999	ENSMUSG00000117698	BC037704	-0.875876	0.621718	7.65271	0.0180466	0.029124
100503003	2322	ENSMUSG00000091514	Gm17484	-1.09351	1.19579	20.2343	0.000860741	0.0019182
100503041	4055	ENSMUSG00000074818	Pdzd7	-2.09488	-0.814125	41.8395	4.21902e-05	0.000139582
100503043	7996	ENSMUSG00000049804	Armcx4	0.0275839	7.65985	0.117954	0.737615	0.77906
100503074	570	ENSMUSG00000101089	2610016A17Rik	-2.54103	-0.892976	25.2096	0.000366775	0.000906546
100503085	7322	ENSMUSG00000014164	Klhl3	-1.11748	3.37347	118.849	2.59582e-07	2.15721e-06
100503120	1151	ENSMUSG00000084866	A930006K02Rik	-0.250103	0.442048	0.964881	0.34667	0.406019
100503178	2137	ENSMUSG00000099881	2810013P06Rik	-0.579676	4.48041	49.3925	1.97291e-05	7.31519e-05
100503185	1825	ENSMUSG00000111375	Btbd8	-0.727214	1.59659	14.348	0.00290452	0.00565758
100503199	4071	ENSMUSG00000097772	5430416N02Rik	0.27996	5.32626	5.71033	0.0354794	0.0535278
100503272	885	ENSMUSG00000085175	Gm11423	0.238396	0.494866	1.10031	0.316272	0.374681
100503280	2639	ENSMUSG00000032750	Gm38425	-0.524041	-1.18167	1.31816	0.274815	0.331224
100503307	1379	ENSMUSG00000086610	Gm15408	0.218516	-1.40998	0.335456	0.57391	0.629926
100503353	6820	ENSMUSG00000078901	Gm14440	0.250237	1.0352	0.992973	0.340025	0.399217
100503361	1193	ENSMUSG00000094845	Tmem95	1.3453	-1.11829	4.77072	0.051026	0.0741863
100503380	5109	ENSMUSG00000117869	Snhg4	0.363516	5.94962	17.8876	0.00135416	0.00286528
100503392	1764	ENSMUSG00000118087	4833438C02Rik	0.164708	1.71754	0.658974	0.433809	0.49485
100503393	3089	ENSMUSG00000084904	Gm14827	-0.117375	-0.999845	0.0515991	0.82439	0.854967
100503460	974	ENSMUSG00000097113	Gm19705	1.67843	-1.59301	5.51346	0.0382011	0.0572427
100503469	640	ENSMUSG00000105552	Gm19710	-0.215356	-1.44839	0.204868	0.659447	0.709777
100503471	388	NA	Gm15867	-1.26222	-1.86038	10.8921	0.00689814	0.0122881
100503496	1152	NA	Gm45916	-1.19497	-0.675521	8.53699	0.0136331	0.0226307
100503498	3486	ENSMUSG00000097534	Gm16675	0.0826519	-0.336524	0.0417404	0.841775	0.868852
100503518	1368	ENSMUSG00000086765	Gm11827	-0.338596	-0.282848	0.66217	0.432728	0.493848
100503545	2836	ENSMUSG00000061356	Nuggc	-0.102715	-0.508497	0.0376171	0.849681	0.875221
100503572	3641	ENSMUSG00000084957	Bbip1	0.177781	4.54847	4.53516	0.0561455	0.0808389
100503583	4358	ENSMUSG00000094595	Fsbp	0.386216	2.95588	8.18902	0.0151965	0.0249839
100503636	1260	NA	1700123M08Rik	0.367103	-0.324488	1.02711	0.332197	0.391225
100503652	1509	ENSMUSG00000096981	Gm16845	-0.180873	0.347634	0.468345	0.507641	0.567125
100503659	4996	ENSMUSG00000035640	Cbarp	-0.635547	4.62854	38.9926	5.78486e-05	0.000182648
100503670	3920	ENSMUSG00000058558	Rpl5	0.287276	6.99174	13.6103	0.00345448	0.00660783
100503676	1118	ENSMUSG00000003812	Gm38426	-2.02569	0.0308465	41.0238	4.61005e-05	0.000150244
100503704	1694	ENSMUSG00000097397	Gm16861	-0.581136	0.816314	6.23625	0.0292761	0.0449747
100503759	3609	ENSMUSG00000050765	Gm5084	-1.3388	1.33298	10.5197	0.0076396	0.0134657
100503823	2421	ENSMUSG00000097743	Gm16973	0.0870914	3.998	0.536007	0.479108	0.539344
100503842	1911	ENSMUSG00000100017	2410022M11Rik	-1.23986	2.31481	66.4524	4.81041e-06	2.26863e-05
100503849	892	NA	Sp3os	-0.361095	1.15034	1.50022	0.245734	0.300449
100503869	2944	ENSMUSG00000086212	Mkln1os	-1.6388	-1.70466	2.86413	0.11813	0.156377
100503882	1997	ENSMUSG00000096922	Gm17308	-5.39117	1.34989	95.4088	7.98304e-07	5.27649e-06
100503884	3328	ENSMUSG00000045790	Ccdc149	-0.793918	1.11672	11.8339	0.00537346	0.00981629
100503890	1537	ENSMUSG00000087687	Pet100	0.4885	3.29629	19.8088	0.000931916	0.00206097
100503915	2149	ENSMUSG00000071724	Smpd5	-1.88628	1.4814	51.7532	1.58673e-05	6.07981e-05
100503924	392	ENSMUSG00000089665	Fcor	0.0525218	0.00408901	0.032865	0.859376	0.883389
100504007	2329	ENSMUSG00000086247	Gm15787	-1.84199	1.0543	20.5857	0.000806765	0.00181037
100504029	956	ENSMUSG00000097167	Gm16740	0.234516	1.56425	1.3397	0.271136	0.327386
100504049	2260	ENSMUSG00000086401	Gm15559	-1.95485	1.24896	80.6672	1.85395e-06	1.04038e-05
100504056	844	NA	Gm20036	0.0961147	-0.532104	0.0598408	0.811164	0.843773
100504104	771	ENSMUSG00000087249	Gm16062	0.986007	-1.51729	4.96532	0.0472185	0.0691544
100504116	1898	ENSMUSG00000109946	Brd3os	-0.510445	3.0227	18.4608	0.00120807	0.00259421
100504154	552	ENSMUSG00000087626	Gm15050	-1.78293	1.41838	58.6085	8.81009e-06	3.73206e-05
100504166	3847	ENSMUSG00000085037	4933421O10Rik	-0.892349	2.61155	44.2299	3.27947e-05	0.000112465
100504178	2429	ENSMUSG00000087050	Dhrs13os	-0.279512	0.0625548	0.715318	0.415359	0.476491
100504191	5404	ENSMUSG00000087543	Gm16576	0.212852	1.57711	0.670787	0.429833	0.490891
100504195	3956	NA	NA	-0.405493	0.675335	2.46739	0.14399	0.186623
100504221	5693	ENSMUSG00000044083	Efcab8	-0.724293	-0.98177	3.30746	0.0957382	0.129777
100504231	1765	ENSMUSG00000086894	Gm15708	-0.0979936	0.453569	0.142636	0.712722	0.75705
100504235	5236	ENSMUSG00000101969	Gm20125	-0.794966	-1.12569	5.67897	0.035897	0.0540849
100504262	3491	NA	A730020E08Rik	-0.0287653	1.53996	0.0248445	0.877556	0.89859
100504309	1150	ENSMUSG00000028407	Smim27	0.0377705	1.69975	0.029046	0.867708	0.890571
100504360	716	NA	D730003I15Rik	-0.908557	0.0117335	7.37084	0.0197993	0.0316545
100504412	2025	ENSMUSG00000085837	Kcnmb4os2	-0.675833	1.43489	10.3081	0.00810278	0.0141877
100504421	1993	ENSMUSG00000097277	2900076A07Rik	-0.440091	3.72429	11.0647	0.00658377	0.0117799
100504425	1269	ENSMUSG00000110218	Tincr	-0.0746137	-0.0815065	0.0287707	0.86833	0.891084
100504446	1350	ENSMUSG00000090273	Prr22	0.328444	-0.305018	0.678965	0.427114	0.488169
100504491	1371	ENSMUSG00000078552	Dcdc2b	-1.80342	-1.71243	4.61531	0.0543365	0.0785292
100504586	3440	ENSMUSG00000111080	Gm20300	-0.650518	3.19943	17.9054	0.00134932	0.00285587
100504608	2719	ENSMUSG00000080115	Eef1akmt3	-0.265777	-1.21346	0.212115	0.653914	0.704185
100504616	2971	ENSMUSG00000087480	Gm15910	-0.238818	1.88208	1.02788	0.332024	0.391147
100504641	896	ENSMUSG00000097675	1700101I11Rik	-0.984964	-1.22656	7.75143	0.017477	0.028302
100504661	1118	ENSMUSG00000112880	Gm20337	0.720027	-1.49475	1.94919	0.189687	0.238077
100504663	4322	ENSMUSG00000037526	Atg14	-0.182734	4.70533	4.75937	0.0512593	0.0744661
100504687	1954	ENSMUSG00000096995	2810029C07Rik	-0.47911	1.30729	2.39445	0.149497	0.192897
100504703	329	ENSMUSG00000112639	A730063M14Rik	0.0318171	1.41633	0.0273132	0.871674	0.893635
100504714	1680	ENSMUSG00000097357	Gm16793	-0.980533	-0.750676	5.30047	0.0414343	0.0616249
100504715	2921	ENSMUSG00000079260	Tmppe	0.335706	3.3179	6.53505	0.0263324	0.0408226
100504720	3935	ENSMUSG00000097178	2310002F09Rik	-2.03508	-0.939896	17.8321	0.00136939	0.00289036
100505386	2369	ENSMUSG00000102422	Iqschfp	0.615422	3.65218	22.259	0.000598634	0.00139178
100515	6882	ENSMUSG00000046572	Zfp518b	0.742867	7.28653	173.887	3.54484e-08	4.71442e-07
100526465	91	ENSMUSG00000092781	Mir3057	-0.296777	-1.1258	0.54844	0.474171	0.534653
100526468	92	ENSMUSG00000093358	Mir3063	1.7996	2.32145	90.7621	1.02728e-06	6.49134e-06
100526469	67	ENSMUSG00000093273	Mir3064	-0.317043	0.689752	0.736302	0.408807	0.469899
100526471	65	ENSMUSG00000106366	Mir3069	-0.0690692	5.78009	0.25595	0.62271	0.674973
100526479	64	ENSMUSG00000093076	Mir3082	0.107823	0.285725	0.157789	0.698653	0.745039
100526542	76	ENSMUSG00000093219	Mir3113	-0.121592	0.150295	0.127698	0.727462	0.770347
100526545	105	ENSMUSG00000092727	Mir3062	1.35152	-1.3404	10.6307	0.00740915	0.0131086
100526546	139	ENSMUSG00000105428	Mir3068	-0.339635	-0.738721	1.34039	0.274394	0.330888
100526560	88	ENSMUSG00000093042	Mir3109	-4.42153	-1.68291	20.6283	0.000800508	0.00179772
100529074	129	ENSMUSG00000070063	Snora33	0.172946	-0.10103	0.389967	0.544808	0.603005
100529075	74	ENSMUSG00002076971	Snord100	0.290741	0.0873452	1.05076	0.326928	0.38583
100529076	65	NA	Snord42a	0.119152	-1.08323	0.0718731	0.793494	0.82752
100529077	69	NA	Snord42b	0.32749	-1.22531	0.711343	0.416619	0.477673
100532	3856	ENSMUSG00000047881	Rell1	0.0125738	4.71094	0.0220548	0.884577	0.904762
100534287	10783	ENSMUSG00000102692	Dchs2	-3.21818	6.55312	144.089	9.53784e-08	9.96037e-07
100561	2943	ENSMUSG00000029416	Slc15a4	0.0870545	5.16855	1.45997	0.251788	0.306795
100568458	2988	NA	Gm38431	0.522294	6.45539	45.8508	2.7818e-05	9.77692e-05
100604	7654	ENSMUSG00000054720	Lrrc8c	-0.326174	3.8047	5.27451	0.0418507	0.0621552
100608	2505	ENSMUSG00000033294	Noc4l	1.04383	5.39484	251.257	4.95891e-09	1.1235e-07
100609	3152	ENSMUSG00000000916	Nsun5	0.323546	4.52603	15.6662	0.00215872	0.00434181
100616095	1486	ENSMUSG00000096956	Snhg18	-1.38637	4.98201	283.231	2.59704e-09	7.16547e-08
100628580	6263	ENSMUSG00000092852	Mir5103	-1.12528	3.59213	68.4858	4.15385e-06	2.02048e-05
100628593	79	ENSMUSG00000092981	Mir5125	-0.0718612	-0.582637	0.0319088	0.861413	0.885296
100628598	78	ENSMUSG00000092679	Mir5129	-0.18861	-0.619063	0.161325	0.695485	0.742313
100628603	78	ENSMUSG00000093270	Mir5134	1.36259	-1.43532	12.1295	0.00497991	0.00916465
100628612	82	ENSMUSG00000092868	Mir5113	-0.69943	-0.349496	2.23867	0.162189	0.207424
100628619	61	ENSMUSG00000093315	Mir5114	0.177809	4.9397	3.63752	0.0824097	0.113677
100628628	63	ENSMUSG00000092787	Mir5116	0.398232	-0.475762	0.699164	0.420518	0.481499
100628629	74	ENSMUSG00000105913	Mir5121	0.492761	2.22997	8.07659	0.0157467	0.0258011
100637	3481	ENSMUSG00000041132	N4bp2l1	-1.23331	1.95918	23.1954	0.000510014	0.00121028
100642166	3780	ENSMUSG00000090015	Gm15446	-0.0982859	2.46225	0.274651	0.610426	0.663931
100662	4938	NA	NA	-0.49461	4.74525	22.7624	0.000548924	0.00129063
100678	4329	ENSMUSG00000029446	Psph	0.17823	3.52015	2.92733	0.114567	0.152171
100683	16763	ENSMUSG00000045482	Trrap	-0.00915169	8.73593	0.0148712	0.905098	0.922447
100689	2947	ENSMUSG00000037379	Spon2	0.604848	0.718951	4.26085	0.062917	0.089518
100702	5954	ENSMUSG00000104713	Gbp6	-1.24389	-0.712057	2.97533	0.11195	0.149089
100705	9632	ENSMUSG00000042010	Acacb	0.427594	3.50401	8.82264	0.0124914	0.0209286
100710	9839	ENSMUSG00000034021	Pds5b	0.000922702	7.4936	0.000236435	0.988002	0.990381
100715	4173	ENSMUSG00000042167	Tent2	0.18762	5.37778	7.21696	0.0208418	0.0331395
100732	3459	ENSMUSG00000029166	Mapre3	-1.01083	3.56372	80.3937	1.88554e-06	1.05163e-05
100737	5807	ENSMUSG00000051674	Dcun1d4	0.461309	5.43642	38.8846	5.85667e-05	0.000184531
100740	1539	NA	AI839979	-1.69981	-1.39289	2.42918	0.146842	0.189898
100756	5263	ENSMUSG00000029592	Usp30	-0.119566	5.59678	3.72854	0.0791435	0.109764
100763	9265	ENSMUSG00000039000	Ube3c	-0.00370526	7.15441	0.00397013	0.950868	0.96044
100764	2637	ENSMUSG00000029600	Rita1	0.118591	3.54405	0.989808	0.340764	0.40002
100855	9802	ENSMUSG00000029192	Tbc1d14	-0.177185	5.10194	2.35304	0.152744	0.196466
100859931	2795	ENSMUSG00000041716	Gm20604	0.607545	5.46212	76.2441	2.45221e-06	1.30569e-05
100861531	5160	NA	Rn45s	0.417039	13.5928	2.03998	0.180455	0.227844
100862203	594	ENSMUSG00000072761	Gm6712	0.060979	0.36444	0.0457515	0.834466	0.863143
100885838	5349	ENSMUSG00000093710	Mir5625	-0.388264	2.38161	9.17321	0.0112419	0.0190484
100900	905	ENSMUSG00000043510	Hscb	0.62362	2.7054	19.6882	0.000953337	0.00210268
100910	5371	ENSMUSG00000038181	Chpf2	-0.594371	6.39354	43.253	3.63014e-05	0.000122732
100929	7388	ENSMUSG00000056310	Tyw1	0.0369002	5.54607	0.343338	0.56951	0.626113
100952	4937	ENSMUSG00000029163	Emilin1	-0.315176	8.69892	16.5506	0.00178442	0.00365978
100972	2154	ENSMUSG00000029128	Rab28	0.0628935	5.33088	1.04431	0.328354	0.387293
100978	4919	ENSMUSG00000072889	Nfxl1	0.0597588	5.69152	0.663091	0.432416	0.493571
100986	17701	ENSMUSG00000040407	Akap9	-0.165317	7.91061	4.41572	0.0589792	0.084468
101023	2476	ENSMUSG00000043059	Zfp513	-0.0192029	4.17799	0.0299117	0.865772	0.888897
101055731	4481	ENSMUSG00000116719	Gm29719	-0.47177	-0.775916	0.351509	0.56502	0.622003
101055907	619	ENSMUSG00000087159	Gm15246	0.222718	-0.609657	0.542801	0.476399	0.536668
101056073	3498	ENSMUSG00000078503	Zfp990	-0.664022	3.00015	3.53547	0.0862718	0.118299
101056408	1688	ENSMUSG00000086741	Gm15816	-3.05581	-0.161832	31.4324	0.000147616	0.000410709
101095	7663	ENSMUSG00000025821	Zfp282	-0.184261	6.56701	7.86378	0.0168546	0.0274344
101100	5041	ENSMUSG00000030276	Ttll3	0.235734	4.67623	5.2175	0.0427826	0.0633906
101113	4699	ENSMUSG00000050373	Snx21	-1.38583	4.60675	137.821	1.20335e-07	1.18609e-06
101118	5825	ENSMUSG00000029569	Tmem168	-0.779529	6.27636	54.9103	1.20083e-05	4.80596e-05
101122	2159	ENSMUSG00000051169	Rpusd3	0.252057	3.52389	3.16486	0.102315	0.13777
101142	5162	ENSMUSG00000001518	Itfg2	0.0163595	4.8672	0.0322559	0.86067	0.884594
101148	5632	ENSMUSG00000042742	Bmt2	-0.356527	5.41181	6.92458	0.0230096	0.0362147
101185	8669	ENSMUSG00000029676	Pot1a	0.136814	5.35042	1.99792	0.184658	0.232386
101187	5748	ENSMUSG00000037997	Parp11	-0.169721	5.29944	5.13146	0.0442372	0.0652803
101197	2968	ENSMUSG00000045466	Zfp956	-0.837489	4.88675	91.9356	9.62854e-07	6.14674e-06
101202	2562	ENSMUSG00000044156	Hepacam2	1.77875	-1.60406	14.4527	0.00283518	0.00553585
101206	3883	ENSMUSG00000048930	Tada3	-0.159114	5.06484	6.22395	0.0294056	0.0451688
101214	3350	ENSMUSG00000029817	Tra2a	0.51177	7.33964	26.5143	0.000299223	0.000759421
101240	2990	ENSMUSG00000058486	Wdr91	0.0439798	4.84293	0.418356	0.53077	0.589663
101314	1095	ENSMUSG00000033940	Brk1	0.243478	6.44341	16.3725	0.0018532	0.00378804
101351	4900	ENSMUSG00000035245	Eogt	-0.569441	4.49239	21.9244	0.000634634	0.00146333
101358	2963	ENSMUSG00000030019	Fbxl14	0.520221	5.98257	44.874	3.07009e-05	0.000106311
101359	3411	ENSMUSG00000079654	Prrt4	0.354419	3.11764	4.87038	0.0490315	0.0715364
101401	12527	ENSMUSG00000030022	Adamts9	0.396919	6.0151	7.03021	0.0221966	0.0350907
101437	4172	ENSMUSG00000030986	Dhx32	0.639554	4.57087	81.6725	1.74308e-06	9.89215e-06
101471	6765	ENSMUSG00000038611	Phrf1	0.443818	7.45227	55.9854	1.09549e-05	4.4479e-05
101476	8527	ENSMUSG00000040268	Plekha1	-0.538589	5.87206	68.7492	4.07678e-06	1.9923e-05
101488	5958	ENSMUSG00000030737	Slco2b1	-2.04032	-1.19802	7.54374	0.0187013	0.030074
101488143	703	ENSMUSG00000073940	Hbb-bt	-5.71357	-0.518547	7.30848	0.0237603	0.0372854
101489	5384	ENSMUSG00000025485	Ric8a	-0.319448	6.01551	16.4013	0.00184187	0.00376648
101490	8323	ENSMUSG00000042105	Inpp5f	-0.312497	5.68477	14.9919	0.00250755	0.00496332
101497	6797	ENSMUSG00000037552	Plekhg2	-0.0583881	7.7747	0.535114	0.479466	0.539705
101502	2859	ENSMUSG00000042289	Hsd3b7	-0.256828	3.33253	3.52671	0.0866136	0.118678
101513	6248	ENSMUSG00000025147	Mob2	-0.0387506	5.3684	0.249462	0.627105	0.67913
101521	2795	ENSMUSG00000109311	AI314278	4.17729	-0.210973	62.0869	6.68229e-06	2.96678e-05
101540	5051	ENSMUSG00000041187	Prkd2	-0.579695	4.84011	48.1538	2.21952e-05	8.08956e-05
101543	2383	ENSMUSG00000036459	Wtip	0.317183	5.45172	14.0133	0.00314009	0.00606052
101544	2741	ENSMUSG00000066721	Zfp575	-1.46721	0.345597	16.4335	0.00182927	0.00374334
101565	8256	ENSMUSG00000033904	Ccp110	0.11007	7.01587	2.16922	0.168291	0.214457
101568	3095	ENSMUSG00000002205	Vrk3	0.379332	4.55926	19.9301	0.000910942	0.00201896
101592	5676	ENSMUSG00000038563	Efl1	0.169547	5.12068	5.43621	0.0393375	0.0587943
101602	1932	ENSMUSG00000045165	AI467606	-1.08093	-0.962316	1.78104	0.208476	0.258849
101604	3334	ENSMUSG00000078580	E430018J23Rik	-0.919008	3.98156	68.0497	4.28528e-06	2.06735e-05
101612	2057	ENSMUSG00000053801	Grwd1	1.3309	5.68382	257.259	4.36642e-09	1.03096e-07
101669761	576	NA	Gm15694	0.447251	-0.318072	1.88381	0.196718	0.245849
101685	5223	ENSMUSG00000049516	Spty2d1	-0.540056	5.98701	43.2151	3.64462e-05	0.000123133
101700	3056	ENSMUSG00000073968	Trim68	-0.148441	3.90932	2.75549	0.124586	0.163747
101706	7919	ENSMUSG00000066306	Numa1	-0.0851422	9.39215	2.95968	0.112795	0.150063
101739	5082	ENSMUSG00000028484	Psip1	0.445467	8.39302	19.684	0.000954104	0.00210406
101772	6322	ENSMUSG00000031075	Ano1	0.529413	6.56495	28.0691	0.000236977	0.000621473
101809	5997	ENSMUSG00000037239	Spred3	-0.106312	4.10579	0.714382	0.415655	0.476737
101831	1966	ENSMUSG00000030493	Faap24	0.773897	2.71738	30.2258	0.000174136	0.000474081
101835	5027	ENSMUSG00000074166	AW146154	-0.574071	3.3693	13.8848	0.00323655	0.00622525
101861	7038	ENSMUSG00000025133	Ints4	0.205153	6.51289	9.9611	0.00893703	0.0154846
101867	3558	ENSMUSG00000030888	Rrp8	0.522704	5.50354	58.6447	8.78416e-06	3.72432e-05
101869	4318	ENSMUSG00000030533	Unc45a	0.0416152	6.36456	0.296953	0.596465	0.651037
101883	3104	ENSMUSG00000036826	Igflr1	0.156529	4.92823	3.79328	0.0769164	0.10693
101943	5852	ENSMUSG00000033732	Sf3b3	0.674791	8.80516	127.698	1.78991e-07	1.60464e-06
101966	616	ENSMUSG00000019362	D8Ertd738e	0.698279	5.7995	81.7866	1.731e-06	9.83511e-06
101985	2803	ENSMUSG00000031792	Usb1	0.125778	4.68314	2.1742	0.167845	0.213925
101994	4040	ENSMUSG00000047710	Champ1	0.194975	6.74359	11.9904	0.00516063	0.00946732
102032	1462	ENSMUSG00000031534	Smim19	-0.364523	4.03227	6.67295	0.0250941	0.0390859
102058	4598	ENSMUSG00000074030	Exoc8	0.0417835	5.3673	0.544015	0.475918	0.536291
102060	2494	ENSMUSG00000033751	Gadd45gip1	0.182237	5.41903	9.17835	0.0112248	0.0190297
102075	5478	ENSMUSG00000014782	Plekhg4	1.01361	1.75566	9.96383	0.00893008	0.0154744
102093	7417	ENSMUSG00000036879	Phkb	-0.186114	6.23975	7.51334	0.018889	0.0303491
102098	12498	ENSMUSG00000004568	Arhgef18	-0.240633	6.1357	17.7569	0.00139034	0.00292949
102103	10078	ENSMUSG00000045636	Mtus1	-2.18175	6.39807	345.319	8.85355e-10	3.49843e-08
102115	3046	ENSMUSG00000078440	Dohh	0.599401	5.06551	23.7084	0.000468063	0.00112224
102122	3769	ENSMUSG00000031774	Psme3ip1	0.517741	5.70101	68.5525	4.13417e-06	2.01427e-05
102124	3659	ENSMUSG00000013155	Enkd1	1.04629	4.28614	110.81	3.72241e-07	2.88294e-06
102141	4440	ENSMUSG00000038291	Snx25	-0.761888	5.43606	96.0009	7.73678e-07	5.14655e-06
102162	3570	ENSMUSG00000038697	Taf5l	0.516378	5.55922	47.354	2.39811e-05	8.63889e-05
102182	5679	ENSMUSG00000037134	Prmt9	0.0521516	5.49026	0.76194	0.40102	0.46175
102193	3677	ENSMUSG00000031823	Zdhhc7	0.124723	5.17021	2.56689	0.136884	0.178318
102209	1769	ENSMUSG00000011837	Snapc2	0.236483	5.00403	15.1547	0.00241758	0.00480679
102216272	1573	ENSMUSG00000078941	Ak6	1.03941	4.47933	118.822	2.59887e-07	2.15851e-06
102238433	5188	ENSMUSG00000033852	Gm28042	-1.06101	5.19531	65.7754	5.05567e-06	2.36061e-05
102247	6682	ENSMUSG00000031545	Gpat4	0.203092	7.69336	12.4654	0.00457339	0.00848619
102278	5268	ENSMUSG00000034796	Cpne7	1.35301	-0.146193	9.05465	0.0116471	0.0196793
102294	3808	ENSMUSG00000079057	Cyp4v3	-1.50655	2.2478	49.1084	2.02649e-05	7.48907e-05
102308570	3248	ENSMUSG00000096740	Lbhd1	1.03175	5.48078	222.493	9.5314e-09	1.79862e-07
102323	4988	ENSMUSG00000038506	Dcun1d2	-0.279026	5.31622	12.2203	0.00486595	0.00897987
102334	7492	ENSMUSG00000031508	Ankrd10	0.301087	7.53902	29.5473	0.000191512	0.00051532
102339	4053	ENSMUSG00000031753	Cog4	0.160546	6.70621	7.70809	0.0177244	0.0286644
102371	5635	ENSMUSG00000041361	Myzap	0.204684	0.0782703	0.653494	0.435674	0.496589
102414	8450	ENSMUSG00000032316	Clk3	0.13574	6.72087	6.78126	0.0241702	0.037837
102423	8303	ENSMUSG00000032119	Hinfp	-0.128445	6.29836	5.89819	0.0330972	0.0502564
102436	7828	ENSMUSG00000035202	Lars2	0.144187	3.84281	0.283286	0.604936	0.658944
102442	16643	ENSMUSG00000053641	Dennd4a	-0.700049	5.58334	67.5249	4.44999e-06	2.12828e-05
102443350	5278	ENSMUSG00000099481	Xndc1	-0.0726531	6.2315	1.52633	0.24191	0.296064
102443351	5673	ENSMUSG00000070425	Xntrpc	-0.20704	5.91554	11.5369	0.00580659	0.0105173
102448	4106	ENSMUSG00000035769	Xylb	0.342481	3.6258	7.6486	0.0180708	0.0291534
102462	924	ENSMUSG00000032288	Imp3	0.305984	4.74421	17.1802	0.00156429	0.00325133
102465227	115	ENSMUSG00000098597	Mir6418	0.107983	2.92247	0.542361	0.476574	0.536757
102465258	2153	ENSMUSG00000104740	Mir6516	0.0223812	3.54631	0.0381263	0.848681	0.874494
102465547	71	ENSMUSG00000098376	Mir6907	0.16721	-1.35084	0.111135	0.745003	0.785724
102465550	70	ENSMUSG00000099283	Mir6912	-0.538055	-1.62396	0.613723	0.449612	0.510757
102465564	64	ENSMUSG00000098955	Mir6935	-0.447792	2.62046	5.16056	0.0437386	0.0646362
102465568	61	ENSMUSG00000098790	Mir6942	-0.310139	-1.35487	0.795792	0.394694	0.455438
102465569	96	ENSMUSG00000098341	Mir6944	0.0124805	-1.79624	0.000474453	0.983005	0.98673
102465578	73	ENSMUSG00000098663	Mir6958	-0.440231	-1.13651	1.08409	0.319703	0.378253
102465599	3015	ENSMUSG00000098844	Mir6992	-0.78743	5.99228	149.036	7.99135e-08	8.71392e-07
102465620	74	ENSMUSG00000099060	Mir7025	-1.19169	2.14432	55.8497	1.10817e-05	4.49187e-05
102465621	72	ENSMUSG00000098731	Mir7027	-0.366772	-1.66034	0.498995	0.494352	0.553808
102465627	65	ENSMUSG00000098624	Mir7036	-1.11457	-1.59882	3.01712	0.109732	0.146443
102465654	69	ENSMUSG00000098550	Mir7079	0.43746	-0.434904	1.89672	0.195303	0.244283
102465660	68	ENSMUSG00000098490	Mir7089	0.310794	-1.73689	0.329303	0.577393	0.633155
102465661	62	ENSMUSG00000106193	Mir7090	-0.836196	-1.32643	3.37811	0.0926737	0.126092
102465758	123	ENSMUSG00000105847	Mir7650	0.475301	0.212336	1.90162	0.19477	0.243659
102465760	56	ENSMUSG00000098906	Mir7652	0.425041	-0.311852	1.67272	0.221892	0.274125
102465762	70	ENSMUSG00000098917	Mir7654	-0.0190495	-0.494886	0.00120561	0.972912	0.978892
102465764	57	ENSMUSG00000104773	Mir7657	-0.0141561	-1.48226	0.000878706	0.976873	0.981669
102465884	139	ENSMUSG00000098286	Mir8091	0.51056	-1.17328	1.87625	0.197553	0.246801
102465885	137	ENSMUSG00000098972	Mir8093	0.535016	-0.495369	1.24618	0.287623	0.344864
102465888	119	ENSMUSG00000098457	Mir8097	-0.281901	0.431955	1.40139	0.260968	0.316842
102465895	147	ENSMUSG00000104627	Mir3535	0.0921337	-1.42631	0.0258811	0.875052	0.896403
102465897	107	ENSMUSG00000098465	Mir1668	-2.38113	0.0629447	27.2017	0.000269583	0.000693989
102465902	2103	ENSMUSG00000099324	Mir8115	-0.52876	-0.232704	0.456402	0.512995	0.572229
102465959	123	ENSMUSG00000098973	Mir6236	0.446911	1.73774	2.44441	0.145696	0.188583
102465984	63	ENSMUSG00000098710	Mir7067	0.585026	-1.02992	1.67967	0.220997	0.273093
102466236	57	ENSMUSG00000098954	Mir7658	0.0154925	-0.140183	0.0018348	0.966586	0.973671
102466255	117	ENSMUSG00000106463	Mir1291	0.331595	-0.528885	1.12608	0.310924	0.369126
102466633	81	ENSMUSG00000098676	Mir6359	0.168915	-1.0746	0.123591	0.731686	0.773959
102466761	67	ENSMUSG00000098926	Mir6904	0.977886	0.0268165	10.4147	0.00786533	0.0138249
102466778	63	ENSMUSG00000106514	Mir6976	-0.509123	0.16168	2.14705	0.170301	0.216752
102466782	71	ENSMUSG00000098786	Mir6995	-0.0498649	-1.50606	0.00657132	0.936819	0.948144
102466797	2053	ENSMUSG00000099017	Mir7058	-0.688053	-0.962511	2.02352	0.182085	0.229624
102466798	91	ENSMUSG00000098759	Mir7063	-0.135475	-1.54216	0.0759	0.787941	0.822494
102467006	109	ENSMUSG00000099142	Mir8108	-0.336698	-1.25218	0.785171	0.394162	0.45486
102502	3890	ENSMUSG00000049493	Pls1	1.08727	0.405664	12.1081	0.00500726	0.00921148
102545	3455	ENSMUSG00000032436	Cmtm7	0.166882	4.67877	3.29653	0.0962235	0.130398
102566	5910	ENSMUSG00000037949	Ano10	-0.384249	5.19058	25.4239	0.000354533	0.000879871
102580	3889	ENSMUSG00000032059	Alg9	0.00313344	5.24154	0.00168467	0.967982	0.974966
102595	5547	ENSMUSG00000050721	Plekho2	-0.519678	5.31727	34.6557	9.71094e-05	0.000286374
102607	6725	ENSMUSG00000031993	Snx19	-0.0815203	6.44816	1.92664	0.192075	0.240651
102626	5542	ENSMUSG00000032577	Mapkapk3	-0.780675	3.09955	28.1457	0.000234327	0.000615966
102631887	449	ENSMUSG00000114241	Gm30108	-0.299251	-1.36694	0.514233	0.487974	0.548012
102632	4257	ENSMUSG00000090150	Acad11	0.352159	4.16849	20.4145	0.000832558	0.00186223
102632302	4201	NA	Hoxb3os	0.412534	3.41658	18.3656	0.00123098	0.00263525
102633214	1124	NA	Gm12925	-0.143866	-0.345533	0.224681	0.644588	0.69553
102633245	600	ENSMUSG00000084865	Gm15723	-3.07028	-1.76413	27.2589	0.000267274	0.000688774
102633437	701	ENSMUSG00000086382	Chrna1os	-0.711582	-0.971563	1.45808	0.252077	0.307096
102633634	2387	ENSMUSG00000097372	Gm26876	-1.56756	-1.57462	7.68351	0.0178666	0.0288687
102633673	856	ENSMUSG00000086468	Etaa1os	0.77715	-0.907636	3.24727	0.0984486	0.133028
102633773	1802	ENSMUSG00000107653	Gm31520	-0.99278	-1.09895	6.23804	0.0292573	0.0449505
102633880	1804	ENSMUSG00000086693	A730081D07Rik	-0.646402	-0.387701	2.57204	0.136528	0.177902
102634913	8345	ENSMUSG00000085125	Gm16070	-0.839222	2.07049	16.8544	0.00167393	0.00345698
102635192	2809	ENSMUSG00000087479	Gm16835	-0.751151	1.116	10.5916	0.00748936	0.0132313
102635290	858	NA	Ttc39aos1	-0.313485	-1.41081	0.602745	0.45359	0.514554
102635316	585	ENSMUSG00000111531	Gm32688	0.758668	-1.07137	2.55581	0.137652	0.179239
102635496	6738	ENSMUSG00000075520	Malrd1	-6.61857	-0.246522	120.099	2.45925e-07	2.07209e-06
102635552	4824	ENSMUSG00000110605	Gm32856	0.941596	1.61783	24.3717	0.000419696	0.00102004
102635783	1271	ENSMUSG00000087413	Gm11266	-1.85508	-0.0334577	11.0354	0.00663594	0.0118675
102635912	2694	NA	C030005K06Rik	-0.518403	0.209583	2.79615	0.12212	0.160955
102636183	1285	ENSMUSG00000085049	Parvaos	-3.08983	-0.149166	25.9966	0.000324107	0.000814208
102636262	690	NA	Gm20544	0.868454	-0.568562	9.18445	0.0112044	0.0190063
102636514	8752	NA	Hand2os1	7.31272	3.95497	630.576	3.25453e-11	3.56481e-09
102636620	1422	ENSMUSG00000086111	Gm15326	-1.18344	-1.23368	6.70729	0.0247967	0.0386889
102637349	2713	ENSMUSG00000111049	Gm34184	-3.88964	-2.01478	12.1968	0.00489511	0.00902568
102637366	1174	ENSMUSG00000058246	Gm10037	-0.738302	-0.835808	3.34482	0.0941026	0.127813
102637572	1390	NA	Gm38499	0.755312	0.534668	8.36858	0.0143645	0.023759
102637682	1770	ENSMUSG00000097888	Gm26682	-2.14492	-1.77969	6.38851	0.0277294	0.0428199
102638038	2436	NA	Gm15631	-5.41339	-1.34514	14.1744	0.0042646	0.007967
102638507	8887	NA	Gm26684	-0.61415	-0.727142	2.50184	0.141478	0.183792
102638890	688	NA	Gm15270	-0.108035	0.333098	0.08069	0.781539	0.816747
102639268	2559	NA	Gm13830	0.352424	-1.01483	0.823378	0.383272	0.443664
102639566	1745	ENSMUSG00000097754	Ptgs2os2	-2.40683	-0.938297	8.83489	0.012445	0.0208653
102639598	13690	ENSMUSG00000074527	Gm14296	0.0537515	-0.163382	0.0238413	0.880032	0.900884
102639918	4138	NA	Gm36117	0.317164	3.49318	4.2969	0.0619724	0.0883207
102640117	1210	ENSMUSG00000086034	Gm15201	-0.683047	-1.59121	1.03417	0.330612	0.389736
102640560	2006	ENSMUSG00000112833	Gm36595	2.23116	-1.12706	43.5906	3.50416e-05	0.000119106
102640673	2322	ENSMUSG00000116802	Gm5165	-0.775701	3.40455	21.1514	0.000728032	0.00165589
102640772	1381	ENSMUSG00000100594	2810414N06Rik	0.517857	-1.04912	0.641722	0.439725	0.500775
102640779	1588	NA	2900052L18Rik	-0.167226	2.28983	1.27918	0.281651	0.33846
102641800	901	ENSMUSG00000118075	Gm38576	-0.548884	-1.31853	0.18978	0.671363	0.720337
102641859	3854	ENSMUSG00000086993	Rsf1os2	-0.386398	-1.12761	0.730827	0.4105	0.471585
102644	2629	ENSMUSG00000032014	Oaf	0.113935	6.58574	1.34242	0.270677	0.32694
102657	3658	ENSMUSG00000035914	Cd276	0.23446	6.22621	10.5368	0.00760341	0.0134084
102693	7179	ENSMUSG00000048537	Phldb1	0.288863	7.42728	13.6341	0.00343493	0.0065747
102747	6310	ENSMUSG00000047766	Lrrc49	0.889441	5.42076	193.734	1.99682e-08	3.07052e-07
102774	6039	ENSMUSG00000025235	Bbs4	-0.611388	4.94416	81.5866	1.75225e-06	9.93589e-06
102791	1838	ENSMUSG00000039461	Tcta	-0.708512	3.44231	24.8875	0.000386134	0.000947961
102800312	1874	NA	Lncppara	-4.12347	2.05672	102.874	5.44401e-07	3.86493e-06
102857	5210	ENSMUSG00000019558	Slc6a8	0.115518	5.68404	3.21902	0.0997535	0.134644
102866	4238	ENSMUSG00000016382	Pls3	0.14378	6.16427	2.43487	0.146413	0.189393
102871	3740	ENSMUSG00000042498	Radx	1.01741	1.58474	22.1291	0.000612319	0.00141816
102902673	5494	ENSMUSG00000096370	Gm21992	-0.0126774	6.27144	0.0413101	0.84258	0.86956
102920	5681	ENSMUSG00000031262	Cenpi	0.745627	4.95084	30.1198	0.000176725	0.000479964
102941	2583	ENSMUSG00000052364	B630019K06Rik	-0.601541	4.08304	40.6674	4.7942e-05	0.000155342
102954	1775	ENSMUSG00000073293	Nudt10	0.791363	2.09167	22.6652	0.000558133	0.00131014
103012	8225	ENSMUSG00000085396	Firre	-1.13904	6.40579	272.818	3.18019e-09	8.16627e-08
103080	3110	ENSMUSG00000019917	Septin10	0.214979	5.33374	3.61212	0.0833509	0.114791
103098	5759	ENSMUSG00000019894	Slc6a15	1.52221	1.11641	50.805	1.73006e-05	6.54807e-05
103135	8472	ENSMUSG00000005682	Pan2	0.304471	6.67947	26.7798	0.00028734	0.000732839
103136	2942	ENSMUSG00000001785	Pwp1	0.86041	6.23508	190.113	2.20777e-08	3.31079e-07
103140	2859	ENSMUSG00000001665	Gstt3	0.244366	3.33444	3.70781	0.0798732	0.110639
103142	4054	ENSMUSG00000056148	Rdh9	-1.642	-1.68964	6.04732	0.031342	0.0478506
103172	1575	ENSMUSG00000049422	Chchd10	-0.303954	0.890177	1.82614	0.203206	0.252953
103199	3282	ENSMUSG00000038417	Fig4	0.528723	4.68819	18.932	0.00110176	0.00239273
103213	3687	ENSMUSG00000019842	Traf3ip2	0.934425	1.74387	9.37575	0.0105879	0.0180572
103220	5339	ENSMUSG00000044937	Ttc41	-0.15037	1.93126	0.821629	0.38376	0.444088
103236	4835	ENSMUSG00000003345	Csnk1g2	0.405931	7.70737	52.8388	1.43948e-05	5.60556e-05
103266	4014	ENSMUSG00000060935	Tmem263	-0.703071	6.61616	56.5072	1.04831e-05	4.28622e-05
103268	5851	ENSMUSG00000019813	Cep57l1	0.392333	3.87365	21.0609	0.000740009	0.00168025
103284	4384	ENSMUSG00000039810	Zc3h10	0.201628	4.98815	9.19721	0.011162	0.0189453
103406	7483	ENSMUSG00000034949	Zfr2	-2.26063	4.86025	375.296	5.62327e-10	2.55202e-08
103425	3465	ENSMUSG00000020238	Ncln	0.313563	6.57703	15.0964	0.00244932	0.00485994
103466	6030	ENSMUSG00000054027,ENSMUSG00000112743	Nt5dc3	-0.446176	2.8758	9.60307	0.00990697	0.0170194
103468	3850	ENSMUSG00000052798	Nup107	0.893841	6.61314	162.316	5.10065e-08	6.19875e-07
103511	5323	ENSMUSG00000049872	Calhm5	-1.59843	-0.0973404	21.4906	0.000685177	0.00156944
103534	2719	ENSMUSG00000036620	Mgat4b	0.185912	5.50655	5.68762	0.0357812	0.053944
103537	13896	ENSMUSG00000059474	Mbtd1	0.103502	7.16953	1.65001	0.224849	0.277123
103551	2314	ENSMUSG00000043439	Epop	1.85567	3.88826	156.069	6.27213e-08	7.28647e-07
103554	8382	ENSMUSG00000040850	Psme4	0.591653	8.29731	61.5181	6.98485e-06	3.07604e-05
103573	7181	ENSMUSG00000020290	Xpo1	0.101054	8.91907	0.760694	0.401393	0.462143
103583	4327	ENSMUSG00000020271	Fbxw11	0.264748	6.94035	20.7653	0.000780739	0.0017612
103611158	313	NA	Gm38666	-0.497915	3.44681	20.3732	0.000838915	0.00187415
103611159	429	NA	Gm38667	-0.505104	3.44695	21.0991	0.000734926	0.00167
103677	8453	ENSMUSG00000038290	Smg6	-0.309868	7.3562	32.9272	0.000121084	0.00034662
103694	2178	ENSMUSG00000004394	Tmed4	-0.0101028	5.89091	0.0238421	0.88003	0.900884
103710	3063	ENSMUSG00000048807	Slc35e4	-0.115568	2.58002	0.304853	0.591685	0.646977
103711	2925	ENSMUSG00000018659	Pnpo	0.737382	3.39409	23.8855	0.000454533	0.00109376
103724	2733	ENSMUSG00000034412	Tbc1d10a	0.104023	4.58752	0.594834	0.456494	0.517324
103733	2266	ENSMUSG00000035198	Tubg1	1.30684	5.51384	332.363	1.09021e-09	3.99363e-08
103737	3536	ENSMUSG00000018733	Pex12	-1.01682	-0.143438	11.8268	0.00538343	0.0098315
103742	747	ENSMUSG00000002580	Mien1	0.449371	3.53401	12.4479	0.00459356	0.00852036
103743	1633	ENSMUSG00000035413	Tmem98	0.124834	6.05307	2.99442	0.11093	0.147866
103765	1568	ENSMUSG00000049904	Tmem17	0.0892501	2.44031	0.329098	0.57751	0.633236
103768	1754	ENSMUSG00000045007	Tubg2	-0.552028	2.51655	14.9457	0.0025338	0.00500779
103784	2497	ENSMUSG00000078970	Dnaaf10	0.420863	5.37938	32.7898	0.000123273	0.000351712
103806	5528	ENSMUSG00000050567	Maml1	0.189532	6.47283	6.68088	0.025025	0.0389992
103836	1963	ENSMUSG00000037243	Zfp692	0.0748845	4.65453	0.862505	0.37259	0.432673
103850	3361	ENSMUSG00000032615	Nt5m	0.209523	4.24413	7.9405	0.0164448	0.0268273
103889	1628	ENSMUSG00000075588	Hoxb2	1.01946	3.57718	49.2648	1.99677e-05	7.39425e-05
103963	4512	ENSMUSG00000030062	Rpn1	0.104133	8.22151	3.16961	0.102088	0.137514
103967	14967	ENSMUSG00000040265	Dnm3	-0.960385	3.20409	36.1395	8.08945e-05	0.000244243
103978	4453	ENSMUSG00000022112	Gpc5	1.80593	0.66473	23.276	0.000503138	0.00119578
103988	3033	ENSMUSG00000041798	Gck	-1.04043	0.327259	10.6463	0.00737739	0.0130556
104001	4003	ENSMUSG00000021087	Rtn1	0.175672	1.88213	0.97042	0.345345	0.404647
104009	6162	ENSMUSG00000033684	Qsox1	-1.31221	6.00992	271.503	3.26429e-09	8.30801e-08
104010	3702	ENSMUSG00000053166	Cdh22	-1.25685	-1.65629	4.43725	0.0584558	0.0838503
104015	8085	ENSMUSG00000022973	Synj1	-0.555014	4.46337	36.3776	7.86011e-05	0.000238058
104027	8104	ENSMUSG00000043079	Synpo	-0.00368088	7.81161	0.00158724	0.968921	0.975753
104069	2145	ENSMUSG00000034891	Sncb	-1.74533	-0.896358	2.13198	0.171685	0.218266
104079	2099	ENSMUSG00000046719	Nxph3	-0.370645	1.42156	2.51676	0.140406	0.182564
104080	1675	ENSMUSG00000040258	Nxph4	-6.61177	1.43876	40.0461	0.000122833	0.000350662
104082	7386	ENSMUSG00000040560	Wdr7	-0.194867	6.34367	14.2254	0.00298828	0.00580522
104086	2173	ENSMUSG00000026170	Cyp27a1	-1.43799	5.02757	146.707	8.67941e-08	9.26312e-07
104099	7691	ENSMUSG00000039115	Itga9	0.108617	6.83409	1.98941	0.185524	0.233354
104103	3597	ENSMUSG00000078247	Airn	-0.851423	1.86559	16.7453	0.00171266	0.00352601
104110	4672	ENSMUSG00000022220	Adcy4	-0.0508181	5.57012	0.245071	0.63012	0.682092
104111	6246	ENSMUSG00000020654	Adcy3	-0.661013	5.71599	53.9786	1.30189e-05	5.158e-05
104112	5279	ENSMUSG00000020917	Acly	0.683324	8.57039	62.8787	6.28644e-06	2.81983e-05
104130	908	ENSMUSG00000031059	Ndufb11	0.137333	5.51499	3.59756	0.0838961	0.115432
104156	4103	ENSMUSG00000013089	Etv5	1.11903	5.30675	154.337	6.65135e-08	7.5931e-07
104174	6091	ENSMUSG00000024827	Gldc	3.04465	2.80904	341.39	9.4228e-10	3.65083e-08
104175	4478	ENSMUSG00000042978	Sbk1	0.311857	8.48773	24.1965	0.000431872	0.00104562
104184	5891	ENSMUSG00000020840	Blmh	0.482388	7.55147	57.6022	9.56861e-06	3.98501e-05
104215	4151	ENSMUSG00000024143	Rhoq	-0.566316	6.95818	39.7309	5.32102e-05	0.000170104
104248	9348	ENSMUSG00000020196	Cabin1	0.189066	7.34669	7.94415	0.0164256	0.026802
104252	3411	ENSMUSG00000045664	Cdc42ep2	-2.32121	3.802	257.662	4.32976e-09	1.02396e-07
104263	8225	ENSMUSG00000053470	Kdm3a	0.0864268	7.48407	0.925127	0.356406	0.416336
104271	9435	ENSMUSG00000009628	Tex15	-1.40832	4.56108	262.336	3.92952e-09	9.55681e-08
104303	2369	ENSMUSG00000060904	Arl1	-0.0856219	6.09939	1.34421	0.270375	0.326711
104307	151	ENSMUSG00000065176	Rnu12	-1.84115	-1.39914	19.9398	0.000909294	0.00201561
104318	5328	ENSMUSG00000025162	Csnk1d	0.188401	7.93884	11.8441	0.00535932	0.00979605
104346	4012	ENSMUSG00000040220	Gas8	0.273322	5.29427	18.4654	0.00120696	0.00259374
104348	4376	ENSMUSG00000068134	Zfp120	-0.259199	4.03088	2.93138	0.114343	0.151888
104349	2018	ENSMUSG00000057835	Zfp119a	-0.431437	2.82878	4.12381	0.0666715	0.0941793
104360	2193	ENSMUSG00000032318	Isl2	4.49572	0.283405	60.1648	7.77196e-06	3.3607e-05
104366	134	ENSMUSG00000077709	Snora64	0.299186	0.441438	1.17926	0.30029	0.358136
104367	130	ENSMUSG00000065124	Snora65	0.481184	1.06491	6.61069	0.0256443	0.039828
104368	137	ENSMUSG00000119320	Snora70	0.0156535	1.4276	0.00415277	0.949752	0.9597
104369	131	ENSMUSG00000065642	Snora69	0.608094	-1.23779	1.58396	0.233752	0.286906
104370	131	NA	Snora68	0.540719	1.10279	5.6369	0.0364665	0.0548636
104383	3157	ENSMUSG00000024968	Rcor2	1.11421	6.96133	372.824	5.82981e-10	2.59721e-08
104394	2452	ENSMUSG00000014859	E2f4	0.786949	5.73771	99.8396	6.34066e-07	4.35524e-06
104401	8757	ENSMUSG00000054874	Pcnx3	0.0148103	6.69759	0.0284885	0.86897	0.891616
104416	4682	ENSMUSG00000021901	Bap1	0.481511	7.419	79.9701	1.93572e-06	1.07468e-05
104418	6270	ENSMUSG00000040479	Dgkz	0.64103	6.84187	65.6561	5.10038e-06	2.37691e-05
104433	149	ENSMUSG00000064925	Snora62	0.343418	-0.0152761	1.36943	0.266169	0.322404
104443	1643	ENSMUSG00000035528	Npffr2	0.945833	1.15135	17.1923	0.00156038	0.00324459
104444	3385	ENSMUSG00000032026	Rexo2	0.309213	4.51168	10.4944	0.00769325	0.013552
104445	2560	ENSMUSG00000049521	Cdc42ep1	-0.185369	4.50253	2.86284	0.118205	0.156461
104458	3228	ENSMUSG00000018848	Rars	0.804182	6.82265	184.915	2.55835e-08	3.67554e-07
104479	3372	ENSMUSG00000020482	Ccdc117	0.680772	6.1471	48.586	2.12956e-05	7.8125e-05
104570	5694	ENSMUSG00000020463	Ppp4r3b	-0.0471299	7.53063	0.191594	0.669901	0.718957
104601	3871	ENSMUSG00000039110	Mycbpap	0.64064	0.800006	7.50748	0.0189254	0.0304008
104625	6610	ENSMUSG00000020362	Cnot6	0.268207	7.54864	8.79936	0.0125801	0.0210602
104662	3837	ENSMUSG00000038335	Tsr1	0.947755	6.2244	203.736	1.52675e-08	2.53322e-07
104681	4883	ENSMUSG00000041920	Slc16a6	-0.580503	1.37173	9.60363	0.00990534	0.0170186
104718	7320	ENSMUSG00000033530	Ttc7b	0.0237181	5.02746	0.1013	0.756122	0.795665
104721	5080	ENSMUSG00000037149	Ddx1	0.792068	7.88225	160.273	5.45296e-08	6.50071e-07
104725	1518	ENSMUSG00000044408	Sptssa	-0.170149	5.6233	2.21709	0.164055	0.209535
104732	4299	ENSMUSG00000037466	Tedc1	2.01605	2.042	39.5489	5.43112e-05	0.000173093
104771	2692	ENSMUSG00000005078	Jkamp	0.054698	5.04029	0.603024	0.453488	0.514554
104776	5784	ENSMUSG00000021238	Aldh6a1	-1.25762	5.50471	225.893	8.78686e-09	1.69098e-07
104799	3933	ENSMUSG00000021038	Vipas39	0.0612331	6.21738	1.35755	0.268138	0.324439
104806	10440	ENSMUSG00000055884	Fancm	0.492691	6.55717	68.4007	4.17912e-06	2.0287e-05
104816	3521	ENSMUSG00000037686	Aspg	1.27059	0.285445	16.0865	0.00197032	0.00399938
104831	5619	ENSMUSG00000036057	Ptpn23	-0.138634	5.69992	2.11723	0.173054	0.219737
104836	4007	ENSMUSG00000020659	Cbll1	0.114402	4.34266	0.688151	0.424094	0.485059
104859	9553	ENSMUSG00000021275	Tecpr2	-0.141572	5.85898	4.8777	0.0488887	0.071371
104871	4642	ENSMUSG00000021007	Spata7	0.132195	4.06294	2.29769	0.157225	0.201695
104884	5701	ENSMUSG00000021177	Tdp1	0.287948	5.25635	16.3312	0.00186957	0.00381723
104885	2499	ENSMUSG00000054013	Tmem179	-2.3039	-0.577774	38.7481	5.94888e-05	0.000187259
104886	4614	ENSMUSG00000021062	Rab15	-1.00306	3.95503	85.1875	1.41232e-06	8.35349e-06
104910	2949	ENSMUSG00000048856	Slc25a47	0.0231875	3.72528	0.0129113	0.911541	0.927651
104923	1886	ENSMUSG00000020629	Adi1	0.491074	3.76535	15.8033	0.002095	0.00422422
104940697	2170	ENSMUSG00000099784	Dalir	-2.48037	-1.15048	12.0087	0.00513649	0.00943135
105000	6938	ENSMUSG00000042523	Dnal1	-0.452823	4.59404	19.4596	0.000995564	0.00218326
105005	4308	ENSMUSG00000020607	Lratd1	0.95895	3.7926	15.6731	0.0021555	0.004336
105014	1480	ENSMUSG00000020621	Rdh14	-0.55806	4.04535	27.1419	0.00027202	0.00069952
105083	2051	ENSMUSG00000042275	Pelo	0.603678	4.11841	44.7143	3.12049e-05	0.000107749
105120	5747	ENSMUSG00000114780	AI197445	-5.98772	1.18525	149.88	7.758e-08	8.51851e-07
105148	5272	ENSMUSG00000037851	Iars	0.785005	6.76452	169.921	4.00508e-08	5.19555e-07
105171	6266	ENSMUSG00000074794	Arrdc3	-0.627543	7.91319	24.5289	0.000409116	0.00099699
105180375	1871	ENSMUSG00000106715	Tmem265	-0.0186839	4.1957	0.0235476	0.880767	0.901498
105193	2294	ENSMUSG00000044231	Nhlrc1	0.0556329	1.72333	0.108489	0.747939	0.788421
105203	9870	ENSMUSG00000033799	Tasor2	-0.145539	8.08374	3.58388	0.0844125	0.116033
105239	5202	ENSMUSG00000034928	Rnf44	0.748979	6.3689	165.583	4.5916e-08	5.77711e-07
105242657	1567	ENSMUSG00000056445	Hoxaas2	-0.736363	5.1406	40.9035	4.67124e-05	0.000152068
105242658	713	ENSMUSG00000087658	Hotairm1	-0.935131	0.592883	15.1012	0.00244673	0.00485678
105245	4492	ENSMUSG00000038991	Txndc5	0.196708	7.89384	9.92172	0.00903801	0.0156428
105245359	2447	NA	4930470G03Rik	-0.623932	-1.63864	1.19765	0.296731	0.354297
105245866	4342	ENSMUSG00000075463	4930594M22Rik	-0.667694	-1.48961	0.887767	0.365931	0.425857
105245924	1294	ENSMUSG00000089804	Gm16136	0.108058	-1.21649	0.0214608	0.88613	0.905968
105246	6949	ENSMUSG00000057649	Brd9	-0.34122	6.72652	37.5036	6.87388e-05	0.000212158
105246056	1910	ENSMUSG00000048603	Gm9828	0.31943	1.59559	1.95817	0.188747	0.236979
105246059	1038	ENSMUSG00000005983	Gm41410	-0.125573	0.0889345	0.258581	0.620948	0.673316
105246071	2481	ENSMUSG00000096959	4930509G22Rik	-1.07767	-1.71044	3.02373	0.109386	0.146021
105246278	6136	ENSMUSG00000097119	B230354K17Rik	-0.476323	5.97327	26.8124	0.000285921	0.000729985
105247116	1087	NA	Gm42274	-1.85671	-0.176089	13.056	0.00394992	0.00744018
105247240	5067	ENSMUSG00000108348	Pnma8c	4.25398	0.704666	123.294	2.14709e-07	1.85597e-06
105278	5382	ENSMUSG00000021483	Cdk20	0.0660277	3.06033	0.387784	0.545916	0.604003
105298	2745	ENSMUSG00000002808	Epdr1	-0.495466	3.99741	9.91821	0.00904709	0.0156567
105348	4424	ENSMUSG00000021556	Golm1	0.993737	7.09378	217.405	1.07891e-08	1.98454e-07
105351	3031	ENSMUSG00000039182	AW209491	0.345981	3.83399	18.3376	0.00123783	0.00264874
105352	5108	ENSMUSG00000069255	Dusp22	-0.941977	4.27983	74.1505	2.81343e-06	1.46588e-05
105372	5847	ENSMUSG00000041747	Utp15	0.725198	6.0482	128.96	1.70083e-07	1.54958e-06
105377	5881	ENSMUSG00000021597	Slf1	0.392506	5.88697	5.35304	0.0406066	0.0604802
105387	3239	ENSMUSG00000033715	Akr1c14	-2.30149	-1.08625	20.5672	0.000809518	0.00181627
105428	9400	ENSMUSG00000039599	Fam149b	0.171459	5.85527	10.2555	0.00822305	0.0143689
105439	3284	ENSMUSG00000055717	Slain1	0.929737	2.00032	16.962	0.00163673	0.00338741
105440	4746	ENSMUSG00000034327	Kctd9	0.176783	4.14243	2.47477	0.143447	0.186002
105445	13398	ENSMUSG00000025558	Dock9	-0.0326627	4.01963	0.116994	0.73864	0.779916
105446	3777	ENSMUSG00000002326	Gmpr2	-0.0691414	4.98514	1.09657	0.317058	0.375399
105450	3974	ENSMUSG00000041445	Mmrn2	1.16472	-0.967514	2.48912	0.142398	0.18484
105501	3279	ENSMUSG00000040997	Abhd4	-0.963715	5.73186	232.12	7.59366e-09	1.52166e-07
105504	17988	ENSMUSG00000061244	Exoc5	0.334281	6.65312	10.9331	0.00682189	0.0121701
105513	4027	ENSMUSG00000034190	Chmp7	0.193365	6.66268	9.48829	0.0102441	0.0175406
105522	8097	ENSMUSG00000014496	Ankrd28	0.412225	6.05095	29.9273	0.000181542	0.000492128
105559	11993	ENSMUSG00000022139	Mbnl2	-1.17023	7.67055	431.438	2.62363e-10	1.50135e-08
105638	3592	ENSMUSG00000021905	Dph3	0.446011	5.17217	33.7283	0.000109195	0.00031638
105651	2193	ENSMUSG00000072494	Ppp1r3e	-0.847022	-0.790852	3.03935	0.108574	0.145084
105653	2910	ENSMUSG00000003469	Phyhip	-1.77841	-0.902425	19.7598	0.00094055	0.00207749
105663	5768	ENSMUSG00000045691	Thtpa	-0.0978272	5.14952	1.76109	0.210865	0.261593
105670	9489	ENSMUSG00000022106	Rcbtb2	0.401288	7.63959	26.9204	0.000281275	0.000720396
105675	3641	ENSMUSG00000021868	Ppif	1.08196	4.66604	134.946	1.34322e-07	1.28568e-06
105689	19248	ENSMUSG00000033004	Mycbp2	-0.508919	7.98278	51.087	1.68589e-05	6.40586e-05
105722	12269	ENSMUSG00000064210	Ano6	-0.733299	7.34383	139.985	1.10937e-07	1.11766e-06
105727	14546	ENSMUSG00000023169	Slc38a1	0.710144	7.73123	45.1034	2.99935e-05	0.000104134
105732	5212	ENSMUSG00000046761	Fam83h	-0.880308	2.55343	42.575	3.89962e-05	0.000130297
105734	4801	ENSMUSG00000103906	Tigd5	-0.171968	4.25411	2.85899	0.118426	0.156711
105734727	758	ENSMUSG00000097919	Gm27021	0.42538	2.22385	4.7524	0.0514034	0.0746307
105782	6452	ENSMUSG00000022568	Scrib	0.469974	7.65525	39.0466	5.7494e-05	0.000181804
105785	1411	ENSMUSG00000010830	Kdelr3	-2.06672	5.013	174.101	3.52184e-08	4.69837e-07
105787	4655	ENSMUSG00000050697	Prkaa1	0.314587	5.43978	14.6111	0.00273393	0.00536207
105827	3163	ENSMUSG00000048218	Amigo2	0.414186	2.83064	10.4001	0.0078975	0.0138682
105833	1992	ENSMUSG00000003354	Ccdc65	0.348071	-0.716753	0.484711	0.500466	0.559883
105835	4477	ENSMUSG00000042303	Sgsm3	0.104815	4.9067	1.15142	0.305791	0.363743
105837	5481	ENSMUSG00000022369	Mtbp	0.364375	5.67706	30.1217	0.000176677	0.000479923
105841	5709	ENSMUSG00000036661	Dennd3	-1.08689	3.04152	35.0274	9.27131e-05	0.000274689
105844	4952	ENSMUSG00000033170	Card10	0.678249	0.461126	7.65178	0.0180521	0.0291264
105847	3885	ENSMUSG00000022614	Lmf2	-0.341418	6.00583	20.1253	0.000878358	0.00195268
105859	4623	ENSMUSG00000042109	Csdc2	-0.737618	2.45444	27.7458	0.000248554	0.000647159
105886298	4151	ENSMUSG00000090110	Cmc4	-0.757265	3.75347	33.2076	0.000116757	0.000335751
105940408	3241	ENSMUSG00000021139	Gm20498	0.118739	5.09864	2.77178	0.123591	0.162619
105943584	888	NA	Gm45927	-0.0201747	5.1536	0.083315	0.778118	0.81399
105980075	5288	NA	Gm20716	0.0156806	8.04802	0.0676835	0.799453	0.83284
105980076	1337	ENSMUSG00000079033	Mef2bl	-0.401962	0.155273	0.952894	0.349564	0.409097
105988	8749	ENSMUSG00000058290	Espl1	0.93103	6.75312	130.038	1.62885e-07	1.4971e-06
106014	2908	ENSMUSG00000054863	Tafa5	0.841526	3.2534	53.2755	1.38483e-05	5.42902e-05
106014251	6521	NA	Gm28043	0.144862	7.4697	7.9657	0.0163128	0.0266428
106021	3856	ENSMUSG00000036822	Topors	0.205189	7.37983	6.71943	0.0246925	0.0385511
106025	3815	ENSMUSG00000022552	Sharpin	-0.405918	5.05607	37.7744	6.65895e-05	0.00020618
106039	3765	ENSMUSG00000033128	Gga1	0.193753	5.56849	3.1529	0.102892	0.138431
106042	4345	ENSMUSG00000036158	Prickle1	-1.09812	7.3081	120.373	2.43048e-07	2.05617e-06
106052	2047	ENSMUSG00000022184	Fbxo4	-0.791929	1.92291	24.6265	0.000402703	0.000982841
106064	5199	ENSMUSG00000041935	AW549877	-0.758203	6.12772	41.854	4.21244e-05	0.000139438
106068	8471	ENSMUSG00000079020	Slc45a4	0.900474	4.86001	204.685	1.48934e-08	2.491e-07
106073	1754	ENSMUSG00000045665	Mfsd5	0.643158	4.51976	54.4057	1.25437e-05	4.99688e-05
106143	4522	ENSMUSG00000054604	Cggbp1	0.0850122	7.71855	0.938329	0.353128	0.412838
106200	8835	ENSMUSG00000022498	Txndc11	-0.186976	6.03713	4.4212	0.0588454	0.0843014
106205	9160	ENSMUSG00000037965	Zc3h7a	-0.55826	6.80527	76.6429	2.38976e-06	1.27769e-05
106248	4629	ENSMUSG00000022704	Qtrt2	0.447568	5.60102	52.2676	1.51485e-05	5.85677e-05
106264	1445	ENSMUSG00000107002	0610012G03Rik	0.209004	4.58678	3.30909	0.0956661	0.129717
106298	4318	ENSMUSG00000022682	Rrn3	0.663196	6.89259	90.9664	1.0157e-06	6.43897e-06
106326	5091	ENSMUSG00000022807	Osbpl11	0.159779	6.23222	7.72612	0.0176209	0.0285034
106338	4760	ENSMUSG00000050312	Nsun3	-0.712332	3.02574	27.7435	0.000248641	0.000647169
106344	1533	ENSMUSG00000022881	Rfc4	0.91974	5.36342	145.428	9.08689e-08	9.59259e-07
106369	4635	ENSMUSG00000022773	Ypel1	0.378186	6.04457	32.947	0.000120773	0.000345933
106389	4370	ENSMUSG00000022838	Eaf2	0.980115	-1.21528	8.90492	0.0121839	0.020477
106393	5325	ENSMUSG00000022519	Srl	0.618293	5.30919	67.5656	4.43695e-06	2.12414e-05
106489	3064	ENSMUSG00000073468	Sft2d1	-0.542857	3.55714	31.1011	0.000154392	0.000427438
106504	11200	ENSMUSG00000024006	Stk38	0.462525	2.55139	7.22696	0.0207721	0.0330475
106522	2712	ENSMUSG00000024247	Pkdcc	1.98208	6.86604	267.295	3.55172e-09	8.84469e-08
106529	2505	ENSMUSG00000031708	Tecr	0.196537	6.9048	6.12892	0.0304289	0.0466227
106557	1445	ENSMUSG00000101959	Ldhal6b	0.330047	-0.324106	1.0178	0.334306	0.393581
106564	1605	ENSMUSG00000028636	Ppcs	0.463058	2.89533	17.344	0.00151241	0.00315837
106565	2113	ENSMUSG00000047428	Dlk2	-2.87051	0.316343	51.6389	1.60324e-05	6.13824e-05
106572	3813	ENSMUSG00000056515	Rab31	-0.114778	6.97252	5.13836	0.0441182	0.0651245
106581	4016	ENSMUSG00000024187	Fam234a	-0.504454	5.48409	43.5598	3.51544e-05	0.000119433
106582	1466	ENSMUSG00000059791	Nrm	1.71738	-2.19523	1.61709	0.229228	0.281972
106583	5891	ENSMUSG00000046201	Scaf8	-0.0243023	7.36839	0.199213	0.66385	0.713777
106585	13748	ENSMUSG00000034647	Ankrd12	-1.52536	5.93557	287.047	2.41554e-09	6.81968e-08
106618	8538	ENSMUSG00000073434	Wdr90	0.62042	6.60034	69.8167	3.78114e-06	1.87232e-05
106628	3180	ENSMUSG00000019487	Trip10	0.353403	4.70682	7.27702	0.0204273	0.0325443
106633	8333	ENSMUSG00000024169	Ift140	0.110717	6.50342	4.11581	0.066899	0.0944456
106639	2464	ENSMUSG00000054723	Vmac	-0.856121	4.25324	87.4124	1.24111e-06	7.51476e-06
106707	1814	ENSMUSG00000041199	Rpusd1	-0.0588578	3.6388	0.285096	0.603799	0.657951
106757	3590	ENSMUSG00000040828	Catsperd	-0.845383	-0.670762	4.96977	0.0471355	0.06905
106759	2992	ENSMUSG00000047123	Ticam1	-0.816678	3.47772	24.8988	0.000385434	0.000946721
106763	14097	ENSMUSG00000015599	Ttbk1	-0.719641	1.79273	10.1962	0.0083613	0.014579
106766	2569	ENSMUSG00000038781	Stap2	0.552726	0.841635	5.29988	0.0414438	0.0616327
106794	6042	ENSMUSG00000035051	Dhx57	-0.396046	6.83805	40.3463	4.9676e-05	0.000160106
106840	4603	ENSMUSG00000046562	Unc119b	0.479971	6.52276	61.0619	7.2392e-06	3.16794e-05
106861	2334	ENSMUSG00000002475	Abhd3	-1.00975	-1.13299	4.62268	0.0541737	0.0783171
106869	9855	ENSMUSG00000062210	Tnfaip8	-0.941806	6.79672	127.862	1.77807e-07	1.60081e-06
106877	3680	ENSMUSG00000033032	Afap1l1	0.810737	2.96418	36.9784	7.31453e-05	0.000223814
106878	1990	ENSMUSG00000038059	Smim3	-0.784909	2.39727	20.8651	0.000766697	0.00173328
106894	10865	ENSMUSG00000024622	Hmgxb3	0.12054	6.69919	2.76737	0.12386	0.162939
106931	7917	ENSMUSG00000036225	Kctd1	0.404024	4.95219	41.1236	4.55997e-05	0.000148912
106947	4016	ENSMUSG00000046822	Slc39a3	-0.475554	5.4988	23.3113	0.000500159	0.00119058
106952	7967	ENSMUSG00000024451	Arap3	0.0941363	3.49405	0.477002	0.503823	0.563292
106957	4073	ENSMUSG00000024270	Slc39a6	0.221259	7.41073	16.0297	0.00199461	0.00404476
107022	5679	ENSMUSG00000001700	Gramd3	0.136626	4.42794	2.12951	0.171913	0.218518
107029	4028	ENSMUSG00000024556	Me2	0.759707	5.92397	70.1971	3.68195e-06	1.8288e-05
107035	5666	ENSMUSG00000042211	Fbxo38	0.026228	7.09599	0.272678	0.611697	0.665015
107045	5368	ENSMUSG00000024493	Lars	0.445526	7.2398	66.2884	4.86852e-06	2.29084e-05
107047	1738	ENSMUSG00000024537	Psmg2	0.412227	4.90018	27.8159	0.000245991	0.000641416
107065	5673	ENSMUSG00000071862	Lrrtm2	-1.92824	-0.505054	18.4241	0.00121685	0.00261114
107071	1867	ENSMUSG00000042729	Wdr74	0.773503	5.17689	102.499	5.54652e-07	3.91099e-06
107094	4340	ENSMUSG00000035049	Rrp12	1.47621	5.58141	179.366	3.00747e-08	4.15267e-07
107173	3396	ENSMUSG00000024958	Gpr137	-0.222786	4.17596	3.70302	0.0800428	0.110843
107182	10259	ENSMUSG00000040565	Btaf1	0.376059	6.9232	24.6414	0.000401734	0.00098097
107197	821	ENSMUSG00000071654	Uqcc3	-0.147654	4.08636	2.82441	0.120441	0.158973
107227	1228	ENSMUSG00000036278	Macrod1	-0.0610967	0.494326	0.0427968	0.839815	0.867321
107242	1542	ENSMUSG00000047423	AI837181	0.00306698	5.38119	0.00104115	0.974826	0.980213
107250	1681	ENSMUSG00000025213	Kazald1	-1.79608	1.13934	22.1909	0.000605763	0.00140566
107260	2545	ENSMUSG00000024767	Otub1	0.419876	7.12023	53.2044	1.39356e-05	5.45908e-05
107271	5943	ENSMUSG00000028811	Yars	0.611775	1.34239	6.96854	0.022667	0.0357373
107272	4254	ENSMUSG00000024640	Psat1	1.08928	6.30331	182.214	2.76627e-08	3.89362e-07
107305	2707	ENSMUSG00000048832	Vps37c	1.56536e-05	4.9002	4.12899e-08	0.999841	1
107321	1790	ENSMUSG00000024696	Lpxn	0.384764	-0.965438	0.640403	0.440182	0.501139
107328	1144	ENSMUSG00000047656	Trpt1	-0.50856	2.80149	13.4567	0.00358397	0.00682657
107338	10855	ENSMUSG00000025224	Gbf1	-0.171569	7.03907	4.66863	0.053172	0.0770143
107351	6166	ENSMUSG00000032702	Kank1	1.09366	5.0307	129.784	1.6455e-07	1.5105e-06
107358	8096	ENSMUSG00000025016	Tm9sf3	-0.256791	8.46663	5.91935	0.0328411	0.0499195
107368	5982	ENSMUSG00000074746	Pdzd8	0.168511	7.48358	7.39698	0.0196285	0.0314159
107371	3876	ENSMUSG00000053799	Exoc6	0.818756	2.90416	31.5372	0.000145546	0.000405878
107373	4125	ENSMUSG00000024691	Fam111a	0.703074	6.27437	57.0047	1.00554e-05	4.1533e-05
107375	2762	ENSMUSG00000024818	Slc25a45	0.130321	-0.297665	0.127712	0.727449	0.770347
107376	5106	ENSMUSG00000053117	E330013P04Rik	-0.0866317	3.89592	0.468396	0.507618	0.567125
107392	1750	ENSMUSG00000080268	Brms1	1.11122	4.00303	94.0028	8.60575e-07	5.59431e-06
107435	2886	ENSMUSG00000027018	Hat1	1.31552	6.29614	191.789	2.10701e-08	3.19406e-07
107448	4168	ENSMUSG00000025876	Unc5a	1.31848	1.28125	31.3808	0.000148647	0.000413109
107449	6258	ENSMUSG00000020099	Unc5b	1.77442	5.1827	171.961	3.76012e-08	4.93047e-07
107476	14093	ENSMUSG00000020532	Acaca	0.123767	6.72524	2.65094	0.131223	0.171649
107503	1993	ENSMUSG00000038539	Atf5	0.217452	3.80186	1.45969	0.251831	0.306822
107508	12353	ENSMUSG00000026615	Eprs	0.598512	8.57472	101.442	5.8473e-07	4.0875e-06
107513	10431	ENSMUSG00000021427	Ssr1	-0.00645171	8.08969	0.00585464	0.940356	0.951261
107515	5884	ENSMUSG00000050199	Lgr4	-0.923774	7.21222	173.172	3.62294e-08	4.7807e-07
107522	5110	ENSMUSG00000022842	Ece2	-0.762521	3.29083	21.2325	0.000717509	0.00163323
107526	1837	ENSMUSG00000054435	Gimap4	0.462611	-1.30923	0.904944	0.361505	0.421677
107527	6812	ENSMUSG00000070942	Il1rl2	-0.632408	2.03183	11.3189	0.00615114	0.0110835
107528	3550	ENSMUSG00000031227	Magee1	-0.879989	5.58258	167.998	4.2534e-08	5.43064e-07
107566	2802	ENSMUSG00000031776	Arl2bp	0.659164	6.7485	119.923	2.47797e-07	2.08594e-06
107568	6453	ENSMUSG00000041058	Wwp1	0.0750495	6.11878	0.699484	0.420415	0.481456
107569	4250	ENSMUSG00000029780	Nt5c3	-0.0989582	4.6284	1.11681	0.312832	0.37121
107581	6750	ENSMUSG00000040690	Col16a1	-3.39935	3.81226	52.7541	1.45037e-05	5.64344e-05
107585	2030	ENSMUSG00000075707	Dio3	-0.24508	0.509222	0.361256	0.559758	0.617021
107587	3623	ENSMUSG00000022330	Osr2	-3.73881	6.18749	330.647	1.12136e-09	4.01797e-08
107589	11263	ENSMUSG00000022836	Mylk	-0.211367	5.29264	1.40921	0.259717	0.31548
107607	5079	ENSMUSG00000038058	Nod1	-2.0683	2.99559	212.158	1.22959e-08	2.15815e-07
107650	3880	ENSMUSG00000038861	Pi4kb	-0.198029	6.76142	8.21112	0.0150911	0.0248302
107652	4011	ENSMUSG00000026670	Uap1	0.10695	5.81185	1.61685	0.229261	0.281988
107684	6459	ENSMUSG00000028337	Coro2a	0.0521543	1.18538	0.0391648	0.846663	0.873031
107686	1420	ENSMUSG00000040824	Snrpd2	0.742613	4.98183	81.544	1.75681e-06	9.95455e-06
107701	2162	ENSMUSG00000068856	Sf3b4	0.829976	4.31011	115.588	2.99616e-07	2.42086e-06
107702	2594	ENSMUSG00000038650	Rnh1	0.10281	5.73469	0.979474	0.343194	0.402374
107723	10873	ENSMUSG00000027130,ENSMUSG00000096764	Slc12a6	-0.733675	6.50223	130.808	1.57962e-07	1.462e-06
107732	1708	ENSMUSG00000001445	Mrpl10	0.389348	5.73842	40.8431	4.70231e-05	0.000152773
107733	888	ENSMUSG00000036850	Mrpl41	0.170476	4.45165	4.30885	0.0616632	0.0879316
107734	3226	ENSMUSG00000026087	Mrpl30	0.275199	5.50431	21.4622	0.000688648	0.00157591
107746	7485	ENSMUSG00000039844	Rapgef1	0.391898	7.555	41.8333	4.22185e-05	0.000139623
107747	4516	ENSMUSG00000030088	Aldh1l1	1.89897	-0.265369	19.271	0.00103209	0.00225622
107765	2886	ENSMUSG00000024803	Ankrd1	-5.10008	-1.18941	61.8895	6.78549e-06	3.00003e-05
107767	4582	ENSMUSG00000021687	Scamp1	-0.732149	5.78081	93.5335	8.82622e-07	5.70961e-06
107769	5921	ENSMUSG00000038623	Tm6sf1	0.0888948	1.24596	0.163145	0.69387	0.741023
107770	1901	ENSMUSG00000036151	Tm6sf2	-0.18977	0.375527	0.431839	0.524341	0.583232
107771	983	ENSMUSG00000049086	Bmyc	0.265624	2.75923	3.28296	0.0968304	0.131123
107815	6397	ENSMUSG00000000037	Scml2	-0.888019	4.37325	83.9899	1.51594e-06	8.84366e-06
107817	4698	ENSMUSG00000056962	Jmjd6	0.437334	6.56431	33.9078	0.000106724	0.000310441
107823	16803	ENSMUSG00000057406	Nsd2	0.870632	8.55003	190.217	2.20134e-08	3.3061e-07
107829	2861	ENSMUSG00000034274	Thoc5	0.626164	5.86354	94.1059	8.55822e-07	5.57336e-06
107831	7222	ENSMUSG00000034730	Adgrb1	-0.560047	4.71375	11.5391	0.00580335	0.0105127
107869	2791	ENSMUSG00000028179	Cth	1.75907	2.84741	77.3479	2.28389e-06	1.22859e-05
107885	7498	ENSMUSG00000066442	Mthfs	-1.05066	1.5979	27.913	0.000242486	0.000633752
107895	10291	ENSMUSG00000036155	Mgat5	-0.45944	5.96103	25.6702	0.000341054	0.000851788
107932	8019	ENSMUSG00000063870	Chd4	0.526279	10.0922	106.311	4.60309e-07	3.38676e-06
107939	5580	ENSMUSG00000053293	Pom121	0.63745	5.87739	41.6169	4.3217e-05	0.000142215
107951	4611	ENSMUSG00000009555	Cdk9	0.504463	5.52516	45.5944	2.85426e-05	9.993e-05
107970	912	ENSMUSG00000036211	H1f6	0.272517	1.80489	0.971103	0.345182	0.404522
107971	3128	ENSMUSG00000023266	Frs3	-0.196304	2.76333	1.14115	0.307858	0.365878
107975	6027	ENSMUSG00000024855	Pacs1	-0.127058	6.15505	3.60513	0.0836122	0.115096
107976	4972	ENSMUSG00000052139	Babam2	0.828627	4.47421	108.154	4.2155e-07	3.17375e-06
107986	2736	ENSMUSG00000002109	Ddb2	-0.581711	4.36942	47.7915	2.29841e-05	8.33331e-05
107995	1868	ENSMUSG00000006398	Cdc20	1.21309	7.046	93.5845	8.80198e-07	5.69899e-06
107999	2825	ENSMUSG00000033434	Gtpbp6	0.0560663	4.84965	0.310296	0.588439	0.643959
108000	11346	ENSMUSG00000026605	Cenpf	0.778911	7.95522	22.5684	0.000567479	0.00132868
108011	9810	ENSMUSG00000001998	Ap4e1	-0.285431	5.27515	19.4788	0.000991942	0.0021763
108012	4965	ENSMUSG00000031367	Ap1s2	0.665285	4.15943	12.8603	0.00414472	0.0077619
108013	6969	ENSMUSG00000024268	Celf4	-0.961989	2.91158	43.2089	3.64698e-05	0.000123184
108014	1653	ENSMUSG00000029538	Srsf9	0.760914	6.4624	140.623	1.08329e-07	1.09921e-06
108030	3311	ENSMUSG00000019906	Lin7a	-5.96574	5.02198	590.725	4.66517e-11	4.59204e-09
108037	3109	ENSMUSG00000025403	Shmt2	1.11364	6.14118	236.924	6.80228e-09	1.41363e-07
108058	17374	ENSMUSG00000053819	Camk2d	-0.975949	4.54898	126.59	1.8727e-07	1.66148e-06
108062	9180	ENSMUSG00000031256	Cstf2	0.812508	6.6951	117.871	2.70886e-07	2.22953e-06
108067	6520	ENSMUSG00000028683	Eif2b3	0.738427	4.72582	114.992	3.07696e-07	2.47653e-06
108069	3049	ENSMUSG00000003974	Grm3	-3.06919	-1.57965	34.208	0.000102736	0.000300956
108073	5886	ENSMUSG00000056755	Grm7	-4.58817	1.51886	78.7417	2.09041e-06	1.14227e-05
108075	6463	ENSMUSG00000040488	Ltbp4	-0.625455	6.56039	15.0328	0.00248459	0.00492389
108079	7969	ENSMUSG00000028518	Prkaa2	-0.188902	2.16919	0.648421	0.437412	0.498258
108083	5204	ENSMUSG00000018547	Pip4k2b	-0.263304	7.05618	16.0123	0.00200214	0.00405832
108086	6003	ENSMUSG00000045078	Rnf216	0.17696	6.86494	11.9817	0.00517219	0.00948496
108089	5480	ENSMUSG00000020642	Rnf144a	0.816456	6.45472	173.19	3.62097e-08	4.7807e-07
108097	5096	ENSMUSG00000038205	Prkab2	-0.262575	4.56473	6.24573	0.0291768	0.0448552
108098	2202	ENSMUSG00000030291	Med21	1.12699	1.26372	10.1585	0.00845063	0.0147171
108099	6480	ENSMUSG00000028944	Prkag2	0.345068	4.86776	20.0004	0.000899039	0.0019944
108100	4992	ENSMUSG00000025372	Baiap2	0.7112	4.00758	42.6676	3.86146e-05	0.000129289
108101	3079	ENSMUSG00000024965	Fermt3	0.95605	0.420305	6.47223	0.0269207	0.0416858
108105	5197	ENSMUSG00000022686	B3gnt5	0.141865	6.35944	1.35803	0.268059	0.324396
108112	744	ENSMUSG00000090264	Eif4ebp3	0.251319	3.3045	2.84379	0.119307	0.15769
108116	8474	ENSMUSG00000025790	Slco3a1	0.273594	4.23975	5.02097	0.0461937	0.0678103
108121	2598	ENSMUSG00000061613	U2af1	0.302979	5.49419	12.4692	0.00456896	0.00847906
108123	6064	ENSMUSG00000024581	Napg	-0.362867	5.04582	24.8391	0.000389142	0.000954221
108124	3786	ENSMUSG00000006024	Napa	0.182475	6.6886	7.38949	0.0196773	0.0314836
108138	4213	ENSMUSG00000021615	Xrcc4	-0.347089	3.22086	10.8618	0.00695523	0.0123792
108143	2223	ENSMUSG00000052293,ENSMUSG00000078941	Taf9	0.65426	5.10235	60.3456	7.66096e-06	3.32256e-05
108147	5512	ENSMUSG00000026192	Atic	0.710262	6.97684	99.031	6.60826e-07	4.50066e-06
108148	4381	ENSMUSG00000089704	Galnt2	-0.166591	7.58246	6.99658	0.0224517	0.0354362
108150	5253	ENSMUSG00000031608	Galnt7	0.770747	5.00427	62.7831	6.33272e-06	2.83339e-05
108151	8595	ENSMUSG00000040254	Sema3d	-0.979879	4.87169	37.1224	7.19048e-05	0.000220621
108153	6282	ENSMUSG00000032363	Adamts7	-0.60575	6.68337	53.4512	1.36354e-05	5.36575e-05
108154	7798	ENSMUSG00000046169	Adamts6	-1.52312	5.94853	112.583	3.431e-07	2.69595e-06
108155	8045	ENSMUSG00000034160	Ogt	-0.630774	8.70949	128.444	1.73663e-07	1.57431e-06
108156	4442	ENSMUSG00000021048	Mthfd1	1.24323	6.55222	282.937	2.61166e-09	7.16858e-08
108159	2928	ENSMUSG00000052906	Ubxn8	-0.0744406	3.90217	0.543696	0.476045	0.536392
108160	2288	ENSMUSG00000001962	Fam50a	-0.0668575	4.90382	0.468497	0.507573	0.567125
108167326	2273	ENSMUSG00000085995	Gm2788	0.489765	-0.915517	1.48476	0.248036	0.302933
108167888	294	NA	2610024D14Rik	-0.353557	-0.568105	0.722409	0.413127	0.474332
108168395	2404	ENSMUSG00000110277	Gm45871	0.0163555	3.16037	0.0156857	0.902548	0.920171
108168734	567	ENSMUSG00000099632	2900093K20Rik	-0.896312	0.0620956	6.07083	0.0310756	0.0474886
108168785	3515	ENSMUSG00000086308	G630016G05Rik	-1.00291	2.57015	38.5963	6.0535e-05	0.000190018
108176	528	NA	Npm3-ps1	0.491494	-1.24136	0.447811	0.516911	0.576078
108637	86	ENSMUSG00000119805	Snord14c	0.927563	-0.525231	5.53012	0.0379613	0.0569067
108645	5001	ENSMUSG00000042032	Mat2b	0.660247	6.30314	100.229	6.21635e-07	4.27774e-06
108652	5798	ENSMUSG00000021432	Slc35b3	-0.887432	4.63916	151.144	7.42358e-08	8.26178e-07
108653	5622	ENSMUSG00000040649	Rimklb	-0.679381	6.96787	27.7232	0.000249389	0.000648681
108654	9813	ENSMUSG00000038121	Fam210a	-0.377185	6.89258	28.8294	0.000212168	0.000563924
108655	14386	ENSMUSG00000030067	Foxp1	-0.126971	7.87369	1.68265	0.220615	0.272667
108657	4736	ENSMUSG00000026269	Rnpepl1	-0.0319472	5.449	0.0817359	0.780169	0.815784
108660	1949	ENSMUSG00000020496	Rnf187	0.286633	7.46352	14.9487	0.00253209	0.00500509
108664	9746	ENSMUSG00000033793	Atp6v1h	0.0761632	5.63717	1.21398	0.293623	0.350903
108671	2377	ENSMUSG00000021811	Dnajc9	0.653568	6.76282	109.834	3.89524e-07	2.99135e-06
108672	5509	ENSMUSG00000033906	Zdhhc15	-0.527302	5.86546	39.844	5.2539e-05	0.00016818
108673	3367	ENSMUSG00000024732	Ccdc86	1.39379	4.7691	332.26	1.09205e-09	3.99363e-08
108679	4448	ENSMUSG00000034432	Cops8	0.438953	6.59342	45.9274	2.76058e-05	9.7164e-05
108682	5643	ENSMUSG00000031700	Gpt2	0.684715	6.54873	93.6546	8.76871e-07	5.68756e-06
108686	10891	ENSMUSG00000032740	Ccdc88a	-0.26213	7.65755	9.6625	0.0097376	0.0167606
108687	3463	ENSMUSG00000038312	Edem2	0.247932	4.4678	6.56202	0.0260845	0.0404685
108689	4045	ENSMUSG00000042694	Stn1	0.314501	5.90133	31.5028	0.00014622	0.000407369
108699	6365	ENSMUSG00000056486	Chn1	0.418813	5.80359	44.8702	3.07128e-05	0.000106327
108705	3877	ENSMUSG00000009291	Pttg1ip	-0.719392	6.53216	157.001	6.07863e-08	7.09563e-07
108707	2679	ENSMUSG00000032977	Fam207a	0.29627	5.53931	13.3816	0.00364943	0.00693787
108735	5702	ENSMUSG00000040848	Sft2d2	-0.964421	5.68776	161.093	5.30828e-08	6.38524e-07
108737	5350	ENSMUSG00000036737	Oxsr1	0.104671	6.69342	3.80838	0.0764081	0.106294
108755	1140	ENSMUSG00000045854	Lyrm2	-0.13966	4.17948	2.9992	0.110676	0.147554
108760	5221	ENSMUSG00000021130	Galnt16	0.0356332	5.2173	0.140448	0.714824	0.758674
108767	2095	ENSMUSG00000040128	Pnrc1	-0.576416	6.72007	59.0339	8.51091e-06	3.63279e-05
108797	3355	ENSMUSG00000057706	Mex3b	-0.288325	7.76267	15.5285	0.00222504	0.00445559
108800	11694	ENSMUSG00000020961	Ston2	0.185868	3.60681	1.13274	0.309563	0.36763
108811	1985	ENSMUSG00000034795	Ccdc122	-0.112744	-0.216443	0.119809	0.735646	0.777488
108829	14397	ENSMUSG00000037876	Jmjd1c	-0.19479	6.85884	6.00881	0.0317842	0.0484549
108832	1959	ENSMUSG00000044364	Tmem74b	-1.12821	0.95309	21.3	0.000708889	0.00161805
108837	8628	ENSMUSG00000035941	Ibtk	-0.106999	7.24239	2.26779	0.159716	0.204584
108841	6595	ENSMUSG00000008435	Rdh13	0.546873	5.2691	36.1192	8.10935e-05	0.000244742
108853	3261	ENSMUSG00000019774	Mtrf1l	-0.0549805	3.8673	0.216919	0.650309	0.700821
108857	9845	ENSMUSG00000024483	Ankhd1	0.0713275	7.66365	1.61167	0.22996	0.282706
108871	1776	NA	4930447M23Rik	-6.21224	-0.0629546	108.463	4.15436e-07	3.13914e-06
108888	3765	ENSMUSG00000029036	Atad3a	0.821529	6.23326	153.884	6.75483e-08	7.67585e-07
108897	4032	ENSMUSG00000001864	Aif1l	1.21523	6.29554	223.778	9.2415e-09	1.75757e-07
108899	5216	ENSMUSG00000053080	Zfta	-0.375182	8.12904	14.1328	0.00305347	0.00591622
108900	2191	ENSMUSG00000055184	Fam72a	0.975848	1.72852	24.0954	0.000439088	0.00106094
108902	3637	ENSMUSG00000047379	B4gat1	0.220882	5.73796	5.57502	0.0373239	0.0560204
108903	8096	ENSMUSG00000039230	Tbcd	0.499303	6.6758	83.5406	1.55712e-06	9.04572e-06
108907	4059	ENSMUSG00000027306	Nusap1	0.683049	6.6135	19.5539	0.000977883	0.00215096
108909	5082	ENSMUSG00000042901	Aida	-0.108262	5.63461	2.15199	0.169851	0.216273
108911	4155	ENSMUSG00000040945	Rcc2	0.962277	7.9206	298.547	1.9525e-09	5.87219e-08
108912	5715	ENSMUSG00000048922	Cdca2	1.07955	6.58403	78.4601	2.12788e-06	1.15798e-05
108927	2108	ENSMUSG00000048332	Lhfp	-3.55866	5.92514	680.691	2.13348e-11	2.75049e-09
108934	4483	ENSMUSG00000091264	Smim13	-0.809063	5.68683	81.0466	1.81116e-06	1.02149e-05
108937	7640	ENSMUSG00000058761	Rnf169	-0.209272	6.83266	14.8366	0.00259706	0.00511979
108943	7976	ENSMUSG00000004127	Trmt10a	1.00276	4.19168	106.966	4.4607e-07	3.31042e-06
108946	8462	ENSMUSG00000039068	Zzz3	0.175718	7.49893	8.77727	0.0126649	0.0211803
108954	5594	ENSMUSG00000046062	Ppp1r15b	0.412399	7.3784	45.8083	2.79368e-05	9.81394e-05
108958	6249	ENSMUSG00000026858	Miga2	0.0602464	5.82743	0.510269	0.489619	0.549563
108960	4412	ENSMUSG00000060477	Irak2	1.19973	1.81682	32.6358	0.000125783	0.000357893
108961	5443	ENSMUSG00000046179	E2f8	0.832105	4.92843	66.6207	4.75164e-06	2.24892e-05
108989	10496	ENSMUSG00000006005	Tpr	0.462398	8.91615	45.5767	2.85936e-05	0.00010006
109006	5721	ENSMUSG00000031781	Ciapin1	0.85877	5.92998	60.2575	7.71485e-06	3.33997e-05
109019	6612	ENSMUSG00000026107	Nabp1	0.63952	2.33006	11.2202	0.00631489	0.011342
109042	1662	ENSMUSG00000037060	Cavin3	-2.15162	4.02598	142.608	1.00676e-07	1.03944e-06
109050	4781	ENSMUSG00000048458	Inka2	-0.748864	0.682381	11.8748	0.00531689	0.00972623
109054	2520	ENSMUSG00000052033	Pfdn4	0.386937	4.6426	21.0424	0.000742483	0.00168534
109065	4025	ENSMUSG00000020973	Dnaaf2	0.97997	5.41116	171.705	3.78981e-08	4.95601e-07
109075	1945	ENSMUSG00000034259	Exosc4	0.455103	4.99112	17.9653	0.0013332	0.00282626
109077	3869	ENSMUSG00000071652	Ints5	0.785718	6.23258	162.286	5.10563e-08	6.19875e-07
109079	5925	ENSMUSG00000026662	Sephs1	0.542301	7.65185	88.2014	1.18636e-06	7.24042e-06
109082	3818	ENSMUSG00000037816	Fbxw17	-0.274997	4.57268	10.1963	0.00836103	0.014579
109093	2771	ENSMUSG00000028292	Rars2	0.278654	4.91869	15.6412	0.00217062	0.0043604
109095	6511	ENSMUSG00000074102	Rbm15b	0.396683	7.97282	47.1569	2.4447e-05	8.78284e-05
109108	10213	ENSMUSG00000029221	Slc30a9	0.019134	6.68932	0.0774808	0.785805	0.820558
109113	8590	ENSMUSG00000024817	Uhrf2	0.354325	7.64942	26.8579	0.000283953	0.00072636
109115	4121	ENSMUSG00000038954	Supt3	1.11061	2.2675	73.0458	3.02918e-06	1.56043e-05
109129	2012	ENSMUSG00000026766	Mmadhc	0.24975	6.04733	23.7334	0.000466121	0.00111832
109135	9356	ENSMUSG00000030231	Plekha5	-0.157616	6.95689	5.39693	0.0399308	0.0595834
109136	6023	ENSMUSG00000037022	Mmaa	-0.902625	4.39574	152.821	7.00546e-08	7.92357e-07
109145	1349	ENSMUSG00000031546	Gins4	0.780356	5.59573	115.365	3.02607e-07	2.44231e-06
109151	15989	ENSMUSG00000056608	Chd9	-0.81759	7.6306	125.722	1.94077e-07	1.71343e-06
109154	6007	ENSMUSG00000048578	Mlec	0.330877	8.85499	32.8725	0.000121949	0.00034855
109161	4305	ENSMUSG00000032307	Ube2q2	-0.0981449	5.14008	1.31697	0.275021	0.33139
109163	1747	ENSMUSG00000085355	3010003L21Rik	0.264307	1.22674	1.15209	0.305657	0.363614
109168	10099	ENSMUSG00000024759	Atl3	-0.981919	6.89332	201.318	1.62719e-08	2.64564e-07
109169	2839	ENSMUSG00000110185	Igip	-1.61565	2.34159	82.1107	1.69722e-06	9.67333e-06
109181	10150	ENSMUSG00000021188	Trip11	-0.725239	6.84583	90.7011	1.03077e-06	6.50615e-06
109202	1896	ENSMUSG00000056735	A930024E05Rik	0.348928	1.67669	2.11973	0.172821	0.219479
109205	5529	ENSMUSG00000038248	Sobp	-0.287943	3.52603	6.74792	0.0244502	0.0382302
109212	2529	ENSMUSG00000020808	Pimreg	1.20411	5.89597	147.8	8.34806e-08	8.98635e-07
109215	812	ENSMUSG00000110613	Lncbate1	0.364487	-1.63894	0.988779	0.341005	0.400239
109218	1147	ENSMUSG00000071506	Tmem139	0.593109	-1.24815	1.43956	0.254936	0.310268
109222	1325	ENSMUSG00000049404	Rarres1	-2.32606	0.400763	32.7428	0.000124034	0.000353467
109229	6122	ENSMUSG00000050471	Fam118b	0.204796	5.21739	4.54931	0.0558207	0.0804587
109232	5204	ENSMUSG00000038936	Sccpdh	-0.0986172	5.46854	1.47396	0.249661	0.304586
109241	19237	ENSMUSG00000036792	Mbd5	-0.833795	5.82986	185.057	2.54789e-08	3.66518e-07
109242	8014	ENSMUSG00000028438	Kif24	1.24192	4.61509	136.703	1.25562e-07	1.21783e-06
109246	4975	ENSMUSG00000030352	Tspan9	-0.609444	7.81684	74.8521	2.6858e-06	1.40744e-05
109254	2866	ENSMUSG00000058022	Adtrp	-6.77073	-1.36515	26.52	0.000559128	0.00131187
109263	6990	ENSMUSG00000049878	Rlf	-0.0631917	7.46306	0.581078	0.461617	0.522074
109264	14624	ENSMUSG00000030621	Me3	-1.61074	-0.786106	9.67789	0.00969431	0.0166935
109267	2976	ENSMUSG00000029699	Ssc4d	-0.582147	1.78629	6.06014	0.0311964	0.0476532
109270	1917	ENSMUSG00000036106	Prr5	0.812413	2.64558	20.894	0.000762682	0.00172527
109272	4527	ENSMUSG00000020061	Mybpc1	-2.50863	5.84304	253.474	4.72967e-09	1.09368e-07
109275	4186	ENSMUSG00000037761	Actr5	0.14844	4.87995	3.0495	0.10805	0.144437
109280	1458	ENSMUSG00000092212	Slc22a13b	0.0291702	-1.35759	0.0036063	0.95317	0.962353
109284	2445	ENSMUSG00000035781	R3hdm4	-0.337048	6.14674	22.0479	0.000621061	0.00143453
109294	13917	ENSMUSG00000048960	Prex2	0.112944	6.22847	1.26649	0.283926	0.340908
109299	2483	ENSMUSG00000087679	Tmem250-ps	0.413509	4.97156	32.5423	0.000127337	0.000361677
109305	2295	ENSMUSG00000049686	Orai1	0.14061	3.01317	0.776465	0.39671	0.457294
109323	4162	ENSMUSG00000061535	C1qtnf7	-3.46621	5.00214	330.799	1.11856e-09	4.01797e-08
109331	7288	ENSMUSG00000028309	Rnf20	0.11155	7.46293	4.2611	0.0629103	0.0895172
109332	6765	ENSMUSG00000035498	Cdcp1	-0.130922	-0.199852	0.16469	0.692507	0.739785
109333	7420	ENSMUSG00000004591	Pkn2	0.47418	7.51836	31.2056	0.000152214	0.000422114
109342	2365	ENSMUSG00000042371	Slc5a10	-1.01809	-1.31291	5.76794	0.0347276	0.0525241
109346	3075	ENSMUSG00000079610	Ankrd39	-0.912883	3.92067	112.958	3.37284e-07	2.66173e-06
109359	6742	ENSMUSG00000030965	Abraxas2	-0.0149423	5.87446	0.0380865	0.848759	0.874512
109552	3734	ENSMUSG00000003161	Sri	-0.123133	5.71454	2.69071	0.128648	0.168598
109593	5135	ENSMUSG00000030226	Lmo3	-0.992474	2.38372	14.1318	0.00305419	0.00591668
109594	1552	ENSMUSG00000036111	Lmo1	-0.239834	1.68873	1.03843	0.329661	0.38874
109620	9659	ENSMUSG00000054889	Dsp	2.72029	4.03399	94.8462	8.22564e-07	5.40023e-06
109624	7687	ENSMUSG00000029761	Cald1	0.46119	7.50644	47.6754	2.32438e-05	8.41072e-05
109637	1421	ENSMUSG00000006313	Upk1a	0.341026	-1.06558	0.432237	0.524153	0.58311
109648	566	ENSMUSG00000029819	Npy	-2.97077	1.13559	34.2163	0.000102627	0.000300699
109652	2966	ENSMUSG00000023262	Acy1	0.231746	4.84514	7.66288	0.0179869	0.0290503
109658	5348	ENSMUSG00000053841	Txlna	-0.62343	3.75003	0.714087	0.415749	0.476787
109660	1156	ENSMUSG00000031896	Ctrl	-0.425648	-0.696588	1.8949	0.195502	0.244469
109672	3104	ENSMUSG00000024646	Cyb5a	0.280688	5.7359	17.8661	0.00136005	0.00287388
109674	5224	ENSMUSG00000027889	Ampd2	0.442135	6.45929	29.608	0.000189878	0.000511395
109676	28144	ENSMUSG00000032826	Ank2	-0.831479	7.25649	208.783	1.33967e-08	2.29334e-07
109685	1948	ENSMUSG00000036091	Hyal3	-0.271404	1.60333	2.50458	0.14128	0.183552
109689	11175	ENSMUSG00000018909	Arrb1	0.687683	6.21305	122.318	2.23722e-07	1.92056e-06
109700	19289	ENSMUSG00000042284	Itga1	0.513463	3.88719	8.1754	0.0152619	0.0250801
109711	5533	ENSMUSG00000015143	Actn1	0.881407	7.45899	185.047	2.54862e-08	3.66518e-07
109731	2789	ENSMUSG00000040147	Maob	-0.684965	2.68722	12.7722	0.00423603	0.00792074
109754	4298	ENSMUSG00000018042	Cyb5r3	0.443927	6.22386	39.5529	5.42871e-05	0.000173054
109778	2446	ENSMUSG00000001999	Blvra	-0.325928	3.65059	8.94083	0.0120525	0.020282
109785	4487	ENSMUSG00000056131	Pgm3	0.187696	4.9981	4.45345	0.0580655	0.0833397
109801	12101	ENSMUSG00000024026	Glo1	0.235345	6.27909	1.8213	0.203763	0.253516
109815	1477	ENSMUSG00000075701	Selenos	-0.0854135	4.79463	0.984718	0.341958	0.401196
109857	1254	ENSMUSG00000022947	Cbr3	-0.560208	1.07349	2.00611	0.183829	0.231483
109880	13862	ENSMUSG00000002413	Braf	-0.0131635	6.4376	0.0428209	0.839771	0.867321
109889	8278	ENSMUSG00000030380	Mzf1	-0.47796	2.58267	9.43889	0.0103933	0.0177711
109900	4831	ENSMUSG00000025533	Asl	0.51096	3.78441	22.9437	0.000532216	0.00125601
109904	4502	ENSMUSG00000031139	Mcf2	2.35195	-1.20023	30.6631	0.000163922	0.000450229
109905	2607	ENSMUSG00000068798	Rap1a	-0.00245542	4.3151	0.000525807	0.982109	0.985966
109910	5531	ENSMUSG00000024695	Zfp91	0.124897	7.21766	3.66025	0.0815788	0.112712
109929	3131	ENSMUSG00000056459	Zbtb25	-0.222848	3.85288	6.20791	0.0295754	0.0454105
109934	10974	ENSMUSG00000017631	Abr	-0.6243	7.7579	83.9332	1.52107e-06	8.86711e-06
109978	2517	ENSMUSG00000030217	Art4	2.91242	-0.578653	25.9037	0.000328829	0.000824933
109979	3932	ENSMUSG00000034842	Art3	0.851919	-0.856454	2.36335	0.151927	0.195588
110006	4548	ENSMUSG00000025534	Gusb	0.566072	5.23852	45.8825	2.77301e-05	9.75542e-05
110012	1402	ENSMUSG00000020308	Tpgs1	0.26616	3.77841	2.37584	0.150946	0.194514
110033	4903	ENSMUSG00000030677	Kif22	1.26787	6.47703	101.47	5.83883e-07	4.08354e-06
110052	3185	ENSMUSG00000021377	Dek	0.606668	8.03831	27.5247	0.000256856	0.000665578
110058	3654	ENSMUSG00000058420	Syt17	-0.299132	1.19425	1.24104	0.288569	0.345801
110074	2162	ENSMUSG00000027203	Dut	1.37337	6.46027	477.371	1.50641e-10	1.07576e-08
110075	7398	ENSMUSG00000029335	Bmp3	-3.4773	5.68557	238.367	6.58398e-09	1.38207e-07
110078	4809	ENSMUSG00000033059	Pygb	-0.25815	7.42374	19.331	0.00102029	0.00223244
110084	13043	ENSMUSG00000019027	Dnah1	-1.1104	4.81421	141.964	1.03088e-07	1.05834e-06
110094	6068	ENSMUSG00000031295	Phka2	-0.27799	5.92949	25.947	0.000326617	0.000819524
110095	3828	ENSMUSG00000021069	Pygl	-1.12923	5.1709	93.7186	8.73848e-07	5.673e-06
110109	2772	ENSMUSG00000038279	Nop2	0.940371	6.4469	117.498	2.75354e-07	2.25738e-06
110119	3142	ENSMUSG00000032306	Mpi	0.43095	5.06533	34.3321	0.000101138	0.000296837
110147	5489	ENSMUSG00000013787	Ehmt2	1.52085	2.00701	2.02355	0.182082	0.229624
110157	6845	ENSMUSG00000000441	Raf1	0.113169	8.03856	4.77002	0.0510404	0.0741999
110172	2223	ENSMUSG00000020873	Slc35b1	0.279788	5.77442	12.8627	0.00414219	0.00775822
110173	6971	ENSMUSG00000028164	Manba	0.652174	1.97718	13.2176	0.00379729	0.00718987
110175	4437	ENSMUSG00000002797	Ggct	1.1917	1.37049	40.4488	4.91144e-05	0.000158542
110196	2081	ENSMUSG00000059743	Fdps	0.997423	5.6931	41.7762	4.24793e-05	0.000140199
110198	1793	ENSMUSG00000028743	Akr7a5	0.23421	5.50131	6.5532	0.0261652	0.0405764
110208	6447	ENSMUSG00000028961	Pgd	0.626646	0.666001	1.6962	0.218888	0.270693
110213	4578	ENSMUSG00000023010	Tmbim6	0.132652	7.49322	6.1387	0.0303216	0.046468
110253	12302	ENSMUSG00000033088	Triobp	0.134032	6.08064	1.62211	0.228553	0.281308
110265	4295	ENSMUSG00000054733	Msra	1.03932	2.92139	57.2821	9.82582e-06	4.07419e-05
110279	8191	ENSMUSG00000009681	Bcr	0.143482	6.99696	3.62756	0.0827772	0.114141
110308	2197	ENSMUSG00000061527	Krt5	-2.31449	2.00213	15.315	0.00233271	0.00465009
110310	6333	ENSMUSG00000023039	Krt7	-1.19936	-0.600098	2.10314	0.174374	0.221201
110323	708	ENSMUSG00000036751	Cox6b1	0.602986	6.63969	97.7642	7.05473e-07	4.76464e-06
110333	7323	ENSMUSG00000112117	Rmst	-4.90944	1.29554	186.821	2.42268e-08	3.54276e-07
110350	16348	ENSMUSG00000047193	Dync2h1	0.163541	6.80501	4.4247	0.0587602	0.0842041
110351	6429	ENSMUSG00000041351	Rap1gap	-1.47324	5.25051	101.953	5.69939e-07	3.99753e-06
110355	4476	ENSMUSG00000024858	Grk2	0.155014	6.72967	7.28481	0.0203743	0.0324669
110379	1668	ENSMUSG00000030298	Sec13	0.511803	7.1142	64.2222	5.67619e-06	2.593e-05
110380	8375	ENSMUSG00000045180	Shroom2	-0.303564	5.88736	21.7534	0.000654013	0.00150421
110391	1788	ENSMUSG00000015806	Qdpr	0.448208	4.90114	24.3522	0.00042103	0.00102277
110417	3638	ENSMUSG00000021120	Pigh	-0.156355	4.87371	3.03728	0.108681	0.145199
110446	3758	ENSMUSG00000032047	Acat1	-0.769302	6.63138	140.159	1.10217e-07	1.11117e-06
110460	2544	ENSMUSG00000023832	Acat2	0.694286	6.835	30.7473	0.000162037	0.000446315
110521	8874	ENSMUSG00000021366	Hivep1	-0.00484372	6.53239	0.00555013	0.941925	0.952583
110524	7189	ENSMUSG00000004815	Dgkq	-0.4507	5.88568	45.8691	2.77674e-05	9.76619e-05
110532	11272	ENSMUSG00000020262	Adarb1	-0.0339677	4.45909	0.0993605	0.758384	0.7977
110542	2005	ENSMUSG00000023047	Amhr2	-0.792033	-1.45603	2.10503	0.174196	0.220995
110593	7420	ENSMUSG00000057637	Prdm2	-0.194029	6.73345	11.2162	0.00632166	0.0113528
110596	7328	ENSMUSG00000021662	Arhgef28	-1.09345	4.8364	265.703	3.66816e-09	9.04193e-08
110599566	1614	ENSMUSG00000115219	Eef1akmt4	0.702546	3.42765	23.4898	0.000485423	0.00115967
110599584	3432	ENSMUSG00000115293	Gm49333	-0.213684	3.54682	2.59826	0.134736	0.175865
110599589	863	ENSMUSG00000117809	Gm50478	0.0226561	3.05048	0.0118374	0.915283	0.930874
110606	3987	ENSMUSG00000033373	Fntb	0.34072	5.07205	24.798	0.000391724	0.000959581
110611	8283	ENSMUSG00000034088	Hdlbp	0.395173	9.01138	49.9482	1.87285e-05	6.99401e-05
110616	5407	ENSMUSG00000021189	Atxn3	-0.445233	5.1457	17.8885	0.00135392	0.00286519
110637	5962	ENSMUSG00000032017	Grik4	-2.05601	2.73639	173.356	3.60271e-08	4.76697e-07
110639	3873	ENSMUSG00000025742	Prps2	0.701519	4.45827	42.6308	3.87654e-05	0.000129675
110648	3396	ENSMUSG00000026686	Lmx1a	-3.22623	-1.47248	30.7364	0.000162279	0.000446643
110651	8322	ENSMUSG00000031309	Rps6ka3	1.02821	6.58523	70.2002	3.68117e-06	1.8288e-05
110695	4709	ENSMUSG00000053644	Aldh7a1	-0.0703874	6.78085	0.870737	0.3704	0.430611
110749	4681	ENSMUSG00000022945	Chaf1b	1.1177	6.14402	256.691	4.4188e-09	1.0366e-07
110750	5273	ENSMUSG00000002718	Cse1l	0.915825	7.71151	120.262	2.44208e-07	2.06433e-06
110751	5394	ENSMUSG00000027318	Adam33	-3.75221	4.26633	234.888	7.12526e-09	1.45176e-07
110784	6474	ENSMUSG00000031618	Nr3c2	-1.89524	3.90028	160.197	5.4665e-08	6.51153e-07
110789	24878	ENSMUSG00000069170	Adgrv1	-0.635851	3.19779	13.3902	0.00364184	0.00692525
110796	5848	ENSMUSG00000046982	Tshz1	0.627916	7.49678	30.5151	0.000167298	0.000458034
110816	3872	ENSMUSG00000032834	Pwp2	0.717707	5.9946	112.759	3.4036e-07	2.68164e-06
110821	5210	ENSMUSG00000041650	Pcca	0.199975	4.16826	3.25808	0.0979549	0.132486
110826	1318	ENSMUSG00000004610	Etfb	0.309194	5.49879	13.8941	0.00322946	0.00621243
110829	5137	ENSMUSG00000019920	Lims1	0.0686491	7.07822	0.628439	0.44437	0.505354
110835	3126	ENSMUSG00000035594	Chrna5	-1.66698	1.06219	36.6734	7.5857e-05	0.000230851
110842	1835	ENSMUSG00000032314	Etfa	0.529167	4.9336	61.0379	7.25288e-06	3.17202e-05
110854	5188	ENSMUSG00000039515	Ptpa	0.209682	7.29951	12.7467	0.00426297	0.00796499
110862	11945	ENSMUSG00000056258	Kcnq3	0.00525479	1.95477	0.000624391	0.980504	0.984559
110876	10483	ENSMUSG00000075318	Scn2a	-1.58963	2.77725	77.1421	2.31422e-06	1.24148e-05
110891	5261	ENSMUSG00000030376	Slc8a2	-1.28779	4.28543	91.5391	9.84074e-07	6.26573e-06
110893	5332	ENSMUSG00000079055	Slc8a3	-1.47764	3.73894	116.505	2.87661e-07	2.34245e-06
110911	9125	ENSMUSG00000058793	Cds2	-0.348929	7.09688	39.2525	5.61637e-05	0.000177965
110920	6834	ENSMUSG00000032932	Hspa13	-0.387366	6.74923	20.1853	0.000868606	0.0019338
110948	7614	ENSMUSG00000040820	Hlcs	0.100469	2.18575	0.370496	0.554859	0.612634
110954	2053	ENSMUSG00000008682	Rpl10	0.100536	5.79791	1.33009	0.272769	0.329113
110959	2680	ENSMUSG00000034875	Nudt19	0.265016	3.97576	5.73201	0.0351942	0.0531526
110960	5901	ENSMUSG00000022241	Tars	0.646298	6.9513	89.2049	1.12078e-06	6.96865e-06
110962	4455	ENSMUSG00000025409	Mbd6	-0.19778	4.40958	2.00007	0.18444	0.232192
111173	10102	ENSMUSG00000030172	Erc1	-0.273929	7.09216	22.6649	0.000558156	0.00131014
111175	1516	ENSMUSG00000026189	Pecr	0.124146	3.24808	1.34325	0.270536	0.326797
111186	462	NA	Stmn1-rs1	-0.374809	-1.37934	0.940689	0.352547	0.412291
111368	3370	ENSMUSG00000098754	Prn	-0.733667	-0.758837	2.35906	0.152267	0.195938
111828493	4478	ENSMUSG00000025646	Gm53191	0.164438	5.6217	4.99575	0.0466547	0.0684112
111970	763	NA	Dlx1as	1.05179	4.05592	40.8375	4.70526e-05	0.0001528
111975	5337	ENSMUSG00000086266	Igf2os	1.45311	4.37194	116.49	2.87851e-07	2.34269e-06
112405	3594	ENSMUSG00000031987	Egln1	0.231463	6.40115	7.4396	0.0193537	0.0310375
112406	2464	ENSMUSG00000058709	Egln2	0.186437	6.40417	3.90481	0.0732572	0.10238
112407	2662	ENSMUSG00000035105	Egln3	1.91536	1.85304	46.9166	2.50295e-05	8.95786e-05
112415	5508	ENSMUSG00000057093	Zfp607b	-0.431241	2.77655	13.1401	0.00386959	0.00730968
112418	1236	ENSMUSG00000032611	1700102P08Rik	-0.498938	0.332919	4.24841	0.0632469	0.0899259
112694759	6673	ENSMUSG00000023984	Gm20517	0.176851	6.01187	8.89134	0.012234	0.0205447
113002583	1609	ENSMUSG00000118537	Shld3	0.392621	3.40272	15.077	0.00246001	0.0048785
11302	7159	ENSMUSG00000025375	Aatk	-2.2818	4.74504	172.164	3.73665e-08	4.9041e-07
11303	10363	ENSMUSG00000015243	Abca1	-1.56644	6.95642	225.485	8.87267e-09	1.70159e-07
11304	12022	ENSMUSG00000028125	Abca4	1.61259	-0.0489618	10.8945	0.00689371	0.0122832
11305	8346	ENSMUSG00000026944	Abca2	0.0133004	5.29906	0.0182072	0.895055	0.91413
11306	5905	ENSMUSG00000031333	Abcb7	0.507528	5.62589	21.4595	0.000688984	0.00157619
11307	7298	ENSMUSG00000024030	Abcg1	-0.891965	2.71191	30.7211	0.000162621	0.000447331
11308	4032	ENSMUSG00000058835	Abi1	-0.239739	6.30013	10.7185	0.00723259	0.0128299
11350	11596	ENSMUSG00000026842	Abl1	-0.0744292	8.73276	1.09485	0.317421	0.375798
11352	10800	ENSMUSG00000026596	Abl2	0.167479	6.83882	3.41722	0.0910292	0.124075
11363	2005	ENSMUSG00000026003	Acadl	2.08708	-0.41608	3.46002	0.0892708	0.121952
11364	3913	ENSMUSG00000062908	Acadm	-0.347098	5.08816	21.4663	0.00068815	0.00157501
113868	4414	ENSMUSG00000036138	Acaa1a	-0.342198	5.51512	18.4632	0.0012075	0.00259391
113939900	974	ENSMUSG00000118407	Gm50457	-2.22374	-0.881938	26.4021	0.000304421	0.000771405
11409	2269	ENSMUSG00000029545	Acads	0.797745	5.46656	103.528	5.27085e-07	3.76585e-06
114128	1938	ENSMUSG00000022257	Laptm4b	-0.15983	5.99547	1.98809	0.185658	0.233503
114142	15243	ENSMUSG00000029563	Foxp2	-0.363361	6.70747	19.5073	0.000986578	0.00216616
114143	2051	ENSMUSG00000033379	Atp6v0b	-0.323119	5.49215	23.8249	0.000459108	0.00110404
11416	3548	ENSMUSG00000027822	Slc33a1	-0.413477	5.02324	17.0714	0.00159995	0.00331787
11418	4264	ENSMUSG00000020704	Asic2	-4.56634	-1.34263	79.8887	1.94555e-06	1.07767e-05
11419	5740	ENSMUSG00000023017	Asic1	-3.45875	2.94099	388.164	4.67766e-10	2.2437e-08
11421	5287	ENSMUSG00000020681	Ace	-0.855369	-1.16481	2.73615	0.125782	0.165214
114229	3856	ENSMUSG00000035773	Kiss1r	-1.44969	0.536505	36.6557	7.60178e-05	0.000231244
11423	4623	ENSMUSG00000023328	Ache	-2.90278	1.11555	38.0186	6.47188e-05	0.000200986
114230	3157	ENSMUSG00000040554	Aipl1	1.90261	-1.55681	17.7576	0.00139017	0.00292949
114249	5026	ENSMUSG00000040998	Npnt	0.201154	4.01599	2.46433	0.144215	0.186899
114255	3054	ENSMUSG00000040631	Dok4	-0.60284	4.40489	23.0687	0.000521054	0.00123346
11426	32099	ENSMUSG00000028649	Macf1	-0.0383069	9.82797	0.390859	0.544355	0.602596
11428	4496	ENSMUSG00000028405	Aco1	0.116585	6.86733	3.92685	0.0725595	0.101522
11429	4302	ENSMUSG00000022477	Aco2	0.3988	7.68201	44.9926	3.03327e-05	0.000105236
11430	5082	ENSMUSG00000020777	Acox1	-0.586633	6.27542	100.752	6.05382e-07	4.19563e-06
114301	3810	ENSMUSG00000033377	Palmd	-0.208871	-0.723907	0.18715	0.673499	0.722305
11431	3634	ENSMUSG00000044573	Acp1	0.442613	3.94694	6.25686	0.0290609	0.0446817
11432	5186	ENSMUSG00000002103	Acp2	-0.343574	6.43321	40.0432	5.13806e-05	0.000164834
11433	2030	ENSMUSG00000001348	Acp5	-0.962454	1.14018	9.69518	0.00964595	0.01662
11435	4386	ENSMUSG00000027107	Chrna1	-1.62884	-0.791449	14.2794	0.00295109	0.00573909
11438	5022	ENSMUSG00000027577	Chrna4	-0.958703	2.26278	17.5433	0.00145199	0.00304572
11441	4505	ENSMUSG00000030525	Chrna7	0.615082	1.30378	9.83527	0.00926449	0.015993
11443	2531	ENSMUSG00000041189	Chrnb1	-1.0943	-0.399674	6.67751	0.0250543	0.0390407
11444	8380	ENSMUSG00000027950	Chrnb2	0.212702	-0.171416	0.393064	0.543241	0.601455
114479	2928	ENSMUSG00000000792	Slc5a5	0.448541	-1.41626	1.11167	0.313899	0.372324
114565	6016	ENSMUSG00000046962	Zbtb21	-0.10062	5.75521	2.42327	0.14729	0.190426
114570	1520	ENSMUSG00000023968	Crip3	-1.45268	-0.898641	7.98377	0.0162189	0.0265152
11459	1536	ENSMUSG00000031972	Acta1	-0.826492	-1.16608	1.68158	0.220752	0.272812
114601	6964	ENSMUSG00000024937	Ehbp1l1	-0.434163	4.63999	13.7583	0.00333492	0.00639841
114602	2129	ENSMUSG00000010044	Zmynd10	-0.698609	-0.751655	2.8904	0.116633	0.154619
114604	11349	ENSMUSG00000014039	Prdm15	0.0175716	5.80986	0.0630535	0.806273	0.839345
114606	3088	ENSMUSG00000034758	Tle6	-1.96317	3.35124	137.554	1.21561e-07	1.19175e-06
11461	2679	ENSMUSG00000029580	Actb	0.522885	12.0813	115.608	2.99348e-07	2.42086e-06
114615	4971	ENSMUSG00000036941	Elac1	-0.594549	4.49654	35.9038	8.32437e-05	0.000250195
11464	1618	ENSMUSG00000068614	Actc1	-2.80088	0.266823	39.1937	5.65396e-05	0.000179019
114641	1662	ENSMUSG00000073702	Rpl31	0.125328	7.52772	3.61314	0.0833129	0.114755
114642	5115	ENSMUSG00000029279	Brdt	-2.41329	2.51115	290.284	2.27321e-09	6.53177e-08
114643	2405	ENSMUSG00000001166	Oas1c	1.00109	-1.11959	5.36255	0.040459	0.060285
11465	2658	ENSMUSG00000062825	Actg1	0.275898	7.49648	15.7955	0.00209857	0.00423025
114663	5367	ENSMUSG00000024525	Impa2	1.14877	4.73098	193.654	2.0012e-08	3.07052e-07
114664	3265	ENSMUSG00000029311	Hsd17b11	-1.08847	2.99027	51.4753	1.62724e-05	6.21706e-05
114674	5572	ENSMUSG00000015942	Gtf2ird2	-0.405422	4.61387	25.7266	0.000338048	0.000845731
114679	1481	ENSMUSG00000075702	Selenom	-0.895915	4.33121	23.8901	0.000454183	0.00109328
114713	9542	ENSMUSG00000032413	Rasa2	-0.484325	6.0718	58.3433	9.00292e-06	3.79718e-05
114715	6784	ENSMUSG00000027351	Spred1	-0.628115	7.86108	24.5291	0.0004091	0.00099699
114716	4619	ENSMUSG00000045671	Spred2	-0.233049	4.93473	4.04562	0.0689365	0.0970963
11472	3795	ENSMUSG00000052374	Actn2	-0.57021	-0.633389	1.191	0.298011	0.355767
11474	2901	ENSMUSG00000006457	Actn3	0.322608	1.9982	1.62027	0.2288	0.281517
114741	5039	ENSMUSG00000035726	Supt16	0.825774	8.98126	150.676	7.54536e-08	8.35264e-07
11475	2196	ENSMUSG00000035783	Acta2	-2.48454	1.45351	39.5215	5.44799e-05	0.000173542
11477	4829	ENSMUSG00000026836	Acvr1	-0.663999	5.02763	64.9334	5.38152e-06	2.48095e-05
114774	1745	ENSMUSG00000035873	Pawr	0.978338	0.938436	11.3654	0.00607559	0.0109568
11479	4418	ENSMUSG00000000532	Acvr1b	0.0367842	5.63523	0.277806	0.608408	0.661933
11480	5686	ENSMUSG00000052155	Acvr2a	-0.268838	6.17357	5.81198	0.0341657	0.0517289
11481	3928	ENSMUSG00000061393	Acvr2b	1.25647	5.90746	303.398	1.78906e-09	5.55715e-08
11482	4265	ENSMUSG00000000530	Acvrl1	0.348387	4.18779	6.71951	0.0246918	0.0385511
114841036	1526	ENSMUSG00000056629	Gm51400	0.274866	3.601	7.31154	0.0201935	0.0322247
11486	2002	ENSMUSG00000017697	Ada	0.949974	2.76888	61.9209	6.76894e-06	2.99544e-05
114863	11064	ENSMUSG00000031485	Plpbp	-0.366324	6.21975	10.6098	0.00745193	0.0131747
11487	4913	ENSMUSG00000054693	Adam10	0.00678241	6.57323	0.00926084	0.925033	0.938889
114874	11466	ENSMUSG00000037697	Ddhd1	-0.796589	4.56784	113.105	3.35033e-07	2.64827e-06
11488	5669	ENSMUSG00000020926	Adam11	0.230875	3.9659	1.81282	0.204744	0.254627
114886	2331	ENSMUSG00000020810	Cygb	-1.75083	3.90514	209.689	1.30903e-08	2.26215e-07
11489	8273	ENSMUSG00000054555	Adam12	-2.02172	3.9423	126.7	1.86428e-07	1.65502e-06
114893	6273	ENSMUSG00000027708	Dcun1d1	0.0762	5.13858	0.262796	0.618148	0.670877
114896	4757	ENSMUSG00000031967	Afg3l1	0.495364	6.06364	52.7301	1.45347e-05	5.65393e-05
11490	6145	ENSMUSG00000028041	Adam15	-1.23061	4.46187	63.879	5.82521e-06	2.64897e-05
11491	7154	ENSMUSG00000052593	Adam17	-0.0631743	6.74262	0.899517	0.362895	0.422932
11492	7115	ENSMUSG00000011256	Adam19	0.424646	5.64566	15.7673	0.00211156	0.00425289
11496	12231	ENSMUSG00000040537	Adam22	-1.58629	5.96517	249.068	5.19824e-09	1.15088e-07
11498	2504	ENSMUSG00000072972	Adam4	-0.784942	0.991396	10.1128	0.0085604	0.0148887
11499	3130	ENSMUSG00000031554	Adam5	0.168951	-0.0484209	0.323979	0.580443	0.636096
11501	4638	ENSMUSG00000025473	Adam8	-0.161658	2.96596	1.36198	0.267403	0.323656
11502	4115	ENSMUSG00000031555	Adam9	0.0359992	5.76892	0.310051	0.588585	0.64407
11504	5302	ENSMUSG00000022893	Adamts1	-0.748705	7.21158	40.8482	4.69971e-05	0.000152771
11512	6782	ENSMUSG00000022994	Adcy6	-0.0382958	7.59554	0.365175	0.557669	0.615089
11513	6733	ENSMUSG00000031659	Adcy7	-1.48292	5.2258	169.33	4.07956e-08	5.23161e-07
11514	8152	ENSMUSG00000022376	Adcy8	-3.04823	3.62946	231.807	7.64891e-09	1.53062e-07
11515	5197	ENSMUSG00000005580	Adcy9	-1.61073	3.90538	151.76	7.26654e-08	8.13674e-07
11516	3777	ENSMUSG00000024256	Adcyap1	-0.292506	-0.161935	0.663194	0.432382	0.49357
11517	6601	ENSMUSG00000029778	Adcyap1r1	1.27593	1.77095	24.6012	0.000404355	0.000986707
11518	6066	ENSMUSG00000029106	Add1	-0.279588	8.43531	27.1401	0.000272094	0.000699588
11519	10139	ENSMUSG00000030000	Add2	-0.16548	4.73809	1.43725	0.255295	0.310601
11520	3512	ENSMUSG00000028494	Plin2	-0.356601	6.16538	25.3625	0.00035799	0.00088724
11529	3787	ENSMUSG00000055301	Adh7	-8.44586	0.468953	136.955	7.71531e-07	5.1393e-06
11532	2801	ENSMUSG00000028138	Adh5	0.559746	7.22516	80.928	1.82441e-06	1.02776e-05
11534	8526	ENSMUSG00000039197	Adk	-0.497793	6.97145	61.1765	7.17431e-06	3.1479e-05
11538	5350	ENSMUSG00000051149	Adnp	0.0191166	7.92542	0.0945069	0.764156	0.802207
11539	5785	ENSMUSG00000042429	Adora1	-1.23729	2.00032	18.3123	0.00124404	0.00266087
11540	3062	ENSMUSG00000020178	Adora2a	-0.837308	-1.53713	2.72428	0.126523	0.16607
11541	1845	ENSMUSG00000018500	Adora2b	-0.705	3.49064	51.8081	1.57887e-05	6.05928e-05
11544	2966	ENSMUSG00000002844	Adprh	0.253658	6.48147	11.6841	0.00558696	0.0101599
11545	5293	ENSMUSG00000026496	Parp1	1.12203	8.775	333.246	1.07459e-09	3.98728e-08
11546	3628	ENSMUSG00000036023	Parp2	0.375748	5.84959	36.62	7.63435e-05	0.000232138
11548	3382	ENSMUSG00000050541	Adra1b	1.82028	-1.69751	15.9115	0.00204629	0.00413802
11549	8728	ENSMUSG00000045875	Adra1a	-1.85588	2.45784	26.9922	0.000278232	0.00071348
11551	4832	ENSMUSG00000033717	Adra2a	-0.710345	1.78658	4.40563	0.0592263	0.0847689
11552	4014	ENSMUSG00000058620	Adra2b	-1.14209	-1.23989	2.26697	0.159784	0.2046
11554	2952	ENSMUSG00000035283	Adrb1	-3.08162	1.19954	33.245	0.000116194	0.000334396
11564	4388	ENSMUSG00000022407	Adsl	0.74472	6.29222	106.987	4.45612e-07	3.31039e-06
11565	2090	ENSMUSG00000011148	Adssl1	0.901489	0.0784057	9.17496	0.0112361	0.0190422
11566	4531	ENSMUSG00000015961	Adss	0.525882	7.04452	50.9001	1.71501e-05	6.49956e-05
11567	3398	ENSMUSG00000025432	Avil	-0.96078	1.14674	5.9974	0.0319168	0.0486466
11568	4058	ENSMUSG00000020473	Aebp1	-0.993564	5.59633	81.0523	1.81053e-06	1.02149e-05
11569	8528	ENSMUSG00000030232	Aebp2	-0.0676294	6.3756	0.571118	0.465387	0.525767
11593	2321	ENSMUSG00000031521	Aga	-0.859845	3.4239	41.3182	4.46419e-05	0.00014621
11595	7469	ENSMUSG00000030607	Acan	2.03119	2.36834	28.0649	0.000237124	0.000621746
11600	5205	ENSMUSG00000022309	Angpt1	-1.06504	3.60687	43.3523	3.59254e-05	0.000121627
11601	3690	ENSMUSG00000031465	Angpt2	-0.394495	-0.0763143	1.76773	0.210066	0.26069
11602	2335	ENSMUSG00000027460	Angpt4	2.97419	-2.05388	15.5583	0.00322788	0.00621171
11603	9285	ENSMUSG00000041936	Agrn	-1.07883	8.83607	142.993	9.92654e-08	1.02852e-06
11604	1013	ENSMUSG00000005705	Agrp	-1.34493	-1.26432	14.4753	0.00282047	0.00551229
11605	3265	ENSMUSG00000031266	Gla	0.459221	3.42474	16.5758	0.00177492	0.00364537
11607	2786	ENSMUSG00000049115	Agtr1a	1.09604	0.658693	21.4706	0.000687624	0.00157406
11609	3326	ENSMUSG00000068122	Agtr2	-5.75947	6.618	587.543	4.80615e-11	4.63682e-09
11610	4236	ENSMUSG00000029007	Agtrap	0.108836	0.638262	0.00681386	0.935667	0.947354
11615	2093	ENSMUSG00000048087	Ahcyl	0.126437	3.68465	1.11016	0.314212	0.372665
11622	6163	ENSMUSG00000019256	Ahr	-1.29908	4.86117	96.3937	7.57833e-07	5.06427e-06
11624	9441	ENSMUSG00000021575	Ahrr	-0.68318	1.90046	18.4184	0.00121822	0.00261263
11630	7799	ENSMUSG00000019866	Crybg1	0.603786	0.586492	3.89396	0.0736034	0.102825
11634	3825	ENSMUSG00000000731	Aire	0.534008	-1.3932	0.715476	0.415309	0.476471
11636	2593	ENSMUSG00000026817	Ak1	-0.145285	3.01346	1.01188	0.335658	0.394949
11637	2140	ENSMUSG00000028792	Ak2	1.10428	3.26674	48.5613	2.13459e-05	7.82898e-05
11639	4646	ENSMUSG00000028527	Ak4	1.67004	3.77938	79.6144	1.97908e-06	1.09126e-05
11640	4390	ENSMUSG00000018428	Akap1	0.514828	1.3993	0.268752	0.614241	0.667283
11641	7804	NA	NA	-1.09618	7.96642	72.6926	3.10222e-06	1.59355e-05
11647	4033	ENSMUSG00000028766	Alpl	-1.33473	4.49439	92.0138	9.58735e-07	6.12581e-06
11651	4098	ENSMUSG00000001729	Akt1	0.369475	8.22346	27.0108	0.000277453	0.000711859
11652	7131	ENSMUSG00000004056	Akt2	0.00176781	6.56992	0.000627015	0.980463	0.984559
11655	6174	ENSMUSG00000032786	Alas1	0.0230117	5.63706	0.110324	0.745899	0.786555
11656	2403	ENSMUSG00000025270	Alas2	-0.0505664	-1.24041	0.00325625	0.955498	0.964302
11658	7121	ENSMUSG00000022636	Alcam	-1.81532	6.90862	177.942	3.13731e-08	4.29956e-07
11666	4192	ENSMUSG00000031378	Abcd1	-0.569261	4.70135	27.8516	0.000244694	0.000638606
11669	5126	ENSMUSG00000029455	Aldh2	-0.195997	7.18332	2.92489	0.114702	0.152308
11670	1942	ENSMUSG00000019102	Aldh3a1	0	-0.867451	0	1	1
116701	2782	ENSMUSG00000008090	Fgfrl1	0.881825	6.00828	101.807	5.7411e-07	4.02485e-06
11671	5619	ENSMUSG00000010025	Aldh3a2	-0.606838	5.77262	96.996	7.34276e-07	4.93174e-06
116731	5353	ENSMUSG00000103442	Pcdha1	-0.0744053	1.7992	0.19903	0.663993	0.713878
116733	2522	ENSMUSG00000031913	Vps4a	-0.147037	6.11423	6.04165	0.0314066	0.0479241
11674	2911	ENSMUSG00000030695	Aldoa	1.25264	8.45547	104.363	5.0592e-07	3.64864e-06
116748	943	ENSMUSG00000050188	Lsm10	0.262703	3.29709	6.37447	0.0278678	0.0430199
11676	3263	ENSMUSG00000017390	Aldoc	-0.54176	2.89316	3.66825	0.0812887	0.112408
11677	1456	ENSMUSG00000001642	Akr1b3	0.91562	3.41403	34.6443	9.72473e-05	0.000286607
11682	7755	ENSMUSG00000055471	Alk	-0.178083	-0.456064	0.090413	0.769152	0.806522
116838	10389	ENSMUSG00000037386	Rims2	-0.201121	1.1724	1.02996	0.331556	0.390754
116847	3615	ENSMUSG00000041577	Prelp	-0.49261	0.04657	1.31746	0.274936	0.331343
116848	10730	ENSMUSG00000040054	Baz2a	0.200956	6.21411	8.98738	0.0118847	0.0200273
116870	3104	ENSMUSG00000021144	Mta1	-0.114476	0.989205	0.0283432	0.869301	0.891892
116871	5319	ENSMUSG00000055817	Mta3	-0.0126185	4.77583	0.0331191	0.85884	0.8829
116873	5133	ENSMUSG00000039156	Stim2	-0.0912302	5.36848	1.70575	0.217682	0.269316
116891	8049	ENSMUSG00000018442	Derl2	0.127087	-1.57086	0.0158209	0.902131	0.919874
11690	1420	ENSMUSG00000060063	Alox5ap	0.244172	0.496864	0.875223	0.369215	0.429302
116904	6445	ENSMUSG00000038763	Alpk3	-2.31601	0.586099	80.8628	1.83174e-06	1.03022e-05
116905	2690	ENSMUSG00000078789	Dph1	0.580623	5.12906	38.9776	5.7948e-05	0.000182922
116914	3838	ENSMUSG00000040918	Slc19a2	-0.521927	4.74268	39.6081	5.39505e-05	0.000172244
11692	2231	ENSMUSG00000040888	Gfer	0.891876	4.41894	84.7171	1.45199e-06	8.53963e-06
11694	1892	ENSMUSG00000014603	Alx3	2.88943	2.82314	174.958	3.4314e-08	4.6115e-07
116940	5314	ENSMUSG00000028233	Tgs1	0.546148	5.71852	62.07	6.69103e-06	2.96908e-05
11695	7060	ENSMUSG00000040310	Alx4	0.477167	3.46866	7.11065	0.0216005	0.0342486
116972	6615	ENSMUSG00000069808	Tlcd3a	0.788003	4.49941	88.6537	1.15626e-06	7.11334e-06
11702	3206	ENSMUSG00000075232	Amd1	0.893529	4.04374	73.676	2.90379e-06	1.50596e-05
11705	1670	ENSMUSG00000035262	Amh	0.36467	-0.48664	1.47406	0.249646	0.304586
117109	2296	ENSMUSG00000060152	Pop5	0.33642	3.98062	11.6524	0.00563341	0.0102367
117146	5294	ENSMUSG00000029577	Ube3b	0.027256	7.44754	0.180648	0.678855	0.727013
117148	2096	ENSMUSG00000031837	Necab2	1.06297	2.83776	36.0164	8.21112e-05	0.000247455
117149	4929	ENSMUSG00000032041	Tirap	0.675974	4.19119	64.8268	5.42453e-06	2.49683e-05
117150	5456	ENSMUSG00000025417	Pip4k2c	-0.193379	5.44995	6.79082	0.0240907	0.0377328
117160	3739	ENSMUSG00000034714	Ttyh2	-1.07571	5.23359	169.342	4.0781e-08	5.23161e-07
117167	3155	ENSMUSG00000012428	Steap4	-1.3242	0.224935	6.02943	0.0315466	0.0481163
11717	5627	ENSMUSG00000005686	Ampd3	-2.33524	2.18168	50.5257	1.77514e-05	6.68224e-05
117171	1916	ENSMUSG00000063236	1110038F14Rik	-0.0166517	4.83755	0.0347734	0.855401	0.879893
117197	1273	ENSMUSG00000060708	Bloc1s4	-0.318316	3.03091	5.3778	0.0402236	0.0599527
117198	5435	ENSMUSG00000023150	Ivns1abp	0.6556	8.58651	85.7046	1.37017e-06	8.14386e-06
11722	3446	ENSMUSG00000074264	Amy1	-1.80181	3.12217	107.651	4.31724e-07	3.23194e-06
117229	2654	ENSMUSG00000031027	Stk33	-1.6881	-0.640662	19.508	0.000986451	0.00216616
11727	1202	ENSMUSG00000072115	Ang	-1.93243	-0.209204	8.66944	0.0130889	0.0218194
11732	3610	ENSMUSG00000022265	Ank	0.656708	3.92976	52.0233	1.5485e-05	5.96156e-05
11733	13527	ENSMUSG00000031543	Ank1	-0.0337141	2.46655	0.0225157	0.883387	0.903671
11735	29553	ENSMUSG00000069601	Ank3	-0.255604	7.66751	14.9817	0.00251331	0.00497269
11736	11332	ENSMUSG00000020790	Ankfy1	-0.231306	7.37461	16.6435	0.00174974	0.00359625
11737	3166	ENSMUSG00000032249	Anp32a	0.513733	8.32334	64.0005	5.77192e-06	2.62931e-05
11739	2353	ENSMUSG00000031633	Slc25a4	0.33214	8.71946	29.0761	0.000204787	0.000547099
11740	1646	ENSMUSG00000016319	Slc25a5	1.5646	6.38896	355.567	7.54951e-10	3.10455e-08
11744	4135	ENSMUSG00000021866	Anxa11	-0.0979335	1.51264	0.207068	0.657755	0.708112
11745	3643	ENSMUSG00000029484	Anxa3	0.224005	1.34637	1.44919	0.253443	0.308606
11746	4645	ENSMUSG00000029994	Anxa4	-1.94027	3.43348	252.695	4.80877e-09	1.1015e-07
11747	1777	ENSMUSG00000027712	Anxa5	-1.29397	6.92929	264.198	3.78239e-09	9.29204e-08
11749	2930	ENSMUSG00000018340	Anxa6	-2.69813	8.97961	1021.39	2.2527e-12	7.65207e-10
11750	5991	ENSMUSG00000021814	Anxa7	-0.266127	5.81748	8.564	0.01352	0.0224583
11757	1478	ENSMUSG00000024997	Prdx3	0.22044	5.84185	8.83123	0.0124588	0.0208813
11758	2873	ENSMUSG00000026701	Prdx6	1.21752	7.42304	397.82	4.08988e-10	2.07042e-08
117589	6488	ENSMUSG00000030509	Asb7	-0.114245	5.42508	2.49658	0.141858	0.184237
117591	5083	ENSMUSG00000005107	Slc2a9	0.0627681	0.54072	0.0370747	0.872265	0.894114
117592	3184	ENSMUSG00000050796	B3galt6	0.183197	4.02269	4.90218	0.0484151	0.0707291
117599	5011	ENSMUSG00000020228	Helb	0.0260831	4.69068	0.0927545	0.76628	0.803992
117600	9132	ENSMUSG00000020121	Srgap1	-0.78628	5.46721	75.1281	2.63747e-06	1.3861e-05
117606	4451	ENSMUSG00000022687	Boc	-1.59729	7.98814	167.911	4.26512e-08	5.43892e-07
11761	8690	ENSMUSG00000063558	Aox1	-0.87761	0.634248	9.17224	0.0112452	0.019051
11764	4957	ENSMUSG00000009090	Ap1b1	0.180658	6.53556	7.09737	0.0216976	0.0343727
11765	7681	ENSMUSG00000031731	Ap1g1	0.164922	7.46087	6.73763	0.0245374	0.0383418
11766	4170	ENSMUSG00000040701	Ap1g2	-0.00201573	3.08884	0.000137721	0.990843	0.992718
11767	3184	ENSMUSG00000003033	Ap1m1	0.0514312	6.04736	0.568055	0.466557	0.526884
11769	2198	ENSMUSG00000004849	Ap1s1	0.447611	5.25187	44.3056	3.25403e-05	0.000111777
11771	4300	ENSMUSG00000060279	Ap2a1	0.409631	7.06717	29.0639	0.000205146	0.000547858
11772	5663	ENSMUSG00000002957	Ap2a2	0.127132	7.98128	5.55431	0.0376163	0.0564128
11773	4120	ENSMUSG00000022841	Ap2m1	-0.000794081	5.62382	9.74636e-05	0.992296	0.993934
11774	4548	ENSMUSG00000021686	Ap3b1	-0.0383986	6.66904	0.589188	0.458585	0.519317
11776	8914	ENSMUSG00000020198	Ap3d1	-0.215631	7.94945	13.3075	0.00371534	0.00704846
11777	2399	ENSMUSG00000024480	Ap3s1	-0.677728	4.023	20.5222	0.000816216	0.00182933
11778	5905	ENSMUSG00000063801	Ap3s2	0.193782	5.82636	10.9694	0.00675525	0.0120572
11781	5361	ENSMUSG00000019518	Ap4m1	0.0114482	6.73826	0.0368286	0.851244	0.87639
11782	1137	ENSMUSG00000020955	Ap4s1	0.447372	3.61072	10.7123	0.00724499	0.0128463
11783	9028	ENSMUSG00000019979	Apaf1	0.221917	6.89921	9.63051	0.00982834	0.0169
11784	3824	ENSMUSG00000030519	Apba2	0.508579	3.1581	3.91313	0.0729928	0.102089
11785	4408	ENSMUSG00000037032	Apbb1	0.0368816	6.27858	0.256124	0.622593	0.674896
11787	10966	ENSMUSG00000029207	Apbb2	-0.629204	6.18428	88.6422	1.15701e-06	7.11495e-06
11789	16116	ENSMUSG00000005871	Apc	0.096586	7.88915	2.19751	0.165771	0.211523
11790	12741	ENSMUSG00000026207	Speg	-0.789298	5.58185	43.3959	3.57617e-05	0.000121211
11792	1422	ENSMUSG00000035960	Apex1	1.40664	7.07563	306.707	1.68682e-09	5.35175e-08
11793	2352	ENSMUSG00000038160	Atg5	0.473571	5.38678	40.4814	4.89374e-05	0.00015804
11796	5009	ENSMUSG00000032000	Birc3	-0.685414	4.28583	65.9194	5.00229e-06	2.34169e-05
11797	3442	ENSMUSG00000057367	Birc2	-0.459522	6.23427	35.0065	9.29534e-05	0.000275345
11798	9469	ENSMUSG00000025860	Xiap	-0.503054	7.13737	21.542	0.00067895	0.0015564
11799	3402	ENSMUSG00000017716	Birc5	0.961044	6.18422	64.912	5.39012e-06	2.48413e-05
11800	4545	ENSMUSG00000027193	Api5	0.502908	7.54437	35.1469	9.13497e-05	0.000271035
11803	3017	ENSMUSG00000006651	Aplp1	-1.38046	4.39094	120.986	2.36749e-07	2.01458e-06
11804	4913	ENSMUSG00000031996	Aplp2	0.1324	7.49366	3.83033	0.0756763	0.105347
11806	1236	ENSMUSG00000032083	Apoa1	0.338206	-1.51926	0.666524	0.431261	0.492483
11810	2702	ENSMUSG00000040613	Apobec1	-1.2606	-0.991698	3.02532	0.109303	0.145924
11815	2577	ENSMUSG00000022548	Apod	-2.26576	2.58689	30.8082	0.00016069	0.000442954
11816	2002	ENSMUSG00000002985	Apoe	0.554247	5.12571	24.9477	0.000382422	0.000940433
11819	4939	ENSMUSG00000030551	Nr2f2	1.72897	5.43953	390.9	4.50158e-10	2.21551e-08
11820	12996	ENSMUSG00000022892	App	-0.507876	8.32412	45.0408	3.01845e-05	0.000104747
11821	1615	ENSMUSG00000006589	Aprt	0.290645	5.88212	11.2337	0.00629222	0.0113083
11826	2627	ENSMUSG00000004655	Aqp1	-6.21823	5.95005	3438.16	2.58907e-15	8.05701e-12
11828	1829	ENSMUSG00000028435	Aqp3	-5.95324	-0.185699	39.151	0.000133893	0.00037743
11829	6233	ENSMUSG00000024411	Aqp4	4.64604	0.792622	151.629	7.29956e-08	8.16116e-07
11834	11805	ENSMUSG00000040383	Aqr	0.532276	7.11368	71.2492	3.4232e-06	1.72737e-05
11835	10048	ENSMUSG00000046532	Ar	-2.54502	2.11183	58.5516	8.85105e-06	3.74614e-05
11836	6541	ENSMUSG00000001127	Araf	-0.508184	6.53426	76.0779	2.47881e-06	1.31745e-05
11837	1659	ENSMUSG00000067274	Rplp0	0.435284	9.15199	37.5949	6.80049e-05	0.00021016
11838	3057	ENSMUSG00000022602	Arc	-1.02223	1.54352	9.63016	0.00982933	0.0169
11840	2089	ENSMUSG00000048076	Arf1	0.276069	7.76083	22.4794	0.000576239	0.00134638
11841	2998	ENSMUSG00000062421	Arf2	0.194489	6.16764	10.1547	0.00845978	0.0147313
11842	4824	ENSMUSG00000051853	Arf3	0.464775	6.48318	66.5623	4.77192e-06	2.25486e-05
11844	1116	ENSMUSG00000020440	Arf5	-0.21548	6.50628	4.67502	0.0530347	0.0768307
118445	2674	ENSMUSG00000035397	Klf16	0.136026	4.32716	1.29062	0.27962	0.336375
118446	4002	ENSMUSG00000056966	Gjc3	-2.19228	0.450785	10.6913	0.00728681	0.0129126
118449	13089	ENSMUSG00000050315	Synpo2	-2.53074	7.29612	238.86	6.51122e-09	1.37273e-07
11845	1534	ENSMUSG00000044147	Arf6	0.691758	6.15491	96.3794	7.58403e-07	5.06576e-06
118451	2919	ENSMUSG00000035772	Mrps2	0.610833	5.43776	76.0865	2.47743e-06	1.31745e-05
118453	3874	ENSMUSG00000020682	Mmp28	1.51599	0.576636	36.9824	7.31102e-05	0.000223754
11846	2228	ENSMUSG00000019987	Arg1	4.03852	0.098473	69.2963	3.92198e-06	1.93025e-05
11847	1428	ENSMUSG00000021125	Arg2	0.787654	2.16268	14.3959	0.00287256	0.00560057
11848	2788	ENSMUSG00000007815	Rhoa	0.323966	6.76466	32.5349	0.000127461	0.000361959
11852	2349	ENSMUSG00000054364	Rhob	-0.746955	6.28899	41.7693	4.25111e-05	0.000140272
11853	1618	ENSMUSG00000002233	Rhoc	0.351682	5.84844	19.6507	0.000960119	0.0021154
11854	1714	ENSMUSG00000041845	Rhod	0.0739085	4.02604	0.370428	0.554895	0.612634
11855	10887	ENSMUSG00000035133	Arhgap5	-0.5107	8.38083	13.453	0.00358717	0.00683021
11856	12128	ENSMUSG00000031355	Arhgap6	-1.09238	1.76341	38.6756	5.99861e-05	0.00018862
11857	1707	ENSMUSG00000030220	Arhgdib	0.221637	2.98506	1.94809	0.189802	0.23816
11858	1990	ENSMUSG00000001313	Rnd2	0.0758459	3.46713	0.306155	0.590905	0.646269
11861	7453	ENSMUSG00000047446	Arl4a	-0.0644426	4.47301	0.347194	0.567382	0.62415
11863	8007	ENSMUSG00000015522	Arnt	-0.544666	6.60809	86.7667	1.28815e-06	7.74905e-06
11864	7689	ENSMUSG00000015709	Arnt2	0.115343	6.5666	1.99739	0.184711	0.232433
11865	3688	ENSMUSG00000055116	Arntl	0.329604	3.45175	12.897	0.00410734	0.00769987
11867	5115	ENSMUSG00000029622	Arpc1b	-0.320067	4.46544	12.2844	0.00478735	0.00884266
11870	2809	ENSMUSG00000030996	Art1	-1.13473	-1.44208	4.20921	0.0643006	0.0912194
11875	1806	ENSMUSG00000070424	Art5	1.71041	0.0550713	35.8743	8.35432e-05	0.000250888
11876	2405	ENSMUSG00000028539	Artn	-1.03181	0.793004	16.9023	0.00165724	0.00342742
11877	6715	ENSMUSG00000118669	Arvcf	0.0954399	0.221127	0.100088	0.757533	0.79692
11881	6037	ENSMUSG00000042082	Arsb	-1.42376	4.25651	155.631	6.36544e-08	7.348e-07
11883	3680	ENSMUSG00000022620	Arsa	-1.0941	4.90749	86.2297	1.32887e-06	7.95684e-06
11886	3390	ENSMUSG00000031591	Asah1	-0.176394	-0.160491	0.0337406	0.857538	0.881873
11891	3454	ENSMUSG00000032202	Rab27a	-1.53211	4.428	211.515	1.24974e-08	2.18562e-07
11898	1696	ENSMUSG00000076441	Ass1	-4.46265	4.17624	152.221	7.15184e-08	8.0392e-07
11899	9839	ENSMUSG00000026587	Astn1	-0.986519	5.8819	56.7316	1.02876e-05	4.22624e-05
11905	5470	ENSMUSG00000026715	Serpinc1	-3.3691	1.27391	68.3331	4.19932e-06	2.03564e-05
11906	18501	ENSMUSG00000038872	Zfhx3	-2.20376	8.9804	242.749	5.96954e-09	1.28577e-07
11907	5579	ENSMUSG00000030850	Ate1	-0.041672	5.67716	0.381792	0.548984	0.60689
11908	3060	ENSMUSG00000023027	Atf1	0.271429	4.41238	10.7888	0.00709488	0.0126047
11909	8187	ENSMUSG00000027104	Atf2	-0.019334	6.9773	0.079655	0.782904	0.818048
11910	2154	ENSMUSG00000026628	Atf3	-3.33816	2.78023	89.8893	1.0785e-06	6.76932e-06
11911	1725	ENSMUSG00000042406	Atf4	0.266428	7.77802	11.4172	0.00599292	0.0108171
11920	10338	ENSMUSG00000034218	Atm	0.165822	7.07989	5.11438	0.044533	0.065637
11927	541	ENSMUSG00000018585	Atox1	0.211222	4.93284	7.5557	0.0186281	0.0299695
11928	4568	ENSMUSG00000033161	Atp1a1	-0.0241767	8.40073	0.126959	0.728217	0.770979
11931	3081	ENSMUSG00000026576	Atp1b1	-0.981066	2.28462	34.2999	0.00010155	0.000297856
11932	4085	ENSMUSG00000041329	Atp1b2	-1.65709	1.36978	39.3871	5.53134e-05	0.000175595
11933	2389	ENSMUSG00000032412	Atp1b3	0.798326	6.25334	127.782	1.78381e-07	1.60167e-06
11936	3614	ENSMUSG00000059412	Fxyd2	-2.22918	-0.745761	35.2116	9.06216e-05	0.000269094
11937	3477	ENSMUSG00000030730	Atp2a1	-1.35013	-1.76434	1.94888	0.18972	0.238098
11938	6081	ENSMUSG00000029467	Atp2a2	0.506217	8.44746	43.3637	3.58824e-05	0.00012151
11944	3761	ENSMUSG00000005553	Atp4a	0.0974955	-1.51087	0.0538045	0.820748	0.851977
11947	4237	ENSMUSG00000025393	Atp5b	0.801003	10.0465	236.169	6.92008e-09	1.43071e-07
11949	1908	ENSMUSG00000025781	Atp5c1	0.328992	7.43673	29.8256	0.000184147	0.000498543
11950	4105	ENSMUSG00000000563	Atp5pb	0.384547	7.09855	22.9765	0.00052926	0.00125013
11951	4912	ENSMUSG00000006057	Atp5g1	0.582484	4.43334	23.4969	0.000484841	0.00115847
11957	3130	ENSMUSG00000022890	Atp5j	0.224294	4.9354	3.92423	0.0726417	0.101627
11958	616	ENSMUSG00000050856	Atp5k	0.690174	5.58982	104.532	5.01755e-07	3.62758e-06
11964	6044	ENSMUSG00000052459	Atp6v1a	-0.0120253	6.70232	0.0310683	0.86323	0.8866
11966	5305	ENSMUSG00000006273	Atp6v1b2	0.363027	6.44182	42.6807	3.85609e-05	0.000129169
11972	1793	ENSMUSG00000013160	Atp6v0d1	-0.305685	5.68264	19.4828	0.000991188	0.0021753
11973	4110	ENSMUSG00000019210	Atp6v1e1	0.270583	-1.64919	0.146516	0.70904	0.753908
11974	3712	ENSMUSG00000015575	Atp6v0e	-0.297791	4.46453	7.70444	0.0177454	0.028692
11975	6556	ENSMUSG00000019302	Atp6v0a1	-0.338608	5.75544	29.9074	0.000182047	0.000493316
11977	8734	ENSMUSG00000033792	Atp7a	-0.545161	6.39878	91.4349	9.8974e-07	6.29218e-06
11979	6505	ENSMUSG00000006567	Atp7b	0.268831	2.61654	3.64266	0.0822211	0.113471
11980	10964	ENSMUSG00000037685	Atp8a1	0.334702	4.88116	3.54198	0.0860189	0.117985
11981	5917	ENSMUSG00000027546	Atp9a	-1.54657	7.63103	202.785	1.56536e-08	2.57529e-07
11982	5419	ENSMUSG00000025324	Atp10a	0.0655195	3.67878	0.313648	0.586459	0.642033
11983	1441	ENSMUSG00000054428	Atpif1	0.247475	6.76612	17.2306	0.0015481	0.00322227
11984	3384	ENSMUSG00000024121	Atp6v0c	-0.337662	2.88476	4.77828	0.0508714	0.0739911
11987	7527	ENSMUSG00000041313	Slc7a1	0.984238	4.48026	57.4339	9.70283e-06	4.03168e-05
11988	9135	ENSMUSG00000031596	Slc7a2	-1.14535	6.1496	215.987	1.11736e-08	2.02411e-07
11989	3784	ENSMUSG00000031297	Slc7a3	-1.53553	0.294806	24.2885	0.000425426	0.00103311
11990	13208	ENSMUSG00000027312	Atrn	-0.517783	6.8504	97.0091	7.33772e-07	4.93063e-06
11991	7354	ENSMUSG00000000568	Hnrnpd	0.751416	7.15908	71.6151	3.33827e-06	1.69096e-05
11992	9580	ENSMUSG00000021460	Auh	-0.347599	4.77447	18.1037	0.00129676	0.00276026
11993	2874	ENSMUSG00000068328	Aup1	-0.131577	5.85696	3.17417	0.101869	0.13727
11994	19882	ENSMUSG00000052613	Pcdh15	-4.26031	2.47948	143.95	9.58613e-08	9.99647e-07
12005	3828	ENSMUSG00000024182	Axin1	0.319144	6.94159	35.446	8.80398e-05	0.000262229
12006	5506	ENSMUSG00000000142	Axin2	-0.732667	8.31036	94.3423	8.45032e-07	5.52532e-06
12009	3833	ENSMUSG00000039781	Cep131	0.15287	6.15091	3.64151	0.0822633	0.113518
12010	860	ENSMUSG00000060802	B2m	-0.00782808	4.95954	0.0119522	0.914875	0.930524
12013	6179	ENSMUSG00000025612	Bach1	-0.250778	7.40039	22.197	0.000605127	0.00140441
12014	9641	ENSMUSG00000040270	Bach2	0.929085	4.92182	90.7567	1.02759e-06	6.49134e-06
12015	2393	ENSMUSG00000024959	Bad	-0.129339	4.62012	1.35467	0.268619	0.324885
12017	1349	ENSMUSG00000028416	Bag1	0.57957	6.62661	81.8711	1.72211e-06	9.78843e-06
12018	2407	ENSMUSG00000057789	Bak1	0.501225	5.33532	45.7639	2.80612e-05	9.84338e-05
12020	1718	ENSMUSG00000049691	Nkx3-2	4.31392	0.741091	155.198	4.47307e-07	3.31622e-06
12021	5659	ENSMUSG00000026196	Bard1	0.615237	4.78802	66.1615	4.91405e-06	2.3065e-05
12022	1399	ENSMUSG00000021381	Barx1	1.925	5.46575	270.757	3.31322e-09	8.39218e-08
12023	1968	ENSMUSG00000032033	Barx2	2.87724	-1.18637	11.2858	0.00620538	0.011166
12028	1576	ENSMUSG00000003873	Bax	0.465941	5.39198	46.647	2.57024e-05	9.15932e-05
12033	7590	ENSMUSG00000020650	Bcap29	0.122845	2.96713	0.580364	0.461885	0.522297
12034	3718	ENSMUSG00000004264	Phb2	0.783761	7.51942	178.967	3.04319e-08	4.19029e-07
12035	9322	ENSMUSG00000030268	Bcat1	2.12082	3.9332	33.2038	0.000116814	0.00033585
12036	3900	ENSMUSG00000030826	Bcat2	-0.141541	5.25103	3.56317	0.0852019	0.117019
12038	6741	ENSMUSG00000027792	Bche	0.0931963	3.28221	0.295475	0.597369	0.651822
12039	1899	ENSMUSG00000060376	Bckdha	-0.259625	5.98059	9.95663	0.00894843	0.0155025
12040	1805	ENSMUSG00000032263	Bckdhb	0.828547	4.81914	115.711	2.97983e-07	2.41168e-06
12041	3695	ENSMUSG00000030802	Bckdk	-0.0497779	5.92629	0.529561	0.481704	0.541763
12042	2450	ENSMUSG00000028191	Bcl10	0.00476295	5.16782	0.003062	0.956844	0.965377
12043	9157	ENSMUSG00000057329	Bcl2	-0.473676	6.78375	36.6811	7.5787e-05	0.000230735
12045	1080	ENSMUSG00000089929	Bcl2a1b	-0.990321	0.168647	10.4302	0.00783154	0.0137756
12048	4586	ENSMUSG00000007659	Bcl2l1	-0.0180063	5.83975	0.0534319	0.821357	0.85255
12050	4462	ENSMUSG00000022194,ENSMUSG00000089682	Bcl2l2	-0.481951	5.56175	50.3526	1.80378e-05	6.77954e-05
12053	6700	ENSMUSG00000022508	Bcl6	-3.30826	2.76596	157.94	5.89089e-08	6.93763e-07
12054	2404	ENSMUSG00000029681	Bcl7b	-0.00481939	4.46546	0.0026203	0.960075	0.968183
12055	7222	ENSMUSG00000030814	Bcl7c	-0.133068	7.24313	3.99472	0.0704612	0.0989472
12057	2557	ENSMUSG00000058831	Opn1sw	-4.73304	-2.01688	8.70959	0.0157835	0.0258415
12062	3792	ENSMUSG00000021070	Bdkrb2	-2.30367	0.961497	37.7775	6.65655e-05	0.000206149
12064	6217	ENSMUSG00000048482	Bdnf	-3.3026	5.88568	283.877	2.56519e-09	7.1045e-08
12068	3730	ENSMUSG00000032757	Bet1	-0.187943	5.00807	1.93327	0.191368	0.239877
12069	903	ENSMUSG00000042750	Bex2	0.239382	5.45468	8.91385	0.012151	0.0204312
12070	973	ENSMUSG00000046432	Bex3	0.72597	7.05862	119.079	2.56998e-07	2.14676e-06
12075	2390	ENSMUSG00000027420	Bfsp1	-1.03202	1.52068	22.2384	0.000600789	0.00139568
12091	3008	ENSMUSG00000045594	Glb1	-0.216061	5.21676	6.93063	0.022962	0.0361516
121021	11931	ENSMUSG00000032911	Cspg4	-1.52092	7.22992	137.34	1.22554e-07	1.19742e-06
121022	2496	ENSMUSG00000039680	Mrps6	0.172509	4.08249	3.86549	0.0745223	0.103899
12111	3563	ENSMUSG00000031375	Bgn	-1.05597	7.65249	219.737	1.01898e-08	1.89343e-07
12122	3550	ENSMUSG00000004446	Bid	0.108737	-0.551119	0.0810209	0.781104	0.816469
12123	5677	ENSMUSG00000046607	Hrk	2.78294	-1.19694	32.201	0.000133201	0.000375696
12125	8029	ENSMUSG00000027381	Bcl2l11	1.09335	5.7999	180.928	2.87218e-08	3.98495e-07
12140	1250	ENSMUSG00000019874	Fabp7	0.397122	1.88641	3.30888	0.0956755	0.129717
12142	5579	ENSMUSG00000038151	Prdm1	-3.34356	4.83838	185.511	2.51499e-08	3.64199e-07
12144	6776	ENSMUSG00000030528	Blm	1.09311	6.29697	153.296	6.89207e-08	7.80744e-07
12151	3974	ENSMUSG00000026739	Bmi1	-0.106519	6.47237	0.811694	0.386553	0.446964
12153	6237	ENSMUSG00000022098	Bmp1	-1.02135	8.63726	110.074	3.85189e-07	2.96274e-06
12155	3060	ENSMUSG00000023279	Bmp15	-2.73969	-1.15682	31.9373	0.00013795	0.000387591
12156	3555	ENSMUSG00000027358	Bmp2	0.342608	2.69061	3.06146	0.107438	0.143698
12159	2248	ENSMUSG00000021835	Bmp4	-0.293407	5.14048	7.81152	0.0171408	0.0278225
12160	4025	ENSMUSG00000032179	Bmp5	-2.41749	6.6708	1061.65	1.81747e-12	6.80241e-10
12161	3900	ENSMUSG00000039004	Bmp6	-2.32544	0.166209	55.3138	1.15995e-05	4.66156e-05
12162	4019	ENSMUSG00000008999	Bmp7	-1.95929	4.7504	199.159	1.72352e-08	2.75008e-07
12166	6351	ENSMUSG00000021796	Bmpr1a	-0.685804	8.99698	71.5378	3.356e-06	1.69875e-05
12167	5962	ENSMUSG00000052430	Bmpr1b	0.171667	6.11428	5.80877	0.0342063	0.051784
12168	13412	ENSMUSG00000067336	Bmpr2	-0.21189	7.6055	9.94458	0.00897923	0.0155466
12173	4680	ENSMUSG00000025105	Bnc1	-1.03142	6.62706	60.1258	7.7962e-06	3.36818e-05
12175	3455	ENSMUSG00000011958	Bnip2	0.260687	6.59092	18.0462	0.00131174	0.0027878
12176	2265	ENSMUSG00000078566	Bnip3	0.274266	4.74574	2.78178	0.122985	0.161978
12177	3859	ENSMUSG00000022051	Bnip3l	-0.223522	6.30454	3.67622	0.0810012	0.112074
12180	3891	ENSMUSG00000055027	Smyd1	-1.32026	-0.720542	9.56948	0.0100042	0.0171643
12181	2957	ENSMUSG00000022557	Bop1	1.14811	6.13424	230.34	7.91425e-09	1.57292e-07
12183	3588	ENSMUSG00000038871	Bpgm	0.456045	5.03218	52.3736	1.50052e-05	5.80909e-05
12189	8533	ENSMUSG00000017146	Brca1	1.2313	6.88366	282.651	2.62597e-09	7.16858e-08
12190	12735	ENSMUSG00000041147	Brca2	0.811551	6.37292	59.2121	8.38913e-06	3.58922e-05
12192	2990	ENSMUSG00000021127	Zfp36l1	-0.283073	6.85108	12.6643	0.00435116	0.00811
12193	3530	ENSMUSG00000045817	Zfp36l2	-0.39161	6.17875	11.6685	0.00560976	0.0101962
12211	25772	ENSMUSG00000024073	Birc6	-0.0481186	9.04191	0.487495	0.499264	0.558795
12212	7375	ENSMUSG00000031327	Chic1	-0.778246	4.36884	53.4657	1.36179e-05	5.36178e-05
12215	1814	ENSMUSG00000023175	Bsg	-0.0344677	7.79936	0.431697	0.524408	0.583263
12217	15938	ENSMUSG00000032589	Bsn	0.622386	1.89121	10.7513	0.00716811	0.0127223
12223	4520	ENSMUSG00000082361	Btc	-3.64921	0.572697	42.7654	3.8216e-05	0.00012819
12224	5201	ENSMUSG00000005148	Klf5	-0.69622	1.59963	7.37814	0.0197514	0.0315953
12226	5276	ENSMUSG00000036478	Btg1	-1.17786	6.80987	281.165	2.70195e-09	7.28926e-08
12227	2743	ENSMUSG00000020423	Btg2	-2.17348	6.75107	79.8657	1.94834e-06	1.07839e-05
12228	4770	ENSMUSG00000022863	Btg3	0.222764	2.12461	1.87252	0.197967	0.247276
12231	4119	ENSMUSG00000000706	Btn1a1	1.01159	-0.718658	3.69206	0.0804331	0.111341
12234	13395	ENSMUSG00000025217	Btrc	-0.278701	6.06087	21.0079	0.000747123	0.00169481
12235	4354	ENSMUSG00000027379	Bub1	1.25141	6.98846	98.6403	6.7423e-07	4.57484e-06
12236	4275	ENSMUSG00000040084	Bub1b	1.32466	7.68834	150.873	7.49372e-08	8.3081e-07
12237	7006	ENSMUSG00000066979	Bub3	0.855545	7.22243	125.819	1.93297e-07	1.70871e-06
12238	2330	ENSMUSG00000051154	Commd3	-0.493315	5.5038	58.6286	8.79567e-06	3.72703e-05
12257	1051	ENSMUSG00000041736	Tspo	1.5192	0.703955	34.8986	9.42094e-05	0.000278499
12258	2325	ENSMUSG00000023224	Serping1	-0.332185	4.13292	4.72235	0.0520294	0.0754794
12261	1262	ENSMUSG00000018446	C1qbp	1.06318	-0.335246	0.778576	0.39609	0.456687
12282	7230	ENSMUSG00000032115	Hyou1	0.560199	8.09596	53.7525	1.3279e-05	5.2477e-05
12283	4146	ENSMUSG00000036707	Cab39	0.160312	7.36434	3.31953	0.0952058	0.129176
12286	12310	ENSMUSG00000034656	Cacna1a	-0.353198	2.33791	4.49895	0.0569868	0.0819691
12287	9942	ENSMUSG00000004113	Cacna1b	-1.44126	2.57744	91.8417	9.67828e-07	6.16768e-06
12288	16287	ENSMUSG00000051331	Cacna1c	-0.997705	7.16313	70.2809	3.66053e-06	1.825e-05
12289	15183	ENSMUSG00000015968	Cacna1d	-1.82154	5.14838	223.529	9.29694e-09	1.76351e-07
12290	23450	ENSMUSG00000004110	Cacna1e	-3.11495	3.70689	187.76	2.35892e-08	3.46769e-07
12291	10137	ENSMUSG00000020866	Cacna1g	-1.92048	9.08987	224.442	9.09594e-09	1.73215e-07
12293	12416	ENSMUSG00000040118	Cacna2d1	-0.436499	5.85451	25.4931	0.000350684	0.000871803
12294	8720	ENSMUSG00000021991	Cacna2d3	-6.32118	6.73408	5434.39	1.99789e-16	2.91053e-12
12295	4529	ENSMUSG00000020882	Cacnb1	-1.97682	5.04266	304.041	1.76865e-09	5.51815e-08
12296	11955	ENSMUSG00000057914	Cacnb2	0.16433	1.5655	0.753851	0.403451	0.464292
12297	4010	ENSMUSG00000003352	Cacnb3	-1.11913	6.55865	67.7298	4.38481e-06	2.10957e-05
12298	8963	ENSMUSG00000017412	Cacnb4	-2.97854	1.25954	116.463	2.88201e-07	2.34423e-06
12301	2390	ENSMUSG00000014226	Cacybp	1.06503	6.40478	82.0997	1.69835e-06	9.67566e-06
12304	2399	ENSMUSG00000025823	Pdia4	0.283384	8.44556	8.36557	0.014378	0.0237779
12305	4774	ENSMUSG00000003534	Ddr1	-1.01826	1.75851	2.23122	0.16283	0.208116
12306	3731	ENSMUSG00000032231	Anxa2	-4.71948	8.30242	609.403	3.92936e-11	4.1182e-09
12307	4846	ENSMUSG00000028222	Calb1	-8.2612	6.51982	530.554	8.42981e-11	6.93816e-09
12308	1743	ENSMUSG00000003657	Calb2	-0.388711	0.485524	0.817877	0.384811	0.445162
12310	1684	ENSMUSG00000030669	Calca	1.77459	-0.93557	22.0636	0.000619359	0.00143129
12313	4706	ENSMUSG00000001175	Calm1	0.55173	8.48065	40.1473	5.07872e-05	0.000163182
12314	1467	ENSMUSG00000036438	Calm2	0.392835	7.52899	17.4449	0.00148146	0.00310173
12315	2423	ENSMUSG00000019370	Calm3	0.147223	8.58592	5.75215	0.0349317	0.0527889
12316	11590	ENSMUSG00000033952	Aspm	0.497596	7.65186	11.079	0.00655848	0.0117433
12317	2880	ENSMUSG00000003814	Calr	0.0312313	9.86543	0.11601	0.739696	0.780862
12319	3853	ENSMUSG00000041261	Car8	-1.5572	2.31685	45.7949	2.79743e-05	9.82471e-05
12321	4663	ENSMUSG00000029767	Calu	-0.486164	9.2818	88.0414	1.19723e-06	7.28539e-06
12322	7465	ENSMUSG00000024617	Camk2a	-0.0855175	1.07647	0.144444	0.711	0.755827
12323	9125	ENSMUSG00000057897	Camk2b	0.525806	1.45931	3.31438	0.0954327	0.129459
12325	6401	ENSMUSG00000021820	Camk2g	0.131741	6.51298	3.22004	0.0997061	0.134592
12326	3259	ENSMUSG00000038128	Camk4	-0.596467	1.17507	6.96151	0.0227213	0.0358075
12328	1755	ENSMUSG00000021501	Caml	-0.368633	5.04475	27.9176	0.000242324	0.000633442
12330	4693	ENSMUSG00000020368	Canx	0.325596	9.45524	14.7709	0.00263609	0.00518673
12331	3494	ENSMUSG00000028656	Cap1	0.364833	7.24011	33.083	0.000118657	0.000340252
12332	2529	ENSMUSG00000056737	Capg	-0.791147	2.07325	9.03499	0.011716	0.0197773
12333	3344	ENSMUSG00000024942	Capn1	-0.60849	3.88523	13.1788	0.00383326	0.00724857
12334	6345	ENSMUSG00000026509	Capn2	-0.837629	7.63727	180.937	2.8715e-08	3.98495e-07
12335	5023	ENSMUSG00000079110	Capn3	-0.226798	0.566862	0.953448	0.349429	0.408973
12336	2477	ENSMUSG00000001794	Capns1	0.10107	6.82543	1.67625	0.221436	0.273588
12337	5485	ENSMUSG00000035547	Capn5	-0.622296	3.87961	17.8803	0.00135616	0.00286786
12338	7795	ENSMUSG00000067276	Capn6	-0.0887548	8.68283	2.37038	0.151373	0.19503
12339	4895	ENSMUSG00000021893	Capn7	-0.628127	6.78033	88.2105	1.18575e-06	7.24042e-06
12340	3781	ENSMUSG00000070372	Capza1	0.166203	5.5197	4.29921	0.0619125	0.0882613
12343	5890	ENSMUSG00000015733	Capza2	0.135067	6.82955	1.85818	0.199567	0.249018
12345	2829	ENSMUSG00000028745	Capzb	0.396307	6.66781	50.1674	1.83504e-05	6.8828e-05
12348	1926	ENSMUSG00000003273	Car11	-2.87946	4.64226	416.092	3.19909e-10	1.70712e-08
12349	2422	ENSMUSG00000027562	Car2	1.60105	1.6219	30.7365	0.000162277	0.000446643
12350	2865	ENSMUSG00000027559	Car3	0.236552	-0.393326	0.546092	0.475097	0.535614
12351	1966	ENSMUSG00000000805	Car4	-0.0351005	-1.75688	0.00161496	0.971614	0.978003
12359	2613	ENSMUSG00000027187	Cat	0.152451	6.8144	6.46947	0.0269468	0.0417175
12361	9002	ENSMUSG00000031012	Cask	-0.496124	7.45006	65.7842	5.05238e-06	2.35983e-05
12366	7057	ENSMUSG00000029863	Casp2	0.140481	6.99605	5.44821	0.0391583	0.0585686
12367	3357	ENSMUSG00000031628	Casp3	0.261541	7.08644	8.70825	0.0129344	0.0215948
12368	1676	ENSMUSG00000027997	Casp6	0.333107	4.39758	18.8052	0.00112924	0.00244804
12369	3120	ENSMUSG00000025076	Casp7	-0.0582597	4.53607	0.529919	0.481559	0.541642
12370	2893	ENSMUSG00000026029	Casp8	-0.175082	3.79939	2.68028	0.129317	0.169369
12371	5197	ENSMUSG00000028914	Casp9	-0.0336269	4.7833	0.143132	0.712249	0.756657
12372	1951	ENSMUSG00000007122	Casq1	-3.81136	0.198038	60.8347	7.36995e-06	3.2155e-05
12380	6263	ENSMUSG00000021585	Cast	-0.546954	5.81109	77.9907	2.19215e-06	1.1863e-05
12385	6425	ENSMUSG00000037815	Ctnna1	0.39639	8.80131	58.2718	9.05572e-06	3.81172e-05
12386	6947	ENSMUSG00000063063	Ctnna2	-3.0972	4.99388	326.117	1.20871e-09	4.24658e-08
12387	5099	ENSMUSG00000006932	Ctnnb1	-0.0353765	10.745	0.372304	0.55391	0.611825
12388	7571	ENSMUSG00000034101	Ctnnd1	-0.0222359	7.78851	0.158876	0.697675	0.744051
12389	3444	ENSMUSG00000007655	Cav1	-5.85805	6.35452	267.337	3.5487e-09	8.84469e-08
12390	3335	ENSMUSG00000000058	Cav2	-1.39836	1.74855	14.8992	0.00256055	0.00505516
12393	8837	ENSMUSG00000039153	Runx2	-0.101636	1.93441	0.155435	0.700786	0.746931
12394	12025	ENSMUSG00000022952	Runx1	0.270857	2.76667	1.60871	0.230361	0.283175
12395	7959	ENSMUSG00000006586	Runx1t1	-0.608267	7.75484	77.9924	2.19191e-06	1.1863e-05
12396	8650	ENSMUSG00000038533	Cbfa2t2	0.000757242	6.99231	0.000204878	0.988831	0.991076
12398	8373	ENSMUSG00000006362	Cbfa2t3	-2.30907	3.28269	253.481	4.72898e-09	1.09368e-07
12400	3480	ENSMUSG00000031885	Cbfb	0.507298	7.36024	28.546	0.000221041	0.000584926
12402	12345	ENSMUSG00000034342	Cbl	0.12951	6.23939	3.45915	0.089306	0.121989
12404	3037	ENSMUSG00000031654	Cbln1	0.879446	0.395017	12.489	0.00454629	0.00844021
12405	2894	ENSMUSG00000024647	Cbln2	-6.42533	5.39056	746.383	1.28195e-11	2.05224e-09
12406	2443	ENSMUSG00000070436	Serpinh1	-0.5491	10.3164	37.0797	7.22697e-05	0.000221469
12408	2444	ENSMUSG00000051483	Cbr1	0.100177	5.31012	1.08758	0.318962	0.377529
12411	7485	ENSMUSG00000024039	Cbs	0.696119	0.308471	6.58897	0.0258396	0.0401185
12412	4273	ENSMUSG00000018666	Cbx1	0.505369	7.97666	42.7307	3.83568e-05	0.000128579
12416	4257	ENSMUSG00000025577	Cbx2	0.88765	7.91083	250.762	5.0119e-09	1.12675e-07
12417	3229	ENSMUSG00000029836	Cbx3	0.443367	5.7675	21.2102	0.000720383	0.00163926
12418	5210	ENSMUSG00000039989	Cbx4	-0.851316	5.21784	68.8543	4.04649e-06	1.98082e-05
12419	9006	ENSMUSG00000009575	Cbx5	0.451271	10.0912	21.5303	0.000680362	0.00155915
12421	14690	ENSMUSG00000025907	Rb1cc1	-0.419037	6.98077	19.8438	0.000925816	0.00204849
12427	1835	ENSMUSG00000027793	Ccna1	0.476824	0.825011	2.98376	0.111498	0.148555
12428	4083	ENSMUSG00000027715	Ccna2	0.773595	7.7431	35.4794	8.76791e-05	0.000261369
12442	1531	ENSMUSG00000032218	Ccnb2	1.0572	6.23529	145.094	9.19688e-08	9.68764e-07
12443	4709	ENSMUSG00000070348	Ccnd1	-0.921328	9.23567	258.337	4.26908e-09	1.01621e-07
12444	6926	ENSMUSG00000000184	Ccnd2	-0.0608187	9.34331	0.599597	0.454742	0.51566
12445	6151	ENSMUSG00000034165	Ccnd3	-0.0167686	7.46871	0.0551281	0.818599	0.85005
12447	2662	ENSMUSG00000002068	Ccne1	1.65737	5.51201	471.812	1.60646e-10	1.13606e-08
12448	3495	ENSMUSG00000028212	Ccne2	1.05797	4.8973	39.7847	5.28896e-05	0.000169154
12449	7252	ENSMUSG00000072082	Ccnf	1.38511	6.5753	124.592	2.03371e-07	1.78047e-06
12450	3512	ENSMUSG00000020326	Ccng1	0.0755466	5.652	0.606602	0.452186	0.513201
12452	5458	ENSMUSG00000029385	Ccng2	-0.454815	6.93357	27.5922	0.000254289	0.000659982
12453	3303	ENSMUSG00000063015	Ccni	0.442832	6.85231	25.6056	0.000344528	0.000858845
12454	3042	ENSMUSG00000021258	Ccnk	0.231073	4.29884	5.64762	0.0363203	0.0546663
12455	9157	ENSMUSG00000011960	Ccnt1	0.111608	6.98336	1.97475	0.187027	0.235042
12457	10658	ENSMUSG00000023087	Noct	0.743083	3.6553	49.0759	2.03273e-05	7.50832e-05
12460	1782	ENSMUSG00000034108	Ccs	-0.225587	4.53482	6.73872	0.0245282	0.0383315
12461	2557	ENSMUSG00000034024	Cct2	0.8323	8.72411	187.394	2.38352e-08	3.49328e-07
12462	4689	ENSMUSG00000001416	Cct3	1.08485	8.67063	225.432	8.88383e-09	1.70159e-07
12464	4201	ENSMUSG00000007739	Cct4	0.709501	8.44898	116.68	2.85448e-07	2.32964e-06
12465	2766	ENSMUSG00000022234	Cct5	0.835265	9.04917	196.607	1.8462e-08	2.8951e-07
12466	3620	ENSMUSG00000029447	Cct6a	0.965839	8.57353	193.945	1.98524e-08	3.06366e-07
12467	1871	ENSMUSG00000020698	Cct6b	-0.810809	-1.30875	3.26886	0.0974657	0.131886
12468	3003	ENSMUSG00000030007	Cct7	1.01765	8.40496	320.622	1.32567e-09	4.50172e-08
12469	3088	ENSMUSG00000025613	Cct8	0.94697	8.58188	162.639	5.04743e-08	6.16871e-07
12475	1641	ENSMUSG00000051439	Cd14	0.309252	-0.565736	0.445314	0.51806	0.577159
12476	2659	ENSMUSG00000025510	Cd151	0.181282	5.00384	3.7298	0.0790992	0.109724
12479	2570	ENSMUSG00000028076	Cd1d1	-1.50819	4.37542	282.715	2.62279e-09	7.16858e-08
12480	1527	ENSMUSG00000041750	Cd1d2	-1.6569	0.79642	23.0224	0.000525158	0.00124196
12484	2035	ENSMUSG00000047139	Cd24a	0.716143	8.43627	20.1429	0.000875479	0.00194688
12488	7033	ENSMUSG00000061665	Cd2ap	-0.205425	6.19336	3.69924	0.0801772	0.111008
12490	5105	ENSMUSG00000016494	Cd34	-4.7856	7.70701	3613.67	1.95978e-15	8.05701e-12
12491	3590	ENSMUSG00000002944	Cd36	-3.00895	-0.583483	18.5979	0.00117594	0.00253531
12492	4698	ENSMUSG00000029426	Scarb2	-0.0514298	6.57568	0.499024	0.49434	0.553808
12494	3270	ENSMUSG00000029084	Cd38	0.326918	0.653952	1.06517	0.323776	0.382419
12495	5580	ENSMUSG00000048120	Entpd1	-1.1651	4.37999	71.7559	3.30624e-06	1.67823e-05
12496	2254	ENSMUSG00000015085	Entpd2	-1.68893	-0.00140806	29.7426	0.000186309	0.00050346
12497	4775	ENSMUSG00000033068	Entpd6	1.1658	4.19402	155.914	6.30502e-08	7.30657e-07
12499	6039	ENSMUSG00000021236	Entpd5	-0.555174	4.28705	39.3684	5.54302e-05	0.000175889
12503	5329	ENSMUSG00000005763	Cd247	0.0126779	-1.16931	0.000811808	0.97777	0.982491
12505	6776	ENSMUSG00000005087	Cd44	-4.4374	4.53363	726.563	1.48773e-11	2.25762e-09
12509	1811	ENSMUSG00000032679	Cd59a	-0.470868	2.48291	7.69785	0.0177834	0.0287503
12512	1782	ENSMUSG00000025351	Cd63	-0.836308	6.3013	164.721	4.71983e-08	5.87416e-07
12514	1257	ENSMUSG00000018774	Cd68	0.181111	2.40778	0.618694	0.44783	0.508967
12520	2879	ENSMUSG00000037706	Cd81	-0.87476	8.21761	210.913	1.26893e-08	2.21121e-07
12521	3005	ENSMUSG00000027215	Cd82	-3.15957	4.24829	209.636	1.31078e-08	2.2625e-07
12522	2572	ENSMUSG00000015396	Cd83	-0.127156	0.416793	0.171751	0.686374	0.733825
12527	2044	ENSMUSG00000030342	Cd9	-1.2711	4.93377	158.699	5.74387e-08	6.80298e-07
12530	8023	ENSMUSG00000032477	Cdc25a	0.937205	7.13472	154.707	6.56796e-08	7.52809e-07
12531	3728	ENSMUSG00000027330	Cdc25b	0.300843	5.17384	5.24034	0.0424063	0.062901
12532	2912	ENSMUSG00000044201	Cdc25c	0.976663	5.22525	80.0329	1.92818e-06	1.07131e-05
12534	4934	ENSMUSG00000019942	Cdk1	1.1944	7.1126	119.918	2.47856e-07	2.08594e-06
12537	3752	ENSMUSG00000029062	Cdk11b	0.466823	6.33529	42.7731	3.81848e-05	0.000128135
12539	8194	ENSMUSG00000019471	Cdc37	0.747536	7.28088	107.389	4.37156e-07	3.26254e-06
12540	2966	ENSMUSG00000006699	Cdc42	-0.0417925	8.49468	0.351781	0.564872	0.621953
12545	4128	ENSMUSG00000029283	Cdc7	0.169733	6.46414	5.44397	0.0392214	0.058657
12549	11141	ENSMUSG00000022799	Arhgap31	-0.642216	6.6434	64.2255	5.67481e-06	2.593e-05
12550	4574	ENSMUSG00000000303	Cdh1	-2.97882	2.61894	66.8855	4.66087e-06	2.21171e-05
12552	8904	ENSMUSG00000031673	Cdh11	-0.741645	9.67198	74.9604	2.66671e-06	1.39995e-05
12554	11233	ENSMUSG00000031841	Cdh13	-4.2203	4.86245	1170.7	1.05552e-12	4.67859e-10
12555	3251	ENSMUSG00000031962	Cdh15	-0.535502	-0.829145	1.86493	0.198812	0.248183
12558	8066	ENSMUSG00000024304	Cdh2	-0.104245	6.84821	1.61362	0.229696	0.282429
12560	4384	ENSMUSG00000061048	Cdh3	0.221733	5.53798	6.81164	0.0239184	0.0374913
12561	7219	ENSMUSG00000000305	Cdh4	-2.50698	5.55523	810.954	8.0984e-12	1.53218e-09
12562	4203	ENSMUSG00000031871	Cdh5	-0.869245	0.760658	2.39434	0.149506	0.192897
12563	9024	ENSMUSG00000039385	Cdh6	-1.0722	6.93032	169.019	4.11947e-08	5.2735e-07
12564	7740	ENSMUSG00000036510	Cdh8	-3.92169	4.22508	631.662	3.22377e-11	3.55787e-09
12565	3539	ENSMUSG00000025370	Cdh9	-1.22968	-0.973736	10.0767	0.00864825	0.0150307
12566	4325	ENSMUSG00000025358	Cdk2	0.30459	7.0892	31.0405	0.00015567	0.000430487
12567	3249	ENSMUSG00000006728	Cdk4	0.874974	9.3524	262.875	3.88624e-09	9.49912e-08
12568	2168	ENSMUSG00000028969	Cdk5	-0.368449	5.46278	31.2053	0.000152222	0.000422114
12569	4162	ENSMUSG00000048895	Cdk5r1	-0.274136	4.64643	4.07575	0.0680527	0.0959442
12570	2799	ENSMUSG00000090071	Cdk5r2	-1.37292	-1.80476	3.75103	0.078361	0.108751
12571	11819	ENSMUSG00000040274	Cdk6	-0.471191	6.54787	11.0052	0.00669025	0.0119528
12572	3706	ENSMUSG00000069089	Cdk7	0.345527	6.03286	23.568	0.000479122	0.00114574
12576	4552	ENSMUSG00000003031	Cdkn1b	-0.400718	6.4191	16.8096	0.0016897	0.00348317
12577	2039	ENSMUSG00000037664	Cdkn1c	-1.97399	9.09436	157.564	5.96511e-08	6.99305e-07
12579	1390	ENSMUSG00000073802	Cdkn2b	5.97965	-0.794796	53.2918	1.38284e-05	5.42411e-05
12580	2686	ENSMUSG00000028551	Cdkn2c	-1.25649	2.70961	19.1728	0.0010517	0.00229497
12581	1574	ENSMUSG00000096472	Cdkn2d	-0.000861041	3.89063	7.54099e-05	0.993224	0.994658
12583	1644	ENSMUSG00000033022	Cdo1	-2.43615	6.51585	424.855	2.85414e-10	1.57497e-08
12585	2782	ENSMUSG00000030878	Cdr2	0.518019	5.45752	23.2757	0.000503165	0.00119578
12587	994	ENSMUSG00000089661	Mia	-0.265286	-0.962181	0.302526	0.593085	0.64819
12589	3485	ENSMUSG00000029469	Ift81	0.16857	5.78682	5.18301	0.0433587	0.0641268
12590	1750	ENSMUSG00000024619	Cdx1	2.24756	-2.11402	18.4501	0.00189633	0.00386644
12593	4392	ENSMUSG00000059288	Cdyl	0.00576516	5.58736	0.00734893	0.933195	0.945461
12606	2626	ENSMUSG00000034957	Cebpa	-0.351717	1.33968	1.93117	0.191591	0.240136
12607	4658	ENSMUSG00000024081	Cebpz	0.574924	6.72194	60.7681	7.40883e-06	3.23149e-05
12608	1504	ENSMUSG00000056501	Cebpb	0.170974	1.5093	0.219134	0.648664	0.699152
12609	3746	ENSMUSG00000071637	Cebpd	-0.516497	1.83534	1.10491	0.315307	0.37369
12611	5048	ENSMUSG00000056216	Cebpg	0.204857	6.34521	3.5269	0.086606	0.118678
12614	11007	ENSMUSG00000016028	Celsr1	-0.828272	5.95338	139.133	1.1453e-07	1.14211e-06
12615	2506	ENSMUSG00000029177	Cenpa	1.08586	6.3066	155.889	6.31037e-08	7.30657e-07
12616	4886	ENSMUSG00000068267	Cenpb	-0.0871875	7.57643	1.31827	0.274797	0.331224
12617	5634	ENSMUSG00000029253	Cenpc1	0.352647	6.20096	15.228	0.00237833	0.00473456
12622	1739	ENSMUSG00000038192	Cer1	-6.19294	1.13281	127.358	1.81484e-07	1.62002e-06
12626	3113	ENSMUSG00000021537	Cetn3	0.241569	6.11549	10.2351	0.00827048	0.0144431
12631	2844	ENSMUSG00000056201	Cfl1	0.642384	8.46488	137.391	1.22315e-07	1.19589e-06
12632	3266	ENSMUSG00000062929	Cfl2	0.0966655	6.1265	0.716682	0.414928	0.476085
12633	9478	ENSMUSG00000026031	Cflar	-0.591462	6.04312	51.603	1.60847e-05	6.15181e-05
12638	7765	ENSMUSG00000041301	Cftr	-1.59311	-0.829803	5.31477	0.0412073	0.0612997
12642	1387	ENSMUSG00000050370	Ch25h	-2.32742	2.27711	65.18	5.28359e-06	2.44798e-05
12648	8721	ENSMUSG00000023852	Chd1	0.69196	7.85707	73.1638	3.00521e-06	1.54918e-05
12649	4635	ENSMUSG00000032113	Chek1	0.656718	5.78319	46.2736	2.66701e-05	9.43017e-05
12651	3061	ENSMUSG00000022617	Chkb	-0.483152	5.37259	62.6781	6.38404e-06	2.85372e-05
12653	2740	ENSMUSG00000027350	Chgb	-0.187711	-1.27661	0.142737	0.712626	0.757003
12659	4849	ENSMUSG00000074340	Ovgp1	0.772313	4.30202	78.163	2.1683e-06	1.17648e-05
12660	12024	ENSMUSG00000024843	Chka	-0.0851136	5.74198	1.75932	0.211078	0.261835
12661	12293	ENSMUSG00000030077	Chl1	-1.75665	1.81135	30.1796	0.000175259	0.000476606
12662	6780	ENSMUSG00000025531	Chm	-0.293748	5.68035	8.14133	0.015427	0.0253144
12663	1866	ENSMUSG00000078185	Chml	0.609183	4.18673	29.0013	0.000206993	0.000552083
12667	6258	ENSMUSG00000006958	Chrd	-2.5075	5.47299	425.322	2.83704e-10	1.57497e-08
12669	6487	ENSMUSG00000032773	Chrm1	-1.36735	-0.502305	3.95572	0.0716576	0.100523
12675	5087	ENSMUSG00000025199	Chuk	0.0373808	5.97397	0.176271	0.682526	0.730407
12684	1488	ENSMUSG00000022219	Cideb	-2.04633	-1.51042	18.1208	0.00129233	0.00275204
12695	13162	ENSMUSG00000061859	Patj	-0.821276	5.76037	77.5469	2.25501e-06	1.21536e-05
12696	2604	ENSMUSG00000045193	Cirbp	-0.395517	6.11922	6.30593	0.0285558	0.0439747
12700	6419	ENSMUSG00000032578	Cish	-1.16398	3.56785	57.1329	9.94854e-06	4.115e-05
12702	2552	ENSMUSG00000053113	Socs3	-0.608312	5.26086	19.2062	0.001045	0.0022817
12703	2908	ENSMUSG00000038037	Socs1	-2.0813	3.66824	133.276	1.43325e-07	1.34721e-06
12704	15387	ENSMUSG00000029516	Cit	0.786262	5.75901	46.274	2.66692e-05	9.43017e-05
12705	1754	ENSMUSG00000051159	Cited1	4.08736	4.02934	423.395	2.90847e-10	1.59889e-08
12709	2895	ENSMUSG00000001270	Ckb	0.998379	2.87091	62.2762	6.58504e-06	2.93367e-05
12716	2496	ENSMUSG00000000308	Ckmt1	2.07305	-0.291153	8.66553	0.0131046	0.021838
12721	2783	ENSMUSG00000030707	Coro1a	1.01453	3.10836	54.6939	1.22345e-05	4.88307e-05
12722	3899	ENSMUSG00000056025	Clca3a1	-5.48206	1.45925	190.457	2.18663e-08	3.29078e-07
12723	5428	ENSMUSG00000029862	Clcn1	0.842938	1.03173	9.97302	0.00890675	0.0154395
12724	6022	ENSMUSG00000022843	Clcn2	-0.898079	6.22759	76.3431	2.43653e-06	1.2983e-05
12725	17071	ENSMUSG00000004319	Clcn3	-0.560378	5.30436	33.2519	0.000116089	0.000334227
12727	8575	ENSMUSG00000000605	Clcn4	-0.314804	6.45462	20.7287	0.000785954	0.00176995
12728	11452	ENSMUSG00000004317	Clcn5	0.331079	7.48876	17.1969	0.00155892	0.00324203
12729	1515	ENSMUSG00000025439	Clns1a	0.69542	6.48892	137.258	1.22933e-07	1.19952e-06
12737	3247	ENSMUSG00000022512	Cldn1	-2.35807	4.79102	385.323	4.86922e-10	2.29563e-08
12740	1816	ENSMUSG00000047501	Cldn4	0.105367	-1.08111	0.0222564	0.884055	0.904291
12745	4025	ENSMUSG00000002190	Clgn	2.53231	-0.742958	30.3021	0.0001723	0.000469962
12747	8132	ENSMUSG00000026034	Clk1	-0.899773	8.31627	100.013	6.28495e-07	4.3229e-06
12748	5299	ENSMUSG00000068917	Clk2	-0.0682555	6.78192	1.5498	0.238543	0.292172
12750	5797	ENSMUSG00000020385	Clk4	-0.380352	6.59745	14.88	0.00257168	0.0050737
12751	5164	ENSMUSG00000030894	Tpp1	0.222831	4.58437	9.17862	0.0112238	0.0190297
12752	5781	ENSMUSG00000030720	Cln3	-0.659284	4.34676	40.6652	4.79536e-05	0.000155345
12753	13727	ENSMUSG00000029238	Clock	-0.734982	6.29421	97.2145	7.25943e-07	4.88252e-06
12757	1800	ENSMUSG00000028478	Clta	0.170349	7.1092	5.01053	0.0463838	0.0680552
12759	3437	ENSMUSG00000022037	Clu	-1.25212	1.46305	33.433	0.000113411	0.000327356
12764	4713	ENSMUSG00000030282	Cmas	0.415181	5.45378	32.12	0.000134638	0.00037909
12767	1808	ENSMUSG00000045382	Cxcr4	1.01007	2.2575	21.1456	0.000728803	0.00165739
12775	1978	ENSMUSG00000037944	Ccr7	1.4034	-0.783034	12.878	0.00412656	0.00773291
12778	3348	ENSMUSG00000044337	Ackr3	-2.20632	5.37219	194.186	1.97215e-08	3.04669e-07
12785	3036	ENSMUSG00000030057	Cnbp	0.688665	8.52434	93.3957	8.89227e-07	5.73705e-06
12789	3095	ENSMUSG00000005864	Cnga2	-0.954716	-0.965482	0.443625	0.51884	0.577819
12793	1623	ENSMUSG00000015759	Cnih1	0.10431	5.64109	2.13403	0.171496	0.218063
12794	1369	ENSMUSG00000024873	Cnih2	-0.45941	4.01103	14.1805	0.00301969	0.0058592
12795	2531	ENSMUSG00000028680	Plk3	-0.607885	2.07909	12.3178	0.00474698	0.00877924
12798	2460	ENSMUSG00000004665	Cnn2	0.335406	7.40499	16.5034	0.00180233	0.00369443
12799	3639	ENSMUSG00000006782	Cnp	-0.488358	4.18783	26.1009	0.000318902	0.000802931
12801	6444	ENSMUSG00000044288	Cnr1	-1.78496	2.92466	227.037	8.55196e-09	1.66335e-07
12803	1073	ENSMUSG00000079415	Cntf	0.822484	1.33757	12.2873	0.00478376	0.00883971
12804	2782	ENSMUSG00000028444	Cntfr	-1.31268	7.05867	219.636	1.02149e-08	1.89436e-07
12805	9433	ENSMUSG00000055022	Cntn1	1.10635	2.48218	32.2692	0.000132004	0.000372899
12807	9103	ENSMUSG00000027615	Hps3	0.000790777	4.3235	9.39819e-05	0.992435	0.993936
12808	8142	ENSMUSG00000020173	Cobl	2.06024	1.87129	57.2729	9.83334e-06	4.07419e-05
12810	2998	ENSMUSG00000020953	Coch	-4.45917	5.34056	122.855	2.18708e-07	1.88306e-06
12812	3520	ENSMUSG00000033983	Coil	0.850212	1.36241	0.747996	0.405226	0.466187
12814	9673	ENSMUSG00000027966	Col11a1	-0.0203345	7.67644	0.132903	0.72222	0.765575
12816	15228	ENSMUSG00000032332	Col12a1	-3.43035	10.4744	524.511	8.97813e-11	7.3069e-09
12817	4605	ENSMUSG00000058806	Col13a1	-1.94227	6.34998	181.524	2.82256e-08	3.93787e-07
12818	7013	ENSMUSG00000022371	Col14a1	-3.8605	7.8841	1642.79	1.60063e-13	1.66557e-10
12819	6349	ENSMUSG00000028339	Col15a1	-1.09635	2.43839	14.6371	0.0027177	0.00533361
12821	6011	ENSMUSG00000025064	Col17a1	-2.2373	2.60959	88.1163	1.19212e-06	7.26726e-06
12822	7021	ENSMUSG00000001435	Col18a1	1.75661	6.91362	439.531	2.36962e-10	1.40386e-08
12823	6887	ENSMUSG00000026141	Col19a1	1.77715	0.460598	14.6346	0.0027193	0.00533605
12824	6001	ENSMUSG00000022483	Col2a1	0.923824	9.31204	145.729	8.98891e-08	9.52367e-07
12825	9816	ENSMUSG00000026043	Col3a1	-1.08705	13.3178	98.0507	6.95069e-07	4.7031e-06
12826	6941	ENSMUSG00000031502	Col4a1	-0.66891	10.2288	118.472	2.63875e-07	2.18169e-06
12827	6619	ENSMUSG00000031503	Col4a2	-0.741244	8.77175	124.477	2.04345e-07	1.78686e-06
12830	6718	ENSMUSG00000031274	Col4a5	-1.33058	6.18055	189.448	2.24928e-08	3.34704e-07
12831	8559	ENSMUSG00000026837	Col5a1	-1.91628	10.8327	309.471	1.60666e-09	5.15548e-08
12832	9591	ENSMUSG00000026042	Col5a2	-1.39026	10.6432	378.803	5.34487e-10	2.44856e-08
12833	4380	ENSMUSG00000001119	Col6a1	-4.64056	10.7341	1023.75	2.22403e-12	7.65207e-10
12834	8326	ENSMUSG00000020241	Col6a2	-4.21568	10.1656	563.135	6.072e-11	5.39372e-09
12835	11963	ENSMUSG00000048126	Col6a3	-3.41069	11.3019	274.989	3.0468e-09	7.92603e-08
12836	10287	ENSMUSG00000025650	Col7a1	-3.79274	7.4736	728.249	1.46877e-11	2.25762e-09
12837	5108	ENSMUSG00000068196	Col8a1	-4.85639	4.03264	145.038	9.21555e-08	9.7003e-07
12839	5068	ENSMUSG00000026147	Col9a1	2.61247	7.85504	292.528	2.18034e-09	6.36537e-08
12840	3095	ENSMUSG00000028626	Col9a2	-0.0613594	6.05826	0.139846	0.715406	0.759236
12841	3853	ENSMUSG00000027570	Col9a3	-0.546317	4.2424	9.79271	0.00937845	0.0161821
12842	6563	ENSMUSG00000001506	Col1a1	-2.53942	11.4336	219.987	1.01278e-08	1.88431e-07
12843	12137	ENSMUSG00000029661	Col1a2	-2.22016	12.5472	213.056	1.20214e-08	2.12019e-07
12847	9427	ENSMUSG00000026553	Copa	-0.140552	8.89951	6.31596	0.0284539	0.0438363
12848	3549	ENSMUSG00000027206	Cops2	0.155011	7.50245	1.33799	0.271426	0.327681
12850	4074	ENSMUSG00000030652	Coq7	0.779109	4.70671	122.107	2.2573e-07	1.9321e-06
12856	5972	ENSMUSG00000046516	Cox17	0.378684	4.01423	17.622	0.00142889	0.00300333
12857	1550	ENSMUSG00000031818	Cox4i1	0.249323	7.87404	15.8519	0.00207299	0.00418447
12858	2101	ENSMUSG00000000088	Cox5a	1.01109	5.74177	246.919	5.44655e-09	1.19241e-07
12859	1587	ENSMUSG00000061518	Cox5b	0.494992	5.26222	25.8171	0.0003333	0.000834998
12861	702	ENSMUSG00000041697	Cox6a1	0.691007	6.12293	79.6275	1.97746e-06	1.09079e-05
12864	3567	ENSMUSG00000014313	Cox6c	0.359141	6.39042	31.4115	0.000148032	0.000411708
12865	535	ENSMUSG00000074218	Cox7a1	0.176501	-0.854616	0.172765	0.685506	0.733058
12866	944	ENSMUSG00000032330	Cox7a2	0.559595	6.34415	59.8092	7.99589e-06	3.44119e-05
12867	1131	ENSMUSG00000017778	Cox7c	0.327935	3.94777	11.469	0.00591135	0.0106897
12868	619	ENSMUSG00000035885	Cox8a	0.628645	5.83735	12.7554	0.00425372	0.00795075
12870	9566	ENSMUSG00000003617	Cp	0.227508	-1.38836	0.118031	0.737532	0.779029
12874	8332	ENSMUSG00000020841	Cpd	-0.37642	7.42694	48.6851	2.10954e-05	7.75369e-05
12876	2609	ENSMUSG00000037852	Cpe	-1.23774	7.29926	153.784	6.7779e-08	7.69007e-07
12877	4192	ENSMUSG00000025586	Cpeb1	0.0792266	-1.20381	0.00913636	0.925537	0.93927
12879	2952	ENSMUSG00000062563	Cys1	-4.01399	2.78012	247.444	5.3847e-09	1.18353e-07
12890	6294	ENSMUSG00000025867	Cplx2	-0.727486	5.20576	147.603	8.40687e-08	9.01187e-07
12892	5905	ENSMUSG00000022742	Cpox	0.252982	4.06411	8.94463	0.0120387	0.0202611
12894	7642	ENSMUSG00000024900	Cpt1a	-0.418819	4.41588	11.255	0.00625655	0.0112497
12895	3372	ENSMUSG00000078937	Cpt1b	-0.544515	2.50065	14.6317	0.00272106	0.00533878
12896	2391	ENSMUSG00000028607	Cpt2	0.304246	4.37769	10.5789	0.00751568	0.0132729
12902	8145	ENSMUSG00000026616	Cr2	-0.842945	-1.73997	2.59749	0.134788	0.175917
12903	802	ENSMUSG00000032291	Crabp1	-1.31336	8.39268	305.113	1.7352e-09	5.44792e-08
12904	1322	ENSMUSG00000004885	Crabp2	0.39773	7.39325	24.1977	0.000431787	0.00104559
12905	4759	ENSMUSG00000045867	Cradd	-0.311782	3.03339	7.12315	0.0215096	0.0341194
12908	5388	ENSMUSG00000026853	Crat	-0.183118	6.03626	2.09232	0.175397	0.222325
12909	1579	ENSMUSG00000025532	Crcp	0.386428	4.51549	25.7971	0.000334344	0.000837039
12912	9646	ENSMUSG00000025958	Creb1	0.0498678	7.54206	0.216788	0.650407	0.700875
12913	2372	ENSMUSG00000028466	Creb3	-0.415731	4.90813	20.5291	0.000815192	0.00182731
12914	11040	ENSMUSG00000022521	Crebbp	-0.259594	8.25492	10.3472	0.00801482	0.0140573
12916	5895	ENSMUSG00000063889	Crem	-0.534773	3.43955	19.8607	0.000922882	0.00204231
12922	5115	ENSMUSG00000003476	Crhr2	-4.29353	1.21954	45.1069	2.99827e-05	0.000104121
12925	2096	ENSMUSG00000006360	Crip1	-0.851228	2.18135	3.19137	0.101051	0.136282
12927	4547	ENSMUSG00000031955	Bcar1	0.84103	6.20754	104.771	4.95943e-07	3.5909e-06
12928	4730	ENSMUSG00000017776	Crk	0.0723562	7.75873	1.31331	0.275653	0.332042
12929	5042	ENSMUSG00000006134	Crkl	0.0105799	7.65441	0.037614	0.849688	0.875221
12931	1644	ENSMUSG00000007888	Crlf1	-1.32041	1.58738	35.8882	8.3402e-05	0.000250567
12933	4935	ENSMUSG00000029121	Crmp1	0.907493	5.58569	99.2318	6.54058e-07	4.46501e-06
12934	4520	ENSMUSG00000022048	Dpysl2	0.303272	8.91984	25.6644	0.000341365	0.000852418
12936	5367	ENSMUSG00000104252	Pcdha4	-0.346811	2.03148	4.97968	0.0469514	0.0688117
12937	5367	ENSMUSG00000103707	Pcdha6	-0.114496	1.86752	0.475217	0.504606	0.56408
12939	5337	ENSMUSG00000104318	Pcdha7	-0.168364	1.86509	1.02952	0.331654	0.390806
12941	5206	ENSMUSG00000103092	Pcdha5	-0.228309	1.94187	2.18586	0.166803	0.212709
12942	6750	ENSMUSG00000102206	Pcdha11	-0.214795	1.91814	1.94753	0.189861	0.238172
12943	5359	ENSMUSG00000007440	Pcdha10	-0.257747	1.92936	2.67002	0.129979	0.170145
12946	6897	ENSMUSG00000016481	Cr1l	-0.608294	5.42808	96.3265	7.60518e-07	5.07523e-06
12950	5902	ENSMUSG00000021613	Hapln1	0.540407	0.313516	2.71847	0.126887	0.166486
12952	3340	ENSMUSG00000020038	Cry1	0.407012	5.26369	29.153	0.000202547	0.000541711
12953	6320	ENSMUSG00000068742	Cry2	-0.350124	5.2716	20.521	0.000816407	0.00182948
12955	1479	ENSMUSG00000032060	Cryab	-0.868428	-0.954274	1.83378	0.20233	0.252078
12962	1987	ENSMUSG00000029352	Crybb3	-0.86666	-1.41873	1.90511	0.19439	0.243268
12971	3391	ENSMUSG00000030905	Crym	4.92542	2.76574	164.983	4.68044e-08	5.84802e-07
12972	2968	ENSMUSG00000028199	Cryz	0.219801	4.98227	12.5472	0.00448036	0.00832737
12974	2926	ENSMUSG00000005683	Cs	0.791935	8.03292	253.148	4.76259e-09	1.09781e-07
12977	5281	ENSMUSG00000014599	Csf1	-1.10029	3.95029	57.4122	9.72035e-06	4.03666e-05
12982	2871	ENSMUSG00000059326	Csf2ra	-1.26026	3.42813	46.4548	2.61953e-05	9.28951e-05
12983	7277	ENSMUSG00000071713	Csf2rb	0.350746	0.194796	0.0973814	0.760718	0.799758
12988	3737	ENSMUSG00000032312	Csk	0.548389	6.79119	69.1541	3.96153e-06	1.94708e-05
12994	4152	ENSMUSG00000001622	Csn3	3.05693	-2.17685	30.3744	0.000170582	0.000465974
12995	7089	ENSMUSG00000074698	Csnk2a1	0.221219	7.30652	7.15972	0.0212463	0.03372
13000	9565	ENSMUSG00000046707	Csnk2a2	0.384199	6.38303	39.161	5.67504e-05	0.000179648
13002	6953	ENSMUSG00000000826	Dnajc5	0.102894	7.4706	3.62024	0.0830486	0.114439
13003	14462	ENSMUSG00000021614	Vcan	-1.24673	10.6696	99.3209	6.51081e-07	4.45094e-06
13004	7195	ENSMUSG00000002341	Ncan	-1.00707	3.08171	33.2778	0.000115702	0.000333245
13006	5541	ENSMUSG00000024974	Smc3	0.457313	8.17913	40.9105	4.66764e-05	0.000151985
13007	1956	ENSMUSG00000026421	Csrp1	-1.15345	6.42489	193.873	1.98917e-08	3.06648e-07
13008	2171	ENSMUSG00000020186	Csrp2	1.01168	6.64838	145.665	9.00977e-08	9.53883e-07
13010	1266	ENSMUSG00000027447	Cst3	-0.229491	5.90563	4.81139	0.0502005	0.0730736
13014	603	ENSMUSG00000005054	Cstb	-0.294353	4.36665	8.916	0.0121432	0.0204215
13016	4476	ENSMUSG00000037373	Ctbp1	0.37778	8.1183	44.65	3.14105e-05	0.000108382
13017	6220	ENSMUSG00000030970	Ctbp2	1.45007	6.75115	514.741	9.95622e-11	7.88929e-09
13018	4860	ENSMUSG00000005698	Ctcf	0.563698	7.67425	85.8062	1.36205e-06	8.10556e-06
13019	1824	ENSMUSG00000042340	Ctf1	-1.1055	3.25773	70.6323	3.57223e-06	1.78955e-05
13026	7412	ENSMUSG00000005615	Pcyt1a	-0.348671	6.51111	20.4012	0.000834591	0.00186636
13030	4834	ENSMUSG00000021939	Ctsb	-0.782849	7.50967	134.78	1.35183e-07	1.29137e-06
13032	5808	ENSMUSG00000030560	Ctsc	0.245309	2.70097	2.23996	0.162079	0.207319
13033	2566	ENSMUSG00000007891	Ctsd	-0.259641	7.4033	13.8213	0.00328546	0.00631099
13036	3795	ENSMUSG00000032359	Ctsh	-0.770523	2.5654	9.76399	0.00945629	0.0163048
13038	1512	ENSMUSG00000028111	Ctsk	-3.37458	6.65715	249.733	5.12418e-09	1.14142e-07
13039	6489	ENSMUSG00000021477	Ctsl	-0.266758	6.85241	18.0935	0.0012994	0.00276548
13043	4192	ENSMUSG00000031078	Cttn	0.125396	7.8039	6.09792	0.0307719	0.0470987
13047	20024	ENSMUSG00000029705	Cux1	0.131253	7.66998	2.91287	0.115371	0.153134
13048	10082	ENSMUSG00000042589	Cux2	0.116689	4.1955	2.3571	0.152422	0.196104
13052	7400	ENSMUSG00000022865	Cxadr	-0.757724	6.60801	33.7555	0.000108815	0.000315597
13056	3653	ENSMUSG00000019590	Cyb561	1.33579	0.556903	12.526	0.00450427	0.00836754
13057	1039	ENSMUSG00000006519	Cyba	-1.16774	4.12664	110.836	3.71789e-07	2.8825e-06
13063	3404	ENSMUSG00000063694	Cycs	0.561389	2.88269	7.15335	0.0212919	0.033785
13078	5840	ENSMUSG00000024087	Cyp1b1	3.99898	2.4759	356.134	1.11318e-08	2.02411e-07
13082	1983	ENSMUSG00000024987	Cyp26a1	7.05762	2.93829	410.387	3.45012e-10	1.80796e-08
13110	3605	ENSMUSG00000052914	Cyp2j6	-0.72007	4.63453	51.6042	1.60829e-05	6.15181e-05
13115	2574	ENSMUSG00000006724	Cyp27b1	-0.421369	0.116277	0.938464	0.353095	0.412832
13116	3287	ENSMUSG00000021259	Cyp46a1	-0.76995	3.29471	15.0199	0.00249179	0.0049364
13120	2256	ENSMUSG00000028713	Cyp4b1	-2.07768	-1.90177	1.67707	0.234789	0.287913
13121	4415	ENSMUSG00000001467	Cyp51	0.423575	7.13591	14.5763	0.0027558	0.00539967
13123	2166	ENSMUSG00000039519	Cyp7b1	-1.45917	2.72036	102.66	5.50214e-07	3.88933e-06
13131	7908	ENSMUSG00000028519	Dab1	-3.23507	4.30784	266.292	3.62455e-09	8.96495e-08
13132	7342	ENSMUSG00000022150	Dab2	-1.07975	5.96658	138.753	1.16176e-07	1.15368e-06
13134	7317	ENSMUSG00000055639	Dach1	0.514674	4.98241	12.7526	0.00425673	0.00795537
13135	3916	ENSMUSG00000022174	Dad1	0.0124562	5.34359	0.029325	0.86708	0.88999
13136	4853	ENSMUSG00000026399	Cd55	-2.20984	1.02782	13.8256	0.00328211	0.00630706
13138	6357	ENSMUSG00000039952	Dag1	0.0151333	7.0291	0.0482599	0.830066	0.859764
[truncated: 12,569 more rows]

## Sheet: deg_edgeR_PinnaE12.5-PinnaE14.5
ENTREZID	width	ENSEMBL	SYMBOL	logFC	logCPM	F	PValue	FDR
100009600	1952	ENSMUSG00000079681	Zglp1	-0.0128712	3.8451	0.0164338	0.900264	0.919258
100017	7010	ENSMUSG00000037295	Ldlrap1	-0.731917	4.78278	37.1888	7.13409e-05	0.000253116
100019	21836	ENSMUSG00000058006	Mdn1	0.280213	7.81837	16.3828	0.00184913	0.00415713
100034361	3362	ENSMUSG00000048222	Mfap1b	0.242801	3.57397	2.47513	0.14342	0.190096
100034363	450	ENSMUSG00000089996	Tmsb15b2	0.588562	2.58982	12.4062	0.00464209	0.00923979
100034726	1416	ENSMUSG00000062353	Gm15772	0.223413	6.40187	0.512082	0.488866	0.553149
100036521	5018	ENSMUSG00000089862	Umad1	-0.0552678	3.19913	0.230961	0.640047	0.694794
100036768	4199	ENSMUSG00000056687	Gm11696	-0.291371	0.512898	0.92793	0.355706	0.419318
100037258	5141	ENSMUSG00000022136	Dnajc3	-0.531755	6.46857	25.4728	0.000351805	0.000989756
100037260	1689	ENSMUSG00000100632	9430060I03Rik	0.243324	0.453096	0.957251	0.348508	0.412066
100037262	1823	ENSMUSG00000075576	Gm12359	-0.595762	-0.40773	2.40062	0.149021	0.196632
100037278	3560	ENSMUSG00000043243	Niban3	0.107206	3.45391	0.408035	0.535792	0.597704
100037282	3114	ENSMUSG00000023806	Rsph3b	0.733197	1.45307	11.0204	0.00666278	0.0126352
100037283	2456	ENSMUSG00000095687	Rnaset2a	0.826682	0.96379	12.7874	0.00422012	0.00851152
100038347	3262	ENSMUSG00000078670	Fam174b	-0.270287	5.74816	10.1563	0.00845581	0.0156186
100038356	3118	ENSMUSG00000085828	Gm15612	-0.624556	0.243397	3.54053	0.0860749	0.121271
100038371	1234	NA	Zfp389	0.635034	-0.948089	3.1638	0.102367	0.141139
100038378	2016	ENSMUSG00000072884	Gm10433	0.659647	0.102264	3.09749	0.105618	0.145059
100038392	1802	ENSMUSG00000085169	Gm10785	1.23876	-0.589763	10.2057	0.008339	0.0154322
100038453	2439	ENSMUSG00000074281	Gm12522	0.00841457	1.77624	0.00208776	0.964359	0.972503
100038464	1676	ENSMUSG00000074398	Gm15441	-0.380929	-0.67601	1.20076	0.296136	0.358493
100038489	1049	ENSMUSG00000079042	Apela	0.496299	3.20638	7.6145	0.018273	0.0307684
100038514	1012	ENSMUSG00000086587	Gm11837	-0.538928	0.7683	3.14915	0.103074	0.142007
100038526	480	NA	Gm16008	0.955446	-0.364913	2.70296	0.127867	0.171779
100038538	2274	ENSMUSG00000074826	Gm10767	0.510621	-0.827144	2.03574	0.180873	0.232873
100038560	3233	NA	Gm10687	-1.24813	-1.05908	3.71377	0.0796624	0.113155
100038566	1466	NA	Gm10658	1.34288	-1.00616	10.6038	0.00746413	0.0139694
100038570	1534	ENSMUSG00000075410	Prcd	0.775695	-0.234511	7.97984	0.0162393	0.0276663
100038584	1794	ENSMUSG00000073051	Gm14812	-1.86036	-0.64178	26.7564	0.000288366	0.000833516
100038599	3971	ENSMUSG00000074517	Gm10710	-3.37938	-0.983234	62.3694	6.53779e-06	3.50285e-05
100038627	4397	ENSMUSG00000114442	F630042J09Rik	1.03741	-0.050757	9.34531	0.0106832	0.0191249
100038712	2615	ENSMUSG00000097316	Gm10516	-0.169439	0.817858	0.634467	0.442252	0.506544
100038725	7986	ENSMUSG00000038594	Cep85l	-0.521209	5.44833	42.1527	4.07935e-05	0.000159282
100038746	1912	ENSMUSG00000066057	Gm1976	0.201176	1.13805	0.519913	0.485634	0.549877
100039062	1629	NA	Gm2027	0.400818	-0.125214	1.49055	0.247171	0.306033
100039123	3527	ENSMUSG00000078877	Gm14295	0.0828486	1.24643	0.0962328	0.762085	0.80374
100039239	7340	ENSMUSG00000097789	Gm2115	-2.11268	0.436152	39.0646	5.7376e-05	0.000211021
100039596	4193	ENSMUSG00000099032	Tcf24	0.131084	1.38876	0.0637173	0.805279	0.841014
100039684	3731	NA	5031434O11Rik	-1.90201	1.95892	85.1147	1.41837e-06	1.02954e-05
100039707	2113	ENSMUSG00000079427	Mthfsl	-0.442426	1.37088	3.8716	0.0743239	0.106434
100039795	8251	ENSMUSG00000040612	Ildr2	1.51931	2.73454	33.8362	0.000107701	0.000358218
100039864	2402	ENSMUSG00000086290	Snhg12	-0.621633	5.26333	74.5587	2.73833e-06	1.7121e-05
100039968	1910	ENSMUSG00000070737	Tmem35b	-0.365171	3.64495	14.3462	0.00290573	0.00615988
100040322	3650	ENSMUSG00000071181	3830408C21Rik	-0.0509443	1.45978	0.055558	0.817907	0.851578
100040421	2994	ENSMUSG00000107008	Gm2762	2.53148	0.498469	31.0274	0.000155947	0.000490996
100040525	1386	NA	Tmem181c-ps	1.30082	1.07943	8.78005	0.0126542	0.0221623
100040531	6998	ENSMUSG00000095677	Dynlt1f	0.510047	3.07125	19.6329	0.000963371	0.0023611
100040608	1691	ENSMUSG00000092118	Fancf	0.308891	3.11111	9.02418	0.011754	0.0208009
100040724	6403	ENSMUSG00000097391	Mirg	-0.629541	7.25775	38.2497	6.30053e-05	0.000228551
100040736	3224	ENSMUSG00000085399	Foxd2os	2.73549	2.93504	27.6664	0.0002515	0.000742122
100040769	3664	NA	Gm15506	0.449837	2.47556	10.5679	0.00753836	0.0140902
100040792	1160	ENSMUSG00000078640	Gm11627	-1.77119	2.44694	98.3542	6.84249e-07	5.78198e-06
100040851	1193	ENSMUSG00000039098	Gm9767	0.211365	-1.63388	0.254894	0.62342	0.679078
100040970	653	ENSMUSG00000046721	Rpl14-ps1	-0.203449	7.17219	11.6086	0.00569834	0.0110214
100041230	402	ENSMUSG00000069306	H4c17	2.37009	0.0753254	79.9209	1.94165e-06	1.30531e-05
100041286	2652	ENSMUSG00000085156	Snhg15	-0.484993	3.89396	22.4394	0.00058023	0.00152001
100041294	351	NA	Supt4b	-0.158667	0.953837	0.472791	0.505673	0.569205
100041480	1830	ENSMUSG00000049230	Myef2l	0.483337	3.09351	15.7118	0.00213727	0.00471611
100041574	3999	ENSMUSG00000116953	9030025P20Rik	0.955952	-0.845125	6.51675	0.0265021	0.042784
100041576	7912	ENSMUSG00000015882	Gm3414	-0.241644	4.72922	4.88973	0.0486552	0.0733529
100041581	2794	ENSMUSG00000038630	Zkscan16	0.0016334	3.05635	0.000289057	0.986734	0.989587
100041585	1676	ENSMUSG00000063953	Amd2	-0.323282	0.851708	1.57426	0.2351	0.292904
100041655	1838	ENSMUSG00000075555	Gm10863	-2.45621	-1.40096	23.088	0.000519353	0.00138165
100041677	5146	ENSMUSG00000078495	Zfp984	0.82951	2.64012	16.0381	0.00199098	0.00443292
100041953	1044	ENSMUSG00000061104	Sap18b	0.966091	3.16254	67.8372	4.3511e-06	2.50145e-05
100041965	538	NA	Oaz1-ps	0.562439	6.41376	65.8659	5.02203e-06	2.80956e-05
100041979	2310	ENSMUSG00000094942	Gm3604	0.289035	0.69955	0.632588	0.44291	0.507218
100042049	399	NA	Gm15421	0.833585	0.0197507	9.93994	0.00899113	0.0164572
100042150	3139	ENSMUSG00000060275	Nrg2	-1.19215	0.387751	13.302	0.00372034	0.00763782
100042165	5409	ENSMUSG00000097392	Thoc2l	-0.0679984	5.95894	0.462487	0.510254	0.573564
100042173	393	NA	Rps15a-ps6	0.830724	-1.02263	4.7545	0.0513599	0.0769447
100042194	2120	ENSMUSG00000086555	Gm13446	-2.17953	-0.0308534	18.0742	0.00130443	0.00306994
100042198	3136	ENSMUSG00000105402	Gm3716	1.88995	1.40879	19.5957	0.000970178	0.00237459
100042332	3028	NA	2810410L24Rik	0.806842	3.19148	47.1694	2.44172e-05	0.000103918
100042415	2574	ENSMUSG00000089686	Mnd1-ps	-0.106111	-1.7292	0.0225276	0.883357	0.905038
100042450	7524	ENSMUSG00000093536	Smim17	-0.578305	-1.39448	1.8149	0.204502	0.25906
100042480	16952	ENSMUSG00000079481	Nhsl2	0.126855	6.64014	3.67567	0.0810208	0.114906
100042498	1924	ENSMUSG00000085148	Mir22hg	-3.11841	0.977519	120.445	2.423e-07	2.57972e-06
100042555	7813	ENSMUSG00000073876	Gm13305	0.138082	0.914181	0.0722579	0.792957	0.830181
100042584	4750	ENSMUSG00000082315	Gm16523	-0.188505	1.92059	1.11832	0.312521	0.375489
100042784	10177	ENSMUSG00000075028	Prdm11	-1.45586	6.10826	229.875	8.00048e-09	1.96877e-07
100042807	594	ENSMUSG00000043424	Eif3j2	1.9058	0.051984	31.8007	0.00014049	0.000449025
100042814	2091	ENSMUSG00000073652	Apol7d	1.2014	0.00106212	19.5341	0.000981564	0.00239843
100042889	2553	ENSMUSG00000080727	C920021L13Rik	-0.539005	-0.702875	1.49833	0.246013	0.304781
100042948	3245	ENSMUSG00000080797	Gm15760	-0.403554	-0.601566	0.966051	0.346389	0.410027
100043040	4131	ENSMUSG00000071456	1110002L01Rik	0.345518	4.04163	12.0308	0.00510742	0.0100425
100043133	3574	ENSMUSG00000062944	9130023H24Rik	0.37913	4.2705	19.6817	0.000954514	0.00234255
100043189	902	NA	Gm4285	-0.415163	0.930418	3.00022	0.110622	0.151006
100043213	6494	ENSMUSG00000087620	5330434G04Rik	5.55944	1.62346	238.43	6.57452e-09	1.71953e-07
100043232	2935	ENSMUSG00000085582	3110099E03Rik	-0.0690566	7.39389	0.179468	0.679839	0.731131
100043272	3053	ENSMUSG00000074918	Inafm2	0.107422	3.62837	0.876299	0.368931	0.432842
100043387	2500	ENSMUSG00000078878	Gm14305	-0.0480491	0.851626	0.0344806	0.856003	0.8831
100043416	2857	ENSMUSG00000093846	Gm4425	2.52665	-0.807955	16.6417	0.00175041	0.0039584
100043468	5788	ENSMUSG00000096910	Zfp955b	-0.279183	5.21413	13.1076	0.00390045	0.00795378
100043489	4213	ENSMUSG00000097290	1300002E11Rik	0.329461	2.72492	4.10733	0.0671414	0.0973637
100043507	205	NA	Gng5-ps	2.56981	0.309573	81.0132	1.81488e-06	1.24134e-05
100043580	713	ENSMUSG00000000486	Gm4532	1.1282	1.04789	28.7791	0.000213713	0.000646464
100043597	17913	ENSMUSG00000053877	Srcap	0.414593	7.59587	23.3589	0.000496182	0.00132875
100043609	1054	ENSMUSG00000074912	Gm14207	-1.18936	-0.822258	9.60708	0.00989542	0.0179032
100043757	9807	ENSMUSG00000050600	Zfp831	-2.18696	2.6031	73.5946	2.91965e-06	1.80532e-05
100043766	482	NA	Gm14057	-0.472801	0.725019	4.24594	0.0633129	0.0924376
100043772	6163	ENSMUSG00000096916	Zfp850	-0.0452454	4.91626	0.125502	0.729711	0.775274
100043813	622	ENSMUSG00000050621	Rps27rt	0.116532	4.28173	2.2202	0.163784	0.213303
100043911	12025	ENSMUSG00000055897	Ppp4r1l-ps	-0.273227	6.21361	17.0323	0.00161297	0.00369113
100044193	3773	ENSMUSG00000095193	Gm20939	0.00911409	1.43417	0.0018394	0.966544	0.974033
100044509	2111	ENSMUSG00000089736	Tgfbr3l	-0.0178319	2.70552	0.0102989	0.920958	0.936908
100047123	1901	ENSMUSG00000086645	Gm15743	0.884764	-1.49462	5.03193	0.045995	0.0698119
100048534	7059	ENSMUSG00000044948	Cfap43	0.596612	-1.34146	2.43825	0.146159	0.193356
100048658	2207	ENSMUSG00000070291	Ddx43	-0.255543	-0.00804346	0.436939	0.521947	0.584632
100048895	2147	NA	9330020H09Rik	-0.160451	1.83552	0.68528	0.425034	0.488937
100072	14570	ENSMUSG00000014592	Camta1	0.311948	3.39038	5.20806	0.0429393	0.0656458
100073351	2867	ENSMUSG00000091736	Yy2	0.166389	3.19484	2.68264	0.129165	0.173315
100087	1629	ENSMUSG00000073775	Kti12	0.500277	4.56721	45.0526	3.01482e-05	0.000123405
100088	3848	ENSMUSG00000028896	Rcc1	0.408132	6.23619	37.1797	7.14182e-05	0.000253181
100090	3199	ENSMUSG00000028952	Zbtb48	0.132009	4.60039	1.85696	0.199704	0.254052
100093700	3835	ENSMUSG00000107456	Gm10400	-0.737113	-0.359453	2.96989	0.112243	0.153018
100101457	1898	ENSMUSG00000111329	A830035O19Rik	0.0795107	-1.18889	0.0334441	0.858157	0.884884
100101806	2317	ENSMUSG00000079108	Srp54c	-0.378526	3.99606	18.054	0.0013097	0.00308036
100101919	12603	ENSMUSG00000101337	Dnah7c	1.42262	-1.47881	4.3948	0.0594931	0.0877312
100102	3521	ENSMUSG00000044254	Pcsk9	-1.8968	2.65114	56.6374	1.03691e-05	5.11194e-05
100113398	1586	ENSMUSG00000113640	Adat3	0.671496	2.66209	19.7467	0.000942878	0.00231829
100121	3958	ENSMUSG00000035517	Tdrd7	-2.0895	4.55893	561.581	6.16512e-11	7.7123e-09
100124438	75	ENSMUSG00000076315	Mir343	0.702688	-1.01232	3.66376	0.0814515	0.115425
100124450	78	ENSMUSG00000077001	Mir544	-0.254163	-1.01501	0.676475	0.427939	0.491929
100124453	84	ENSMUSG00000077980	Mir654	-0.271694	0.226714	0.723218	0.412873	0.476902
100124484	82	ENSMUSG00000077925	Mir453	-0.407099	0.728742	4.16222	0.0655924	0.0953547
100125929	1803	ENSMUSG00000086714	0610009E02Rik	0.646521	-0.749927	2.97128	0.112168	0.152959
100126243	1542	ENSMUSG00000110357	A030001D20Rik	0.357223	2.30995	6.79259	0.0240759	0.0392544
100126269	965	ENSMUSG00000115453	BC048602	-1.55074	-1.34926	12.8862	0.00411821	0.00833946
100126795	1949	ENSMUSG00000073787	Gm10575	0.768047	-0.791433	5.00883	0.0464149	0.0703759
100126824	1253	ENSMUSG00000091780	Sco2	0.166167	2.83052	1.68416	0.220422	0.276605
100127111	126	ENSMUSG00000065087	Snord22	0.634844	2.17206	19.3422	0.0010181	0.00247443
100127433	5272	ENSMUSG00000087067	Gm11532	-0.786701	-1.58146	3.04917	0.108067	0.148005
100129	3909	ENSMUSG00000042804	Gpr153	-3.00348	6.24909	149.397	7.89054e-08	1.09684e-06
100134861	4296	ENSMUSG00000116461	Gm44502	-0.119613	5.22579	3.71925	0.0794693	0.112905
100163	3616	ENSMUSG00000037366	Pafah2	0.0231111	3.87649	0.0528717	0.822279	0.855334
100169	4960	ENSMUSG00000066043	Phactr4	0.672213	5.51604	71.0017	3.48207e-06	2.07897e-05
100169864	1281	ENSMUSG00000015290	Gm44504	-0.109044	3.66712	1.18512	0.29915	0.36167
100169874	2146	ENSMUSG00000079414	Gm11110	-0.407343	1.45723	4.3429	0.0607921	0.0892884
100169878	708	ENSMUSG00000078444	Gm10941	-0.6118	-0.847673	3.32453	0.0949866	0.132165
100177	7692	ENSMUSG00000042408	Zmym6	-0.384653	6.02807	47.9227	2.26947e-05	9.78733e-05
100182	5765	ENSMUSG00000039158	Akna	0.436786	5.51279	19.6902	0.000952982	0.00233997
100201	4670	ENSMUSG00000043252	Tmem64	-1.10477	5.5575	185.811	2.49349e-08	4.58073e-07
100206	2475	ENSMUSG00000042558	Adprs	0.0931753	5.951	1.42504	0.257208	0.317112
100210	1482	ENSMUSG00000028848	Gpn2	0.679541	3.53954	29.4637	0.000193791	0.000593722
100213	7923	ENSMUSG00000035969	Rusc2	-0.410058	5.56636	9.11306	0.0114453	0.0203237
100216532	69	ENSMUSG00000088524	Snord2	-1.01246	1.23887	18.4755	0.00120457	0.00286313
100216533	79	ENSMUSG00000092680	Snord55	3.99545	-0.200916	73.3664	2.96461e-06	1.82594e-05
100216535	70	NA	Scarna9	1.0445	4.16265	73.1352	3.01099e-06	1.84967e-05
100216537	70	ENSMUSG00000065126	Snord104	1.64359	0.209931	31.4731	0.000146807	0.000466148
100216538	74	ENSMUSG00000065094	Snord1a	0.36392	-1.33953	0.519588	0.485767	0.549985
100216539	71	ENSMUSG00000077625	Snord4a	0.384389	-1.46289	0.837563	0.379346	0.443264
100217413	325	NA	Scarna10	0.00514881	8.45906	0.00274878	0.959109	0.96808
100217415	265	ENSMUSG00000089281	Scarna6	0.102635	1.65806	0.12966	0.725473	0.771596
100217416	137	ENSMUSG00000065939	Snora2b	1.63765	-1.78095	8.08117	0.0157238	0.026895
100217417	138	ENSMUSG00002076288	Snora34	1.33586	-0.497761	12.5828	0.00444068	0.00889479
100217418	129	ENSMUSG00000064604	Snora44	-0.277755	0.214957	1.28283	0.281	0.34259
100217419	137	ENSMUSG00000064666	Snora52	0.103581	0.257492	0.115009	0.740775	0.78473
100217420	181	ENSMUSG00000087935	Snora81	-0.761224	0.614769	6.68297	0.0250069	0.0406177
100217423	1656	NA	Snord19	-0.601302	4.5998	52.1106	1.53637e-05	7.06052e-05
100217425	80	NA	Snord45c	-0.635437	0.914152	7.22765	0.0207673	0.0344655
100217426	72	ENSMUSG00000064437	Snord49b	0.8213	-0.171513	4.34519	0.060734	0.0892448
100217428	72	ENSMUSG00000065272	Snord57	-1.62461	-1.22752	8.70444	0.0129494	0.0226305
100217429	3937	NA	Snord64	0.99577	2.69005	11.7686	0.00546535	0.0106358
100217430	75	NA	Snord66	0.323798	-1.4546	0.364503	0.558026	0.618529
100217431	80	NA	Snord69	-0.131731	-0.544298	0.135073	0.720068	0.766811
100217433	90	ENSMUSG00000119643	Snord88a	-0.968434	-0.218843	4.80255	0.0503784	0.0756533
100217434	90	ENSMUSG00000118729	Snord88c	0.265896	-0.273508	0.62805	0.444508	0.508687
100217437	74	NA	Snord99	-1.34161	-0.616012	13.526	0.0035249	0.00728173
100217438	414	NA	Scarna2	1.8908	7.27201	95.8883	7.7829e-07	6.40991e-06
100217440	130	NA	Snora61	-0.689365	-0.309717	6.51465	0.0265217	0.0428108
100217441	109	ENSMUSG00000080478	Snord23	-0.0715114	-1.46866	0.0212437	0.886703	0.907828
100217442	130	ENSMUSG00000065259	Snora30	1.29914	-1.30254	5.92789	0.0327384	0.0515938
100217443	90	NA	Snord12	-0.372633	0.309998	1.83315	0.202402	0.256818
100217444	72	NA	Snord65	-0.313236	-0.937537	0.6917	0.422936	0.486974
100217446	77	ENSMUSG00000064968	Snord47	-1.26971	1.23451	6.48562	0.0267939	0.0431833
100217450	138	ENSMUSG00000088108	Snora47	0.915652	-0.899305	2.73669	0.125749	0.169354
100217451	140	ENSMUSG00000064563	Snora7a	1.05919	0.751479	16.088	0.00196969	0.00439072
100217453	99	ENSMUSG00000119388	Snord16a	0.403278	-0.368427	1.76045	0.210942	0.265969
100217454	64	ENSMUSG00000064441	Snord37	-0.28084	0.0407033	0.989849	0.340754	0.404244
100217455	72	ENSMUSG00000065734	Snord49a	-0.416446	0.128434	2.0955	0.175095	0.226401
100217456	78	ENSMUSG00000092887	Snord53	1.39958	-1.61664	8.60471	0.0133516	0.0232635
100217457	136	ENSMUSG00000064871	Snord58b	1.00197	-1.72039	5.91836	0.0328529	0.0517407
100217461	110	ENSMUSG00000077704	Snord89	-0.333137	-1.02823	0.798311	0.390363	0.453928
100217464	132	ENSMUSG00000064602	Snora41	0.236244	-1.26407	0.221484	0.646929	0.701225
100217466	79	NA	Scarna17	3.47264	0.00915581	143.273	9.82552e-08	1.29537e-06
100217467	136	NA	Snora5c	0.0133441	-0.600474	0.000737992	0.978805	0.98353
100217468	71	NA	Snord45b	0.27566	-0.450791	0.841956	0.378143	0.442153
100226	3188	ENSMUSG00000028879	Stx12	-0.0497315	6.05862	0.439106	0.520936	0.583634
100233175	1637	ENSMUSG00000091931	Gon7	1.0103	3.81333	83.4525	1.56535e-06	1.10914e-05
100233208	9460	ENSMUSG00000096856	Gm10778	-0.756768	-1.29151	4.05313	0.0687147	0.0994669
100270707	1878	ENSMUSG00000087252	Gm14379	0.641212	-0.989443	3.59108	0.0841402	0.118763
100271928	942	NA	Gm15881	0.66158	-1.15339	2.01446	0.18299	0.235329
100273	7006	ENSMUSG00000028559	Osbpl9	-0.270327	6.70535	21.4222	0.000693579	0.00177707
100294583	1509	ENSMUSG00000054204	Alkal2	1.52355	3.12183	48.6786	2.11085e-05	9.2096e-05
100302498	137	ENSMUSG00000064901	Snora21	-0.0925178	-0.121399	0.104258	0.752717	0.795414
100302499	132	ENSMUSG00000065016	Snora3	0.429654	0.603412	2.16448	0.168719	0.219103
100302529	81	NA	Snord72	0.354949	-0.99854	0.479387	0.50278	0.566561
100302565	86	NA	Snord68	1.21859	-0.392362	9.84862	0.00922909	0.0168251
100302567	125	NA	AF357399	-0.708416	-0.0787549	3.65509	0.0817666	0.115839
100302600	108	NA	Snord43	-0.984606	1.19068	16.3276	0.00187101	0.0041966
100302601	94	ENSMUSG00000077734	Snord83b	-0.281918	0.267843	0.673977	0.428769	0.492844
100302648	873	ENSMUSG00000084941	Gm11944	0.512455	2.54843	11.927	0.00524566	0.0102686
100302730	6190	NA	5830417I10Rik	-0.197339	4.20669	1.00857	0.336415	0.399813
100303740	133	ENSMUSG00000064837	Snora75	-0.46196	-1.36127	0.689603	0.42362	0.487502
100303747	140	ENSMUSG00000087342,ENSMUSG00000065061	Gm12238	1.10902	-1.44746	7.95146	0.0163873	0.0279053
100303751	130	ENSMUSG00000065147	Snora31	-1.56715	0.43057	36.6548	7.60259e-05	0.000267136
100306943	275	ENSMUSG00002076601	Scarna13	1.06726	6.4942	100.367	6.17315e-07	5.36485e-06
100306952	128	ENSMUSG00000089255	Snora78	1.94084	2.64651	69.5593	3.85005e-06	2.25886e-05
100306954	132	ENSMUSG00000077192	Snora17	0.709464	1.94622	7.16616	0.0212003	0.0350922
100306955	139	ENSMUSG00000097052	Snora43	1.38863	-0.127094	13.638	0.0034317	0.00711341
100306957	130	ENSMUSG00000092730	Snora24	-0.42696	1.16907	3.40838	0.0913976	0.127806
100310813	137	ENSMUSG00000065097	Snora16a	-0.268994	0.321653	0.66025	0.433377	0.497395
100310872	4267	ENSMUSG00000092074	Dynlt1a	-0.367192	0.624765	0.81091	0.386774	0.45033
100313519	238	ENSMUSG00000077714	Snord17	1.06393	3.2587	42.3237	4.00542e-05	0.000156647
100313943	121	ENSMUSG00000093355	Snora26	1.46712	-0.0293559	19.286	0.00102913	0.00249772
100316673	121	ENSMUSG00000080411	Mir1193	-1.08968	0.424683	6.47772	0.0268686	0.0432989
100316678	80	ENSMUSG00000084516	Mir1902	1.28183	-1.66742	3.49457	0.0878819	0.123446
100316680	80	ENSMUSG00000084523	Mir1903	-0.380604	0.745566	2.09309	0.175324	0.22665
100316682	80	ENSMUSG00000106344	Mir1892	0.358136	0.74472	1.24551	0.287745	0.349643
100316684	83	ENSMUSG00000084592	Mir1898	-0.54177	-0.861447	0.937375	0.353364	0.417289
100316686	2779	ENSMUSG00000084565	Mir1901	-0.568928	-0.374812	2.38439	0.150278	0.198069
100316700	1355	ENSMUSG00000105743	Mir1949	-0.590923	2.46074	20.6567	0.000796352	0.00200714
100316717	134	ENSMUSG00000104618	Mir1839	-0.0410497	-0.612659	0.0198218	0.890532	0.911044
100316751	120	ENSMUSG00000080687	Mir1197	0.051254	-0.425693	0.0150943	0.904392	0.922891
100316773	83	ENSMUSG00000084514	Mir1893	2.38084	0.231124	24.3676	0.000419977	0.00115134
100316778	74	ENSMUSG00000087993	Mir1982	-0.103699	0.0196219	0.16124	0.695561	0.745452
100316809	922	ENSMUSG00000084535	Mir1906-1	-0.562849	2.77289	7.9275	0.0165134	0.0281004
100316903	4467	NA	Gm20605	0.262598	5.3722	5.1792	0.0434228	0.0662876
100316932	127	ENSMUSG00000064493	Snora28	-0.391307	0.100453	1.02786	0.332029	0.395258
100317	6259	ENSMUSG00000028830	AU040320	-0.0828294	5.26709	1.38238	0.264045	0.324444
100328588	2636	ENSMUSG00000074141	Il4i1b	1.19714	0.00485887	15.4783	0.00224981	0.00492712
100336	2924	ENSMUSG00000028882	Ppp1r8	0.421056	6.73883	49.1962	2.00974e-05	8.84795e-05
100340	2006	ENSMUSG00000028885	Smpdl3b	1.06009	1.33737	20.4284	0.000830425	0.00208078
100342	2287	ENSMUSG00000046694	Tent5b	1.77778	0.413505	16.8224	0.00168518	0.0038329
100359413	494	ENSMUSG00000084381	AA413626	0.428237	-1.20901	0.92231	0.357111	0.420736
100379145	184	ENSMUSG00000064451	Snora23	1.05012	-0.141838	15.2669	0.00235777	0.00513117
100380944	1797	ENSMUSG00000084799	Ino80dos	-0.853538	1.9501	31.5265	0.000145756	0.000463314
100382	2745	ENSMUSG00000078349	AW011738	-0.726267	1.15463	13.5863	0.00347438	0.00718858
100383	5630	ENSMUSG00000040859	Bsdc1	-0.355634	0.387889	1.80679	0.205445	0.260087
100384868	2856	ENSMUSG00000103458	Gm37013	-0.210333	5.94834	5.61867	0.0367166	0.0571827
100415787	2944	ENSMUSG00000084880	Tomm6os	-0.127382	-0.290412	0.161745	0.695112	0.745109
100415915	1852	ENSMUSG00000085112	A530072M11Rik	-1.03549	-0.749665	7.8607	0.0168714	0.0286292
100416706	4988	ENSMUSG00000058093	Zfp729b	-0.308737	4.76503	4.46207	0.0578594	0.0856601
100417675	10374	ENSMUSG00000041596	Nlrp5-ps	-2.43737	2.57061	64.3845	5.60733e-06	3.08139e-05
100434	6945	ENSMUSG00000028412	Slc44a1	-0.786559	6.72683	154.255	6.66995e-08	9.65883e-07
100465	2975	ENSMUSG00000028709	Mob3c	-0.993141	3.66696	83.7628	1.5366e-06	1.0957e-05
100494	3407	ENSMUSG00000053581	Zfand2a	-0.0526722	5.04629	0.630348	0.443698	0.50796
100499517	1578	ENSMUSG00000093351	Mir3072	-0.516705	4.63154	32.023	0.000136385	0.00043773
100502624	1811	ENSMUSG00000085862	Gm13483	-0.371008	-0.382347	0.918584	0.358047	0.421804
100502630	1976	ENSMUSG00000087138	Gm15545	0.720808	1.74402	18.6651	0.00116054	0.00277343
100502653	938	ENSMUSG00000097557	C130060C02Rik	0.954841	-1.09322	6.02482	0.0315995	0.0499665
100502695	1181	ENSMUSG00000097402	Gm17399	0.509066	-1.26982	1.68007	0.220946	0.27719
100502698	7478	ENSMUSG00000035629	Rubcn	-0.0461789	5.86832	0.375979	0.551992	0.613006
100502700	1282	ENSMUSG00000087519	AV039307	0.129111	-1.09699	0.0834198	0.777983	0.817097
100502734	2770	ENSMUSG00000086682	Gm16023	0.664898	0.629195	6.2948	0.0286694	0.0458357
100502742	738	ENSMUSG00000097318	1700007L15Rik	1.373	-0.247859	20.2584	0.00085692	0.00213614
100502745	503	ENSMUSG00000102014	2900009J06Rik	0.752109	-0.156729	8.33037	0.0145369	0.0251155
100502825	752	ENSMUSG00000072692,ENSMUSG00000041841	Rpl37rt	0.703614	4.27326	42.7669	3.82099e-05	0.000150444
100502829	4823	ENSMUSG00000053214	Gm9899	-0.587407	2.5501	11.0049	0.00669067	0.0126828
100502861	3418	ENSMUSG00000079235	Ccdc13	0.978508	-0.734753	4.26219	0.0628815	0.0918814
100502868	5486	ENSMUSG00000112739	Gm20597	0.67179	-1.46303	2.1284	0.172016	0.22275
100502940	1278	ENSMUSG00000079559	Colca2	-0.0592951	0.667281	0.0722085	0.793026	0.830181
100502982	1999	ENSMUSG00000117698	BC037704	-0.349728	0.621718	1.43382	0.255831	0.315629
100503003	2322	ENSMUSG00000091514	Gm17484	-0.124682	1.19579	0.306591	0.590645	0.649545
100503041	4055	ENSMUSG00000074818	Pdzd7	1.26035	-0.814125	19.6218	0.000965391	0.00236486
100503043	7996	ENSMUSG00000049804	Armcx4	0.0999905	7.65985	1.55583	0.237687	0.295799
100503074	570	ENSMUSG00000101089	2610016A17Rik	1.84326	-0.892976	17.2026	0.00155706	0.00358368
100503085	7322	ENSMUSG00000014164	Klhl3	-0.166665	3.37347	3.00087	0.110588	0.150981
100503120	1151	ENSMUSG00000084866	A930006K02Rik	-0.697454	0.442048	8.52344	0.0136903	0.0237968
100503178	2137	ENSMUSG00000099881	2810013P06Rik	0.150951	4.48041	3.52891	0.0865273	0.121837
100503185	1825	ENSMUSG00000111375	Btbd8	0.296093	1.59659	2.56668	0.136898	0.182531
100503199	4071	ENSMUSG00000097772	5430416N02Rik	0.237484	5.32626	4.12553	0.0666227	0.0966885
100503272	885	ENSMUSG00000085175	Gm11423	-0.488214	0.494866	4.92055	0.0480631	0.0725729
100503280	2639	ENSMUSG00000032750	Gm38425	-1.08303	-1.18167	8.09782	0.015641	0.0267722
100503307	1379	ENSMUSG00000086610	Gm15408	0.628102	-1.40998	2.68094	0.129274	0.173429
100503353	6820	ENSMUSG00000078901	Gm14440	-0.540778	1.0352	4.90859	0.0482919	0.072873
100503361	1193	ENSMUSG00000094845	Tmem95	-2.70667	-1.11829	25.6047	0.000344576	0.000972825
100503380	5109	ENSMUSG00000117869	Snhg4	0.31992	5.94962	13.8471	0.00326551	0.00681546
100503392	1764	ENSMUSG00000118087	4833438C02Rik	-0.78086	1.71754	15.7837	0.00210399	0.00465467
100503393	3089	ENSMUSG00000084904	Gm14827	1.16495	-0.999845	4.78716	0.0506904	0.0760591
100503460	974	ENSMUSG00000097113	Gm19705	-2.97526	-1.59301	23.9424	0.000450279	0.00122405
100503469	640	ENSMUSG00000105552	Gm19710	0.709646	-1.44839	2.2862	0.158176	0.206924
100503471	388	NA	Gm15867	2.49378	-1.86038	37.9214	6.54561e-05	0.000235681
100503496	1152	NA	Gm45916	-0.815768	-0.675521	5.86173	0.0335441	0.0527153
100503498	3486	ENSMUSG00000097534	Gm16675	-0.75655	-0.336524	4.00502	0.0701495	0.101262
100503518	1368	ENSMUSG00000086765	Gm11827	-0.0867948	-0.282848	0.0488215	0.829097	0.861135
100503545	2836	ENSMUSG00000061356	Nuggc	-2.15807	-0.508497	24.0007	0.00044598	0.00121532
100503572	3641	ENSMUSG00000084957	Bbip1	-0.117896	4.54847	2.04092	0.180363	0.232278
100503583	4358	ENSMUSG00000094595	Fsbp	0.91605	2.95588	44.0751	3.33228e-05	0.000134377
100503636	1260	NA	1700123M08Rik	-0.854428	-0.324488	6.2067	0.0295882	0.0471702
100503652	1509	ENSMUSG00000096981	Gm16845	-0.0791062	0.347634	0.0966335	0.761607	0.803468
100503659	4996	ENSMUSG00000035640	Cbarp	-0.400167	4.62854	16.6826	0.00173538	0.00393051
100503670	3920	ENSMUSG00000058558	Rpl5	-0.136801	6.99174	3.10771	0.105108	0.144481
100503676	1118	ENSMUSG00000003812	Gm38426	0.389977	0.0308465	2.05399	0.179083	0.230833
100503704	1694	ENSMUSG00000097397	Gm16861	-0.346796	0.816314	2.50543	0.141219	0.187503
100503759	3609	ENSMUSG00000050765	Gm5084	-3.87113	1.33298	184.302	2.60384e-08	4.72061e-07
100503823	2421	ENSMUSG00000097743	Gm16973	0.124071	3.998	1.10861	0.314534	0.377556
100503842	1911	ENSMUSG00000100017	2410022M11Rik	0.912196	2.31481	38.7577	5.94238e-05	0.000217236
100503849	892	NA	Sp3os	0.325606	1.15034	1.27959	0.281577	0.343236
100503869	2944	ENSMUSG00000086212	Mkln1os	-1.19622	-1.70466	3.19571	0.100846	0.139267
100503882	1997	ENSMUSG00000096922	Gm17308	-1.73293	1.34989	35.0941	9.1949e-05	0.000313777
100503884	3328	ENSMUSG00000045790	Ccdc149	-0.225473	1.11672	1.08518	0.319472	0.382327
100503890	1537	ENSMUSG00000087687	Pet100	0.293106	3.29629	7.09117	0.0217431	0.0358603
100503915	2149	ENSMUSG00000071724	Smpd5	-0.250292	1.4814	1.18274	0.299612	0.362129
100503924	392	ENSMUSG00000089665	Fcor	1.00945	0.00408901	11.5736	0.005751	0.0111159
100504007	2329	ENSMUSG00000086247	Gm15787	-0.801881	1.0543	5.40048	0.0398767	0.0615124
100504029	956	ENSMUSG00000097167	Gm16740	0.126824	1.56425	0.398384	0.540572	0.602401
100504049	2260	ENSMUSG00000086401	Gm15559	0.165779	1.24896	0.740695	0.407456	0.471358
100504056	844	NA	Gm20036	-0.877577	-0.532104	5.85163	0.0336692	0.0528833
100504104	771	ENSMUSG00000087249	Gm16062	-0.352428	-1.51729	0.629637	0.443948	0.508206
100504116	1898	ENSMUSG00000109946	Brd3os	-0.206701	3.0227	3.26852	0.0974809	0.135248
100504154	552	ENSMUSG00000087626	Gm15050	0.104942	1.41838	0.2525	0.625038	0.680585
100504166	3847	ENSMUSG00000085037	4933421O10Rik	-1.16463	2.61155	89.1287	1.12561e-06	8.55829e-06
100504178	2429	ENSMUSG00000087050	Dhrs13os	-0.792265	0.0625548	6.75	0.0244326	0.0397781
100504191	5404	ENSMUSG00000087543	Gm16576	1.28319	1.57711	22.6746	0.00055723	0.00146901
100504195	3956	NA	NA	-0.37747	0.675335	2.38259	0.150418	0.198217
100504221	5693	ENSMUSG00000044083	Efcab8	-0.926817	-0.98177	7.69568	0.017796	0.0300757
100504231	1765	ENSMUSG00000086894	Gm15708	-0.417353	0.453569	2.83214	0.119987	0.162361
100504235	5236	ENSMUSG00000101969	Gm20125	0.0762858	-1.12569	0.0652498	0.803006	0.839061
100504262	3491	NA	A730020E08Rik	-0.789933	1.53996	20.3156	0.000847896	0.00211799
100504309	1150	ENSMUSG00000028407	Smim27	0.231525	1.69975	1.11493	0.313221	0.376268
100504360	716	NA	D730003I15Rik	-0.537342	0.0117335	3.23234	0.0991354	0.137204
100504412	2025	ENSMUSG00000085837	Kcnmb4os2	0.447739	1.43489	4.81679	0.050092	0.0752712
100504421	1993	ENSMUSG00000097277	2900076A07Rik	0.0095401	3.72429	0.00549958	0.94219	0.954109
100504425	1269	ENSMUSG00000110218	Tincr	0.197533	-0.0815065	0.211992	0.654007	0.707685
100504446	1350	ENSMUSG00000090273	Prr22	0.127285	-0.305018	0.103914	0.75311	0.795714
100504491	1371	ENSMUSG00000078552	Dcdc2b	-0.61629	-1.71243	1.02988	0.331574	0.394799
100504586	3440	ENSMUSG00000111080	Gm20300	-0.500476	3.19943	11.7205	0.00553413	0.0107524
100504608	2719	ENSMUSG00000080115	Eef1akmt3	-1.36172	-1.21346	8.00907	0.0160886	0.0274287
100504616	2971	ENSMUSG00000087480	Gm15910	-0.371368	1.88208	2.67227	0.129834	0.174052
100504641	896	ENSMUSG00000097675	1700101I11Rik	1.98545	-1.22656	29.6623	0.000188428	0.00057973
100504661	1118	ENSMUSG00000112880	Gm20337	0.829259	-1.49475	2.20781	0.164865	0.214552
100504663	4322	ENSMUSG00000037526	Atg14	0.00914734	4.70533	0.0123273	0.913555	0.930546
100504687	1954	ENSMUSG00000096995	2810029C07Rik	0.269106	1.30729	0.802096	0.38928	0.452921
100504703	329	ENSMUSG00000112639	A730063M14Rik	0.777501	1.41633	16.0329	0.00199322	0.00443654
100504714	1680	ENSMUSG00000097357	Gm16793	-1.46384	-0.750676	18.818	0.00112643	0.00270433
100504715	2921	ENSMUSG00000079260	Tmppe	0.383879	3.3179	8.50493	0.0137689	0.0239162
100504720	3935	ENSMUSG00000097178	2310002F09Rik	-0.147234	-0.939896	0.153172	0.702853	0.75183
100505386	2369	ENSMUSG00000102422	Iqschfp	0.182884	3.65218	1.95787	0.188778	0.241833
100515	6882	ENSMUSG00000046572	Zfp518b	0.612543	7.28653	117.72	2.72678e-07	2.82128e-06
100526465	91	ENSMUSG00000092781	Mir3057	0.553452	-1.1258	2.02788	0.181652	0.233793
100526468	92	ENSMUSG00000093358	Mir3063	1.53326	2.32145	54.7039	1.2224e-05	5.84059e-05
100526469	67	ENSMUSG00000093273	Mir3064	-0.518224	0.689752	2.19278	0.166189	0.216107
100526471	65	ENSMUSG00000106366	Mir3069	0.909506	5.78009	43.5786	3.50854e-05	0.000140226
100526479	64	ENSMUSG00000093076	Mir3082	-0.110092	0.285725	0.173382	0.684979	0.735789
100526542	76	ENSMUSG00000093219	Mir3113	1.23726	0.150295	12.5138	0.00451814	0.00902519
100526545	105	ENSMUSG00000092727	Mir3062	-0.279755	-1.3404	0.423386	0.528354	0.590763
100526546	139	ENSMUSG00000105428	Mir3068	-0.20831	-0.738721	0.589486	0.458474	0.522944
100526560	88	ENSMUSG00000093042	Mir3109	-0.284482	-1.68291	0.306295	0.590822	0.64969
100529074	129	ENSMUSG00000070063	Snora33	0.317021	-0.10103	1.32952	0.272867	0.333988
100529075	74	ENSMUSG00002076971	Snord100	-0.430814	0.0873452	2.46397	0.144242	0.191012
100529076	65	NA	Snord42a	-0.108905	-1.08323	0.0656944	0.802352	0.838498
100529077	69	NA	Snord42b	-0.246076	-1.22531	0.435268	0.522729	0.585385
100532	3856	ENSMUSG00000047881	Rell1	-1.25515	4.71094	231.894	7.6336e-09	1.90748e-07
100534287	10783	ENSMUSG00000102692	Dchs2	-3.57183	6.55312	282.048	2.65654e-09	8.89667e-08
100561	2943	ENSMUSG00000029416	Slc15a4	0.196039	5.16855	7.48891	0.0190414	0.0319176
100568458	2988	NA	Gm38431	0.659119	6.45539	72.1136	3.22652e-06	1.95524e-05
100604	7654	ENSMUSG00000054720	Lrrc8c	-0.477795	3.8047	12.1149	0.00499857	0.00985107
100608	2505	ENSMUSG00000033294	Noc4l	0.324597	5.39484	24.0914	0.00043938	0.00119957
100609	3152	ENSMUSG00000000916	Nsun5	-0.05677	4.52603	0.489928	0.498217	0.562115
100616095	1486	ENSMUSG00000096956	Snhg18	-1.04208	4.98201	186.856	2.42023e-08	4.49971e-07
100628580	6263	ENSMUSG00000092852	Mir5103	0.312035	3.59213	5.80679	0.0342313	0.0536736
100628593	79	ENSMUSG00000092981	Mir5125	-0.112276	-0.582637	0.0858775	0.774835	0.814474
100628598	78	ENSMUSG00000092679	Mir5129	-2.36554	-0.619063	39.532	5.44151e-05	0.000202276
100628603	78	ENSMUSG00000093270	Mir5134	1.46239	-1.43532	9.45898	0.0103323	0.0185909
100628612	82	ENSMUSG00000092868	Mir5113	0.21355	-0.349496	0.238966	0.63437	0.689716
100628619	61	ENSMUSG00000093315	Mir5114	0.279205	4.9397	9.02282	0.0117588	0.0208042
100628628	63	ENSMUSG00000092787	Mir5116	0.0356581	-0.475762	0.00572623	0.941013	0.953183
100628629	74	ENSMUSG00000105913	Mir5121	-0.524245	2.22997	9.45069	0.0103574	0.0186257
100637	3481	ENSMUSG00000041132	N4bp2l1	-0.736036	1.95918	10.0285	0.00876728	0.0161163
100642166	3780	ENSMUSG00000090015	Gm15446	-0.0430199	2.46225	0.0549504	0.818886	0.852231
100662	4938	NA	NA	0.159576	4.74525	2.47556	0.143389	0.190072
100678	4329	ENSMUSG00000029446	Psph	0.275889	3.52015	7.07361	0.0218726	0.0360534
100683	16763	ENSMUSG00000045482	Trrap	0.443476	8.73593	34.8161	9.5183e-05	0.000322396
100689	2947	ENSMUSG00000037379	Spon2	-0.769521	0.718951	7.24213	0.0206669	0.0343302
100702	5954	ENSMUSG00000104713	Gbp6	-3.07409	-0.712057	44.5517	3.17284e-05	0.000128932
100705	9632	ENSMUSG00000042010	Acacb	-0.673914	3.50401	22.7191	0.000553003	0.00145945
100710	9839	ENSMUSG00000034021	Pds5b	-0.0320034	7.4936	0.286085	0.60318	0.660736
100715	4173	ENSMUSG00000042167	Tent2	0.197734	5.37778	8.07769	0.0157412	0.0269215
100732	3459	ENSMUSG00000029166	Mapre3	-0.178474	3.56372	2.81023	0.12128	0.163972
100737	5807	ENSMUSG00000051674	Dcun1d4	0.397408	5.43642	28.6904	0.000216466	0.0006533
100740	1539	NA	AI839979	-3.04065	-1.39289	25.135	0.000371156	0.00103582
100756	5263	ENSMUSG00000029592	Usp30	0.00476772	5.59678	0.00605766	0.939333	0.95176
100763	9265	ENSMUSG00000039000	Ube3c	0.11731	7.15441	4.00217	0.0702355	0.101346
100764	2637	ENSMUSG00000029600	Rita1	0.0419472	3.54405	0.126721	0.728461	0.774162
100855	9802	ENSMUSG00000029192	Tbc1d14	0.297165	5.10194	6.73748	0.0245387	0.0399374
100859931	2795	ENSMUSG00000041716	Gm20604	0.44602	5.46212	40.6847	4.78504e-05	0.000182387
100861531	5160	NA	Rn45s	1.26663	13.5928	18.3042	0.00124604	0.00294921
100862203	594	ENSMUSG00000072761	Gm6712	0.267567	0.36444	0.903954	0.361758	0.425522
100885838	5349	ENSMUSG00000093710	Mir5625	0.105694	2.38161	0.718427	0.414378	0.478227
100900	905	ENSMUSG00000043510	Hscb	0.585185	2.7054	16.814	0.00168816	0.00383907
100910	5371	ENSMUSG00000038181	Chpf2	-0.396376	6.39354	19.9223	0.000912286	0.00225219
100929	7388	ENSMUSG00000056310	Tyw1	0.0991608	5.54607	2.51487	0.140542	0.186722
100952	4937	ENSMUSG00000029163	Emilin1	-0.504974	8.69892	42.5969	3.89054e-05	0.000152728
100972	2154	ENSMUSG00000029128	Rab28	0.239935	5.33088	15.3494	0.00231495	0.00505155
100978	4919	ENSMUSG00000072889	Nfxl1	0.157496	5.69152	4.65668	0.0534303	0.0797595
100986	17701	ENSMUSG00000040407	Akap9	0.0718669	7.91061	0.838922	0.378973	0.443017
101023	2476	ENSMUSG00000043059	Zfp513	0.6262	4.17799	31.6998	0.0001424	0.000453936
101055731	4481	ENSMUSG00000116719	Gm29719	0.229147	-0.775916	0.0933642	0.765538	0.806564
101055907	619	ENSMUSG00000087159	Gm15246	1.29782	-0.609657	16.381	0.00184983	0.00415804
101056073	3498	ENSMUSG00000078503	Zfp990	-0.429722	3.00015	1.63795	0.22644	0.283157
101056408	1688	ENSMUSG00000086741	Gm15816	-1.41481	-0.161832	15.6634	0.00216008	0.00475743
101095	7663	ENSMUSG00000025821	Zfp282	0.0735711	6.56701	1.27014	0.283269	0.345038
101100	5041	ENSMUSG00000030276	Ttll3	-0.242227	4.67623	5.64389	0.0363711	0.0566932
101113	4699	ENSMUSG00000050373	Snx21	-0.860766	4.60675	62.6781	6.38406e-06	3.43185e-05
101118	5825	ENSMUSG00000029569	Tmem168	-0.0373392	6.27636	0.131341	0.723781	0.770088
101122	2159	ENSMUSG00000051169	Rpusd3	0.436673	3.52389	9.45835	0.0103342	0.0185909
101142	5162	ENSMUSG00000001518	Itfg2	0.425851	4.8672	21.9678	0.000629824	0.00163436
101148	5632	ENSMUSG00000042742	Bmt2	-0.021867	5.41181	0.0269535	0.872514	0.896894
101185	8669	ENSMUSG00000029676	Pot1a	-0.0434981	5.35042	0.205356	0.659072	0.712373
101187	5748	ENSMUSG00000037997	Parp11	0.271554	5.29944	13.363	0.00366584	0.00753549
101197	2968	ENSMUSG00000045466	Zfp956	0.0212321	4.88675	0.063394	0.805763	0.841399
101202	2562	ENSMUSG00000044156	Hepacam2	3.55393	-1.60406	20.9834	0.000750431	0.00190675
101206	3883	ENSMUSG00000048930	Tada3	0.116585	5.06484	3.42409	0.0907442	0.127026
101214	3350	ENSMUSG00000029817	Tra2a	0.210554	7.33964	4.5022	0.0569107	0.08441
101240	2990	ENSMUSG00000058486	Wdr91	-0.0784156	4.84293	1.36337	0.267172	0.327788
101314	1095	ENSMUSG00000033940	Brk1	-0.0107427	6.44341	0.0321244	0.860951	0.887074
101351	4900	ENSMUSG00000035245	Eogt	-0.434258	4.49239	13.7382	0.00335083	0.00696063
101358	2963	ENSMUSG00000030019	Fbxl14	0.601888	5.98257	59.3053	8.32632e-06	4.26655e-05
101359	3411	ENSMUSG00000079654	Prrt4	0.199674	3.11764	1.55319	0.238062	0.296189
101401	12527	ENSMUSG00000030022	Adamts9	-0.0639059	6.0151	0.183851	0.676202	0.727702
101437	4172	ENSMUSG00000030986	Dhx32	0.106665	4.57087	2.27284	0.159291	0.208158
101471	6765	ENSMUSG00000038611	Phrf1	0.2474	7.45227	17.4316	0.00148547	0.00343661
101476	8527	ENSMUSG00000040268	Plekha1	-0.79196	5.87206	155.711	6.34838e-08	9.3229e-07
101488	5958	ENSMUSG00000030737	Slco2b1	-2.33122	-1.19802	27.6783	0.000251055	0.000741108
101488143	703	ENSMUSG00000073940	Hbb-bt	-2.91838	-0.518547	14.3981	0.00407204	0.00825859
101489	5384	ENSMUSG00000025485	Ric8a	-0.478912	6.01551	38.0249	6.46716e-05	0.000233549
101490	8323	ENSMUSG00000042105	Inpp5f	-0.498744	5.68477	39.6529	5.36787e-05	0.0002001
101497	6797	ENSMUSG00000037552	Plekhg2	0.285785	7.7747	12.8397	0.00416578	0.00841823
101502	2859	ENSMUSG00000042289	Hsd3b7	-0.823552	3.33253	39.3194	5.57389e-05	0.000206354
101513	6248	ENSMUSG00000025147	Mob2	-0.267552	5.3684	12.225	0.00486015	0.00961208
101521	2795	ENSMUSG00000109311	AI314278	2.49622	-0.210973	7.56441	0.0185749	0.0312099
101540	5051	ENSMUSG00000041187	Prkd2	-0.188027	4.84011	5.3849	0.0401147	0.0618496
101543	2383	ENSMUSG00000036459	Wtip	0.185051	5.45172	4.79298	0.0505721	0.075905
101544	2741	ENSMUSG00000066721	Zfp575	-0.320923	0.345597	1.02207	0.333336	0.39667
101565	8256	ENSMUSG00000033904	Ccp110	0.381135	7.01587	25.9964	0.000324115	0.000922209
101568	3095	ENSMUSG00000002205	Vrk3	0.429784	4.55926	25.3862	0.00035665	0.00100075
101592	5676	ENSMUSG00000038563	Efl1	0.146251	5.12068	4.08973	0.0676475	0.0980585
101602	1932	ENSMUSG00000045165	AI467606	0.811741	-0.962316	1.16264	0.303557	0.366108
101604	3334	ENSMUSG00000078580	E430018J23Rik	-0.722684	3.98156	47.614	2.33826e-05	0.000100246
101612	2057	ENSMUSG00000053801	Grwd1	0.436948	5.68382	27.4848	0.000258391	0.0007603
101669761	576	NA	Gm15694	0.5358	-0.318072	2.60576	0.134228	0.179299
101685	5223	ENSMUSG00000049516	Spty2d1	-1.02246	5.98701	161.781	5.19029e-08	7.99892e-07
101700	3056	ENSMUSG00000073968	Trim68	-0.10011	3.90932	1.3061	0.276906	0.338392
101706	7919	ENSMUSG00000066306	Numa1	0.350599	9.39215	50.1169	1.84366e-05	8.24132e-05
101739	5082	ENSMUSG00000028484	Psip1	0.638054	8.39302	40.1394	5.0832e-05	0.000191399
101772	6322	ENSMUSG00000031075	Ano1	-4.1194	6.56495	1613.33	1.77046e-13	3.13781e-10
101809	5997	ENSMUSG00000037239	Spred3	0.813712	4.10579	41.3814	4.43357e-05	0.000170822
101831	1966	ENSMUSG00000030493	Faap24	0.150241	2.71738	1.12885	0.310358	0.373137
101835	5027	ENSMUSG00000074166	AW146154	-0.242694	3.3693	2.69077	0.128644	0.172695
101861	7038	ENSMUSG00000025133	Ints4	0.409632	6.51289	39.6476	5.37108e-05	0.000200133
101867	3558	ENSMUSG00000030888	Rrp8	-0.156702	5.50354	5.32767	0.0410036	0.0630639
101869	4318	ENSMUSG00000030533	Unc45a	0.178492	6.36456	5.5026	0.0383585	0.0595234
101883	3104	ENSMUSG00000036826	Igflr1	0.172895	4.92823	4.67928	0.0529431	0.079097
101943	5852	ENSMUSG00000033732	Sf3b3	0.331043	8.80516	30.8991	0.000158703	0.000498704
101966	616	ENSMUSG00000019362	D8Ertd738e	0.650488	5.7995	69.7321	3.80363e-06	2.23974e-05
101985	2803	ENSMUSG00000031792	Usb1	-0.15239	4.68314	3.27368	0.0972481	0.134976
101994	4040	ENSMUSG00000047710	Champ1	0.0536894	6.74359	0.914821	0.358996	0.422684
102032	1462	ENSMUSG00000031534	Smim19	-0.400951	4.03227	8.61568	0.0133066	0.0231935
102058	4598	ENSMUSG00000074030	Exoc8	0.233267	5.3673	17.1357	0.00157877	0.00362253
102060	2494	ENSMUSG00000033751	Gadd45gip1	0.110989	5.41903	3.44044	0.0900702	0.126192
102075	5478	ENSMUSG00000014782	Plekhg4	2.01154	1.75566	32.051	0.000135878	0.000436487
102093	7417	ENSMUSG00000036879	Phkb	0.119246	6.23975	3.13028	0.103994	0.143098
102098	12498	ENSMUSG00000004568	Arhgef18	-0.0475502	6.1357	0.707999	0.417684	0.481585
102103	10078	ENSMUSG00000045636	Mtus1	-0.958154	6.39807	78.6256	2.10576e-06	1.38975e-05
102115	3046	ENSMUSG00000078440	Dohh	0.538835	5.06551	18.8381	0.00112203	0.00269485
102122	3769	ENSMUSG00000031774	Psme3ip1	0.475863	5.70101	57.3948	9.7344e-06	4.85653e-05
102124	3659	ENSMUSG00000013155	Enkd1	0.945452	4.28614	85.0819	1.42111e-06	1.0305e-05
102141	4440	ENSMUSG00000038291	Snx25	-0.707768	5.43606	89.0407	1.13121e-06	8.58309e-06
102162	3570	ENSMUSG00000038697	Taf5l	0.157657	5.55922	4.42504	0.0587517	0.0867644
102182	5679	ENSMUSG00000037134	Prmt9	0.0801813	5.49026	1.82779	0.203017	0.257447
102193	3677	ENSMUSG00000031823	Zdhhc7	0.0783539	5.17021	1.02781	0.332041	0.395258
102209	1769	ENSMUSG00000011837	Snapc2	0.351552	5.00403	33.518	0.000112177	0.000370313
102216272	1573	ENSMUSG00000078941	Ak6	0.361829	4.47933	14.1124	0.00306807	0.00645798
102238433	5188	ENSMUSG00000033852	Gm28042	0.299592	5.19531	5.62097	0.0366848	0.0571394
102247	6682	ENSMUSG00000031545	Gpat4	0.15116	7.69336	6.92244	0.0230264	0.0377077
102278	5268	ENSMUSG00000034796	Cpne7	-1.37325	-0.146193	9.80967	0.00933283	0.016993
102294	3808	ENSMUSG00000079057	Cyp4v3	-0.843283	2.2478	19.4593	0.000995622	0.00242586
102308570	3248	ENSMUSG00000096740	Lbhd1	0.667676	5.48078	90.9566	1.01626e-06	7.90856e-06
102323	4988	ENSMUSG00000038506	Dcun1d2	0.0568509	5.31622	0.522368	0.484629	0.548915
102334	7492	ENSMUSG00000031508	Ankrd10	-0.253889	7.53902	21.1176	0.000732486	0.00186651
102339	4053	ENSMUSG00000031753	Cog4	0.330196	6.70621	32.6328	0.000125833	0.000408513
102371	5635	ENSMUSG00000041361	Myzap	0.332644	0.0782703	1.74155	0.213239	0.268516
102414	8450	ENSMUSG00000032316	Clk3	-0.404574	6.72087	60.862	7.35411e-06	3.85515e-05
102423	8303	ENSMUSG00000032119	Hinfp	-0.201085	6.29836	14.7204	0.00266654	0.00571029
102436	7828	ENSMUSG00000035202	Lars2	-0.134577	3.84281	0.253825	0.624141	0.679761
102442	16643	ENSMUSG00000053641	Dennd4a	-0.308173	5.58334	13.8529	0.003261	0.00680702
102443350	5278	ENSMUSG00000099481	Xndc1	0.315565	6.2315	28.9856	0.00020746	0.000630165
102443351	5673	ENSMUSG00000070425	Xntrpc	0.410894	5.91554	45.8491	2.78228e-05	0.000115674
102448	4106	ENSMUSG00000035769	Xylb	0.253177	3.6258	4.18992	0.0648271	0.0943364
102462	924	ENSMUSG00000032288	Imp3	0.178356	4.74421	5.87589	0.0333697	0.0524582
102465227	115	ENSMUSG00000098597	Mir6418	-0.493592	2.92247	11.8939	0.00529074	0.0103429
102465258	2153	ENSMUSG00000104740	Mir6516	0.231223	3.54631	4.14493	0.0660755	0.0959612
102465547	71	ENSMUSG00000098376	Mir6907	-0.367394	-1.35084	0.610601	0.450738	0.515129
102465550	70	ENSMUSG00000099283	Mir6912	-0.673702	-1.62396	1.3539	0.268749	0.329474
102465564	64	ENSMUSG00000098955	Mir6935	0.443188	2.62046	5.25234	0.0422101	0.0646737
102465568	61	ENSMUSG00000098790	Mir6942	0.448574	-1.35487	1.81371	0.20464	0.259195
102465569	96	ENSMUSG00000098341	Mir6944	1.55797	-1.79624	6.1778	0.0298973	0.0476005
102465578	73	ENSMUSG00000098663	Mir6958	-0.13292	-1.13651	0.119363	0.736118	0.780876
102465599	3015	ENSMUSG00000098844	Mir6992	-0.542287	5.99228	74.711	2.7109e-06	1.70006e-05
102465620	74	ENSMUSG00000099060	Mir7025	0.0447281	2.14432	0.0900669	0.76958	0.809885
102465621	72	ENSMUSG00000098731	Mir7027	-0.0229603	-1.66034	0.00236337	0.962081	0.970677
102465627	65	ENSMUSG00000098624	Mir7036	0.596002	-1.59882	1.08649	0.319192	0.382086
102465654	69	ENSMUSG00000098550	Mir7079	-0.135573	-0.434904	0.188655	0.672275	0.724172
102465660	68	ENSMUSG00000098490	Mir7089	0.874162	-1.73689	2.35242	0.152793	0.200965
102465661	62	ENSMUSG00000106193	Mir7090	1.00892	-1.32643	5.36934	0.040354	0.0621698
102465758	123	ENSMUSG00000105847	Mir7650	-0.602871	0.212336	3.24855	0.0983899	0.136301
102465760	56	ENSMUSG00000098906	Mir7652	0.780637	-0.311852	5.29783	0.0414765	0.0637036
102465762	70	ENSMUSG00000098917	Mir7654	2.95977	-0.494886	20.2014	0.000866024	0.00215441
102465764	57	ENSMUSG00000104773	Mir7657	3.00692	-1.48226	25.0169	0.000378212	0.00105289
102465884	139	ENSMUSG00000098286	Mir8091	0.389809	-1.17328	1.05172	0.326716	0.38978
102465885	137	ENSMUSG00000098972	Mir8093	-1.20729	-0.495369	7.27056	0.0204714	0.0340365
102465888	119	ENSMUSG00000098457	Mir8097	-0.803841	0.431955	13.0982	0.00390943	0.00796985
102465895	147	ENSMUSG00000104627	Mir3535	-0.613305	-1.42631	1.38402	0.263778	0.324198
102465897	107	ENSMUSG00000098465	Mir1668	-0.381948	0.0629447	1.11653	0.31289	0.375902
102465902	2103	ENSMUSG00000099324	Mir8115	-3.91669	-0.232704	56.9614	1.00918e-05	5.00118e-05
102465959	123	ENSMUSG00000098973	Mir6236	0.0558421	1.73774	0.0385069	0.847938	0.877011
102465984	63	ENSMUSG00000098710	Mir7067	-0.647912	-1.02992	2.25057	0.161172	0.210296
102466236	57	ENSMUSG00000098954	Mir7658	0.585531	-0.140183	2.62076	0.133221	0.17815
102466255	117	ENSMUSG00000106463	Mir1291	0.681526	-0.528885	4.54741	0.0558644	0.0830187
102466633	81	ENSMUSG00000098676	Mir6359	0.396327	-1.0746	0.687019	0.424464	0.48832
102466761	67	ENSMUSG00000098926	Mir6904	0.203712	0.0268165	0.432445	0.524055	0.586633
102466778	63	ENSMUSG00000106514	Mir6976	0.491193	0.16168	2.13113	0.171763	0.22258
102466782	71	ENSMUSG00000098786	Mir6995	-1.12154	-1.50606	4.55222	0.0557543	0.082889
102466797	2053	ENSMUSG00000099017	Mir7058	-0.780891	-0.962511	3.58545	0.0843531	0.119029
102466798	91	ENSMUSG00000098759	Mir7063	0.437694	-1.54216	0.841737	0.378202	0.442187
102467006	109	ENSMUSG00000099142	Mir8108	-0.252106	-1.25218	0.535795	0.479193	0.543683
102502	3890	ENSMUSG00000049493	Pls1	0.115152	0.405664	0.131038	0.724085	0.770355
102545	3455	ENSMUSG00000032436	Cmtm7	-0.22848	4.67877	6.34361	0.0281751	0.0451545
102566	5910	ENSMUSG00000037949	Ano10	-0.415292	5.19058	31.1922	0.000152492	0.000481888
102580	3889	ENSMUSG00000032059	Alg9	0.16754	5.24154	4.88859	0.0486774	0.0733787
102595	5547	ENSMUSG00000050721	Plekho2	-0.878533	5.31727	105.378	4.81524e-07	4.4086e-06
102607	6725	ENSMUSG00000031993	Snx19	0.36284	6.44816	38.3379	6.23657e-05	0.000226513
102626	5542	ENSMUSG00000032577	Mapkapk3	-1.13394	3.09955	68.6181	4.11491e-06	2.38284e-05
102631887	449	ENSMUSG00000114241	Gm30108	0.481539	-1.36694	1.44256	0.25447	0.314057
102632	4257	ENSMUSG00000090150	Acad11	0.315974	4.16849	16.4158	0.00183618	0.00413502
102632302	4201	NA	Hoxb3os	1.70521	3.41658	278.652	2.83642e-09	9.32058e-08
102633214	1124	NA	Gm12925	0.135309	-0.345533	0.213397	0.652947	0.706697
102633245	600	ENSMUSG00000084865	Gm15723	0.636593	-1.76413	2.40229	0.148893	0.196509
102633437	701	ENSMUSG00000086382	Chrna1os	-0.300624	-0.971563	0.3338	0.574843	0.634033
102633634	2387	ENSMUSG00000097372	Gm26876	0.461138	-1.57462	0.947631	0.350846	0.414662
102633673	856	ENSMUSG00000086468	Etaa1os	0.105057	-0.907636	0.0573333	0.81508	0.849423
102633773	1802	ENSMUSG00000107653	Gm31520	-0.0527191	-1.09895	0.0231711	0.881716	0.903947
102633880	1804	ENSMUSG00000086693	A730081D07Rik	0.264593	-0.387701	0.487325	0.499337	0.56316
102634913	8345	ENSMUSG00000085125	Gm16070	-0.00849709	2.07049	0.001915	0.965864	0.973617
102635192	2809	ENSMUSG00000087479	Gm16835	0.210374	1.116	0.911078	0.359944	0.423593
102635290	858	NA	Ttc39aos1	-0.160912	-1.41081	0.191578	0.669914	0.722056
102635316	585	ENSMUSG00000111531	Gm32688	1.08364	-1.07137	4.35172	0.0605691	0.0890384
102635496	6738	ENSMUSG00000075520	Malrd1	0.726151	-0.246522	5.38145	0.0401675	0.0619152
102635552	4824	ENSMUSG00000110605	Gm32856	1.01106	1.61783	25.8265	0.000332811	0.000942533
102635783	1271	ENSMUSG00000087413	Gm11266	-1.09061	-0.0334577	6.13526	0.0303593	0.0482727
102635912	2694	NA	C030005K06Rik	-0.395837	0.209583	1.88459	0.196632	0.250747
102636183	1285	ENSMUSG00000085049	Parvaos	-0.854704	-0.149166	4.15436	0.0658114	0.0956255
102636262	690	NA	Gm20544	0.882991	-0.568562	8.29846	0.0146828	0.0253315
102636514	8752	NA	Hand2os1	-1.46077	3.95497	12.0008	0.00514694	0.0101107
102636620	1422	ENSMUSG00000086111	Gm15326	-0.179649	-1.23368	0.219411	0.648459	0.702465
102637349	2713	ENSMUSG00000111049	Gm34184	1.08041	-2.01478	2.2537	0.160906	0.210005
102637366	1174	ENSMUSG00000058246	Gm10037	0.260656	-0.835808	0.490973	0.497769	0.56174
102637572	1390	NA	Gm38499	1.62509	0.534668	32.8125	0.000122909	0.000400494
102637682	1770	ENSMUSG00000097888	Gm26682	-1.35146	-1.77969	6.41544	0.0274661	0.0441689
102638038	2436	NA	Gm15631	-2.19532	-1.34514	16.2297	0.00283673	0.00602851
102638507	8887	NA	Gm26684	-0.289876	-0.727142	0.687551	0.42429	0.488197
102638890	688	NA	Gm15270	-0.227446	0.333098	0.387804	0.545907	0.607267
102639268	2559	NA	Gm13830	-0.708998	-1.01483	3.80081	0.0766622	0.109417
102639566	1745	ENSMUSG00000097754	Ptgs2os2	-1.81549	-0.938297	12.8616	0.00414331	0.00838329
102639598	13690	ENSMUSG00000074527	Gm14296	1.00289	-0.163382	7.91632	0.0165727	0.0281946
102639918	4138	NA	Gm36117	0.582235	3.49318	14.2509	0.00297065	0.00628379
102640117	1210	ENSMUSG00000086034	Gm15201	-0.189206	-1.59121	0.105118	0.751737	0.794667
102640560	2006	ENSMUSG00000112833	Gm36595	0.663947	-1.12706	2.69754	0.160391	0.209465
102640673	2322	ENSMUSG00000116802	Gm5165	-0.608026	3.40455	14.5795	0.0027538	0.00587369
102640772	1381	ENSMUSG00000100594	2810414N06Rik	0.745105	-1.04912	1.21455	0.293515	0.355645
102640779	1588	NA	2900052L18Rik	-0.220253	2.28983	2.35029	0.152962	0.201138
102641800	901	ENSMUSG00000118075	Gm38576	-4.34615	-1.31853	39.6261	5.38412e-05	0.000200398
102641859	3854	ENSMUSG00000086993	Rsf1os2	0.392415	-1.12761	0.832311	0.380792	0.444787
102644	2629	ENSMUSG00000032014	Oaf	-0.61822	6.58574	39.9695	5.18059e-05	0.000194167
102657	3658	ENSMUSG00000035914	Cd276	-0.13795	6.22621	3.68752	0.0805953	0.114358
102693	7179	ENSMUSG00000048537	Phldb1	-0.334808	7.42728	18.4129	0.00121954	0.00289164
102747	6310	ENSMUSG00000047766	Lrrc49	-0.291822	5.42076	21.0757	0.000738033	0.00187868
102774	6039	ENSMUSG00000025235	Bbs4	0.0929931	4.94416	1.98607	0.185865	0.238625
102791	1838	ENSMUSG00000039461	Tcta	-0.839548	3.44231	39.3336	5.56496e-05	0.000206076
102800312	1874	NA	Lncppara	-2.55957	2.05672	115.552	3.00096e-07	3.05507e-06
102857	5210	ENSMUSG00000019558	Slc6a8	0.0197101	5.68404	0.094984	0.763581	0.804851
102866	4238	ENSMUSG00000016382	Pls3	0.0551851	6.16427	0.362036	0.559341	0.6197
102871	3740	ENSMUSG00000042498	Radx	-0.271909	1.58474	1.58393	0.233757	0.291406
102902673	5494	ENSMUSG00000096370	Gm21992	0.243634	6.27144	15.3659	0.00230649	0.00503386
102920	5681	ENSMUSG00000031262	Cenpi	0.587691	4.95084	18.2877	0.00125014	0.00295603
102941	2583	ENSMUSG00000052364	B630019K06Rik	-0.795546	4.08304	78.2699	2.15365e-06	1.41454e-05
102954	1775	ENSMUSG00000073293	Nudt10	0.401999	2.09167	5.69651	0.0356627	0.0556962
103012	8225	ENSMUSG00000085396	Firre	-0.140927	6.40579	4.4444	0.0582831	0.0861474
103080	3110	ENSMUSG00000019917	Septin10	-0.234797	5.33374	4.39336	0.0595286	0.0877568
103098	5759	ENSMUSG00000019894	Slc6a15	0.406292	1.11641	3.38025	0.0925827	0.129215
103135	8472	ENSMUSG00000005682	Pan2	0.182288	6.67947	9.63063	0.00982799	0.0177945
103136	2942	ENSMUSG00000001785	Pwp1	0.196242	6.23508	9.92083	0.00904032	0.0165306
103140	2859	ENSMUSG00000001665	Gstt3	0.654476	3.33444	26.1233	0.000317799	0.000906007
103142	4054	ENSMUSG00000056148	Rdh9	-1.2248	-1.68964	7.0689	0.0219075	0.0360946
103172	1575	ENSMUSG00000049422	Chchd10	1.17621	0.890177	26.5657	0.000296878	0.000854897
103199	3282	ENSMUSG00000038417	Fig4	-0.761692	4.68819	40.3484	4.96645e-05	0.000187974
103213	3687	ENSMUSG00000019842	Traf3ip2	-0.756808	1.74387	6.30037	0.0286124	0.0457547
103220	5339	ENSMUSG00000044937	Ttc41	0.582654	1.93126	12.4534	0.00458723	0.00914808
103236	4835	ENSMUSG00000003345	Csnk1g2	0.183544	7.70737	10.8328	0.00701036	0.0132237
103266	4014	ENSMUSG00000060935	Tmem263	-0.415015	6.61616	20.4162	0.000832296	0.00208439
103268	5851	ENSMUSG00000019813	Cep57l1	0.17381	3.87365	4.152	0.0658775	0.0957119
103284	4384	ENSMUSG00000039810	Zc3h10	0.0355376	4.98815	0.28988	0.600817	0.658643
103406	7483	ENSMUSG00000034949	Zfr2	-0.168014	4.86025	2.60893	0.134014	0.17903
103425	3465	ENSMUSG00000020238	Ncln	0.141764	6.57703	3.09871	0.105556	0.144988
103466	6030	ENSMUSG00000054027,ENSMUSG00000112743	Nt5dc3	0.387946	2.8758	7.55678	0.0186215	0.0312748
103468	3850	ENSMUSG00000052798	Nup107	0.370654	6.61314	27.9442	0.000241372	0.000716882
103511	5323	ENSMUSG00000049872	Calhm5	0.328403	-0.0973404	1.15714	0.304649	0.367243
103534	2719	ENSMUSG00000036620	Mgat4b	0.0691976	5.50655	0.796876	0.390776	0.454335
103537	13896	ENSMUSG00000059474	Mbtd1	0.104416	7.16953	1.68723	0.220029	0.276208
103551	2314	ENSMUSG00000043439	Epop	1.33734	3.88826	70.7473	3.54386e-06	2.10827e-05
103554	8382	ENSMUSG00000040850	Psme4	0.351534	8.29731	21.7782	0.00065116	0.00168253
103573	7181	ENSMUSG00000020290	Xpo1	0.488033	8.91907	17.6671	0.00141586	0.00329652
103583	4327	ENSMUSG00000020271	Fbxw11	0.212787	6.94035	13.4479	0.00359164	0.00739965
103611158	313	NA	Gm38666	-0.146037	3.44681	1.87952	0.197192	0.251351
103611159	429	NA	Gm38667	-0.142843	3.44695	1.81033	0.205032	0.259641
103677	8453	ENSMUSG00000038290	Smg6	-0.0975037	7.3562	3.29957	0.0960885	0.133545
103694	2178	ENSMUSG00000004394	Tmed4	0.0609963	5.89091	0.881424	0.367586	0.431379
103710	3063	ENSMUSG00000048807	Slc35e4	-0.536232	2.58002	7.01334	0.0223241	0.0366731
103711	2925	ENSMUSG00000018659	Pnpo	0.331235	3.39409	4.74176	0.0516241	0.0773246
103724	2733	ENSMUSG00000034412	Tbc1d10a	-0.337447	4.58752	6.46627	0.0269773	0.0434644
103733	2266	ENSMUSG00000035198	Tubg1	0.672291	5.51384	85.8414	1.35926e-06	9.96065e-06
103737	3536	ENSMUSG00000018733	Pex12	0.343065	-0.143438	1.57119	0.235527	0.293367
103742	747	ENSMUSG00000002580	Mien1	0.280214	3.53401	4.82392	0.0499493	0.075094
103743	1633	ENSMUSG00000035413	Tmem98	0.518708	6.05307	51.4877	1.62541e-05	7.41466e-05
103765	1568	ENSMUSG00000049904	Tmem17	0.0998989	2.44031	0.422457	0.528799	0.591125
103768	1754	ENSMUSG00000045007	Tubg2	0.101762	2.51655	0.543279	0.47621	0.540635
103784	2497	ENSMUSG00000078970	Dnaaf10	0.0298968	5.37938	0.166786	0.690671	0.741193
103806	5528	ENSMUSG00000050567	Maml1	0.239961	6.47283	10.7438	0.00718273	0.0135139
103836	1963	ENSMUSG00000037243	Zfp692	0.0768532	4.65453	0.926148	0.356151	0.41974
103850	3361	ENSMUSG00000032615	Nt5m	-0.0557261	4.24413	0.573425	0.464509	0.528794
103889	1628	ENSMUSG00000075588	Hoxb2	0.981647	3.57718	42.5025	3.92979e-05	0.000153937
103963	4512	ENSMUSG00000030062	Rpn1	-0.23357	8.22151	15.9947	0.00200975	0.00446992
103967	14967	ENSMUSG00000040265	Dnm3	-0.435849	3.20409	8.44867	0.0140111	0.0243073
103978	4453	ENSMUSG00000022112	Gpc5	-2.85644	0.66473	63.4135	6.03471e-06	3.27182e-05
103988	3033	ENSMUSG00000041798	Gck	-0.652374	0.327259	5.28379	0.0417012	0.0639948
104001	4003	ENSMUSG00000021087	Rtn1	0.880969	1.88213	23.6156	0.00047534	0.00127999
104009	6162	ENSMUSG00000033684	Qsox1	-0.119221	6.00992	2.43785	0.146189	0.193379
104010	3702	ENSMUSG00000053166	Cdh22	0.589638	-1.65629	1.27579	0.282256	0.343977
104015	8085	ENSMUSG00000022973	Synj1	-0.281324	4.46337	10.008	0.00881851	0.0161941
104027	8104	ENSMUSG00000043079	Synpo	0.855759	7.81161	84.502	1.47057e-06	1.05794e-05
104069	2145	ENSMUSG00000034891	Sncb	-4.47731	-0.896358	62.6784	6.3839e-06	3.43185e-05
104079	2099	ENSMUSG00000046719	Nxph3	-0.991832	1.42156	20.4217	0.000831446	0.00208262
104080	1675	ENSMUSG00000040258	Nxph4	-4.24972	1.43876	163.027	3.60585e-07	3.53024e-06
104082	7386	ENSMUSG00000040560	Wdr7	0.30478	6.34367	35.1293	9.15486e-05	0.00031285
104086	2173	ENSMUSG00000026170	Cyp27a1	-1.91555	5.02757	317.019	1.40961e-09	5.75216e-08
104099	7691	ENSMUSG00000039115	Itga9	-1.08719	6.83409	199.605	1.70307e-08	3.50924e-07
104103	3597	ENSMUSG00000078247	Airn	-1.06482	1.86559	31.048	0.000155512	0.000489943
104110	4672	ENSMUSG00000022220	Adcy4	-0.255493	5.57012	6.3536	0.0280752	0.0450093
104111	6246	ENSMUSG00000020654	Adcy3	-0.671376	5.71599	58.9467	8.57124e-06	4.36948e-05
104112	5279	ENSMUSG00000020917	Acly	0.815848	8.57039	88.9661	1.13599e-06	8.60588e-06
104130	908	ENSMUSG00000031059	Ndufb11	0.158183	5.51499	4.82001	0.0500276	0.0751999
104156	4103	ENSMUSG00000013089	Etv5	-1.69438	5.30675	357.515	7.32798e-10	3.53641e-08
104174	6091	ENSMUSG00000024827	Gldc	0.737101	2.80904	16.7493	0.00171121	0.00388422
104175	4478	ENSMUSG00000042978	Sbk1	2.00563	8.48773	924.702	3.9122e-12	1.62837e-09
104184	5891	ENSMUSG00000020840	Blmh	0.231883	7.55147	13.346	0.00368096	0.00756336
104215	4151	ENSMUSG00000024143	Rhoq	-0.14866	6.95818	2.80375	0.121665	0.164448
104248	9348	ENSMUSG00000020196	Cabin1	0.205905	7.34669	9.44326	0.01038	0.0186594
104252	3411	ENSMUSG00000045664	Cdc42ep2	-2.5085	3.802	499.715	1.17172e-10	1.03508e-08
104263	8225	ENSMUSG00000053470	Kdm3a	-0.208862	7.48407	5.43429	0.0393661	0.0608344
104271	9435	ENSMUSG00000009628	Tex15	0.370454	4.56108	20.2474	0.000858657	0.00213937
104303	2369	ENSMUSG00000060904	Arl1	-0.485133	6.09939	44.1054	3.32188e-05	0.000134053
104307	151	ENSMUSG00000065176	Rnu12	2.39075	-1.39914	34.6583	9.70779e-05	0.000327672
104318	5328	ENSMUSG00000025162	Csnk1d	0.00286791	7.93884	0.00275393	0.959071	0.96808
104346	4012	ENSMUSG00000040220	Gas8	0.0432699	5.29427	0.467836	0.507867	0.571233
104348	4376	ENSMUSG00000068134	Zfp120	-0.640695	4.03088	19.1358	0.00105923	0.00256198
104349	2018	ENSMUSG00000057835	Zfp119a	-0.0499416	2.82878	0.0589288	0.812578	0.847119
104360	2193	ENSMUSG00000032318	Isl2	2.33862	0.283405	5.81064	0.0341827	0.0536205
104366	134	ENSMUSG00000077709	Snora64	-0.0749111	0.441438	0.0763346	0.787351	0.825368
104367	130	ENSMUSG00000065124	Snora65	-0.0729203	1.06491	0.15429	0.70183	0.751107
104368	137	ENSMUSG00000119320	Snora70	-0.582511	1.4276	6.16386	0.0300478	0.0478243
104369	131	ENSMUSG00000065642	Snora69	-0.477747	-1.23779	1.04751	0.327646	0.390761
104370	131	NA	Snora68	0.363323	1.10279	2.50498	0.141251	0.187527
104383	3157	ENSMUSG00000024968	Rcor2	1.22117	6.96133	434.816	2.51389e-10	1.71514e-08
104394	2452	ENSMUSG00000014859	E2f4	0.491041	5.73771	38.435	6.16703e-05	0.000224379
104401	8757	ENSMUSG00000054874	Pcnx3	0.34981	6.69759	15.9268	0.00203954	0.00452857
104416	4682	ENSMUSG00000021901	Bap1	0.328812	7.419	37.3179	7.026e-05	0.000249889
104418	6270	ENSMUSG00000040479	Dgkz	-0.211571	6.84187	7.21522	0.020854	0.0345818
104433	149	ENSMUSG00000064925	Snora62	-0.730451	-0.0152761	6.77337	0.0242361	0.0394847
104443	1643	ENSMUSG00000035528	Npffr2	5.47578	1.15135	237.412	6.72753e-09	1.75012e-07
104444	3385	ENSMUSG00000032026	Rexo2	-0.582841	4.51168	38.474	6.13934e-05	0.000223483
104445	2560	ENSMUSG00000049521	Cdc42ep1	-0.113036	4.50253	1.10741	0.314785	0.377804
104458	3228	ENSMUSG00000018848	Rars	0.152129	6.82265	6.66006	0.0252068	0.0409015
104479	3372	ENSMUSG00000020482	Ccdc117	-0.333465	6.1471	11.7843	0.00544312	0.0105996
104570	5694	ENSMUSG00000020463	Ppp4r3b	-0.0135561	7.53063	0.0159463	0.901746	0.920255
104601	3871	ENSMUSG00000039110	Mycbpap	0.420303	0.800006	3.1458	0.103236	0.142177
104625	6610	ENSMUSG00000020362	Cnot6	0.0236202	7.54864	0.0685287	0.798235	0.834855
104662	3837	ENSMUSG00000038335	Tsr1	-0.138858	6.2244	4.41996	0.0588756	0.0869085
104681	4883	ENSMUSG00000041920	Slc16a6	0.875864	1.37173	22.3247	0.000591856	0.0015472
104718	7320	ENSMUSG00000033530	Ttc7b	-0.135727	5.02746	3.40349	0.0916023	0.128047
104721	5080	ENSMUSG00000037149	Ddx1	0.281329	7.88225	20.3681	0.000839703	0.00210077
104725	1518	ENSMUSG00000044408	Sptssa	0.221724	5.6233	3.82769	0.0757639	0.108283
104732	4299	ENSMUSG00000037466	Tedc1	-0.447515	2.042	1.91229	0.193614	0.247441
104771	2692	ENSMUSG00000005078	Jkamp	-0.0126285	5.04029	0.0328143	0.859483	0.885812
104776	5784	ENSMUSG00000021238	Aldh6a1	-0.591717	5.50471	55.6646	1.12574e-05	5.4575e-05
104799	3933	ENSMUSG00000021038	Vipas39	0.184109	6.21738	12.3644	0.00469137	0.00932385
104806	10440	ENSMUSG00000055884	Fancm	0.694976	6.55717	134.288	1.37785e-07	1.68112e-06
104816	3521	ENSMUSG00000037686	Aspg	-0.273307	0.285445	0.728646	0.411178	0.475099
104831	5619	ENSMUSG00000036057	Ptpn23	0.413519	5.69992	18.9862	0.00109025	0.00262922
104836	4007	ENSMUSG00000020659	Cbll1	0.462016	4.34266	11.226	0.00630519	0.0120527
104859	9553	ENSMUSG00000021275	Tecpr2	0.0744095	5.85898	1.3717	0.265795	0.326347
104871	4642	ENSMUSG00000021007	Spata7	0.235341	4.06294	7.36784	0.019819	0.0330839
104884	5701	ENSMUSG00000021177	Tdp1	0.663479	5.25635	85.3596	1.39812e-06	1.02043e-05
104885	2499	ENSMUSG00000054013	Tmem179	1.46418	-0.577774	20.095	0.000883327	0.00219184
104886	4614	ENSMUSG00000021062	Rab15	-0.358474	3.95503	12.2233	0.0048622	0.00961484
104910	2949	ENSMUSG00000048856	Slc25a47	0.466638	3.72528	5.2532	0.042196	0.0646657
104923	1886	ENSMUSG00000020629	Adi1	0.266662	3.76535	4.64221	0.0537452	0.0801557
104940697	2170	ENSMUSG00000099784	Dalir	-1.42259	-1.15048	9.80786	0.0093377	0.0169997
105000	6938	ENSMUSG00000042523	Dnal1	-0.28669	4.59404	8.28477	0.0147459	0.0254236
105005	4308	ENSMUSG00000020607	Lratd1	2.01156	3.7926	57.7656	9.44038e-06	4.73579e-05
105014	1480	ENSMUSG00000020621	Rdh14	0.215403	4.04535	4.25699	0.0630191	0.0920455
105083	2051	ENSMUSG00000042275	Pelo	-0.19677	4.11841	4.81166	0.0501951	0.0754013
105120	5747	ENSMUSG00000114780	AI197445	-1.41485	1.18525	32.8022	0.000123075	0.000400749
105148	5272	ENSMUSG00000037851	Iars	-0.0369942	6.76452	0.380753	0.549519	0.610772
105171	6266	ENSMUSG00000074794	Arrdc3	0.646283	7.91319	26.1247	0.00031773	0.000905987
105180375	1871	ENSMUSG00000106715	Tmem265	0.297531	4.1957	6.06109	0.0311857	0.0494194
105193	2294	ENSMUSG00000044231	Nhlrc1	0.303912	1.72333	3.28844	0.0965845	0.134157
105203	9870	ENSMUSG00000033799	Tasor2	0.127003	8.08374	2.74007	0.125538	0.169134
105239	5202	ENSMUSG00000034928	Rnf44	0.596568	6.3689	104.008	5.14807e-07	4.664e-06
105242657	1567	ENSMUSG00000056445	Hoxaas2	0.651369	5.1406	32.9787	0.000120275	0.000392774
105242658	713	ENSMUSG00000087658	Hotairm1	0.955828	0.592883	16.6737	0.00173862	0.00393663
105245	4492	ENSMUSG00000038991	Txndc5	-0.728298	7.89384	135.736	1.30295e-07	1.61269e-06
105245359	2447	NA	4930470G03Rik	0.757314	-1.63864	1.95619	0.188954	0.242015
105245866	4342	ENSMUSG00000075463	4930594M22Rik	-0.422863	-1.48961	0.486527	0.499681	0.563505
105245924	1294	ENSMUSG00000089804	Gm16136	-2.76973	-1.21649	25.0527	0.000376058	0.0010477
105246	6949	ENSMUSG00000057649	Brd9	0.0919742	6.72652	2.76785	0.12383	0.167095
105246056	1910	ENSMUSG00000048603	Gm9828	1.12033	1.59559	22.6087	0.000563568	0.00148384
105246059	1038	ENSMUSG00000005983	Gm41410	0.708656	0.0889345	8.26257	0.0148489	0.0255878
105246071	2481	ENSMUSG00000096959	4930509G22Rik	-0.517611	-1.71044	1.08915	0.318626	0.381692
105246278	6136	ENSMUSG00000097119	B230354K17Rik	-0.137503	5.97327	2.31138	0.156101	0.204467
105247116	1087	NA	Gm42274	-1.09336	-0.176089	7.44234	0.0193362	0.0323706
105247240	5067	ENSMUSG00000108348	Pnma8c	2.98815	0.704666	21.5866	0.000673599	0.00173436
105278	5382	ENSMUSG00000021483	Cdk20	-0.1436	3.06033	1.90083	0.194855	0.24883
105298	2745	ENSMUSG00000002808	Epdr1	-1.76936	3.99741	143.286	9.82071e-08	1.29537e-06
105348	4424	ENSMUSG00000021556	Golm1	0.0272698	7.09378	0.165841	0.691497	0.741971
105351	3031	ENSMUSG00000039182	AW209491	0.22087	3.83399	7.50283	0.0189544	0.0317826
105352	5108	ENSMUSG00000069255	Dusp22	-0.506579	4.27983	23.9588	0.000449063	0.00122165
105372	5847	ENSMUSG00000041747	Utp15	0.147656	6.0482	5.36156	0.0404743	0.0623354
105377	5881	ENSMUSG00000021597	Slf1	0.901229	5.88697	27.4671	0.000259073	0.00076169
105387	3239	ENSMUSG00000033715	Akr1c14	1.82268	-1.08625	16.1493	0.00194386	0.00433662
105428	9400	ENSMUSG00000039599	Fam149b	-0.00929682	5.85527	0.030509	0.864453	0.890178
105439	3284	ENSMUSG00000055717	Slain1	1.43406	2.00032	35.6388	8.59811e-05	0.000296889
105440	4746	ENSMUSG00000034327	Kctd9	-0.215996	4.14243	3.80082	0.076662	0.109417
105445	13398	ENSMUSG00000025558	Dock9	-0.0396364	4.01963	0.177883	0.681168	0.732344
105446	3777	ENSMUSG00000002326	Gmpr2	-0.077444	4.98514	1.41476	0.258833	0.318982
105450	3974	ENSMUSG00000041445	Mmrn2	-1.66119	-0.967514	5.78865	0.034462	0.054012
105501	3279	ENSMUSG00000040997	Abhd4	-0.177015	5.73186	8.37767	0.0143239	0.0247915
105504	17988	ENSMUSG00000061244	Exoc5	-0.142936	6.65312	2.01519	0.182917	0.235255
105513	4027	ENSMUSG00000034190	Chmp7	0.181165	6.66268	8.36312	0.014389	0.0248891
105522	8097	ENSMUSG00000014496	Ankrd28	-0.423235	6.05095	31.9549	0.000137628	0.000441235
105559	11993	ENSMUSG00000022139	Mbnl2	-0.731449	7.67055	175.287	3.39739e-08	5.80224e-07
105638	3592	ENSMUSG00000021905	Dph3	0.241065	5.17217	9.85599	0.0092096	0.0167938
105651	2193	ENSMUSG00000072494	Ppp1r3e	-0.765363	-0.790852	3.438	0.0901703	0.126317
105653	2910	ENSMUSG00000003469	Phyhip	1.55199	-0.902425	17.5857	0.00143949	0.00334672
105663	5768	ENSMUSG00000045691	Thtpa	0.251414	5.14952	11.8198	0.00539313	0.0105135
105670	9489	ENSMUSG00000022106	Rcbtb2	0.802141	7.63959	106.128	4.64366e-07	4.28972e-06
105675	3641	ENSMUSG00000021868	Ppif	0.458054	4.66604	23.5938	0.000477071	0.0012837
105689	19248	ENSMUSG00000033004	Mycbp2	0.0926798	7.98278	1.71429	0.216612	0.272387
105722	12269	ENSMUSG00000064210	Ano6	-0.319496	7.34383	27.2759	0.000266594	0.000780493
105727	14546	ENSMUSG00000023169	Slc38a1	1.69446	7.73123	242.446	6.00969e-09	1.62128e-07
105732	5212	ENSMUSG00000046761	Fam83h	1.06855	2.55343	64.3666	5.61485e-06	3.08211e-05
105734	4801	ENSMUSG00000103906	Tigd5	-0.197881	4.25411	3.95475	0.0716878	0.103196
105734727	758	ENSMUSG00000097919	Gm27021	1.42695	2.22385	48.5447	2.13797e-05	9.31118e-05
105782	6452	ENSMUSG00000022568	Scrib	0.671211	7.65525	78.9904	2.05794e-06	1.36521e-05
105785	1411	ENSMUSG00000010830	Kdelr3	-3.19011	5.013	647.822	2.80416e-11	4.64216e-09
105787	4655	ENSMUSG00000050697	Prkaa1	-0.516803	5.43978	40.2548	5.01831e-05	0.000189494
105827	3163	ENSMUSG00000048218	Amigo2	0.77558	2.83064	35.2047	9.0699e-05	0.000310238
105833	1992	ENSMUSG00000003354	Ccdc65	0.526547	-0.716753	1.07616	0.321401	0.384414
105835	4477	ENSMUSG00000042303	Sgsm3	-0.413051	4.9067	18.4446	0.00121193	0.00287687
105837	5481	ENSMUSG00000022369	Mtbp	0.451586	5.67706	45.9941	2.74225e-05	0.000114402
105841	5709	ENSMUSG00000036661	Dennd3	-1.36631	3.04152	67.3146	4.51808e-06	2.57509e-05
105844	4952	ENSMUSG00000033170	Card10	-0.329897	0.461126	1.85087	0.20039	0.254705
105847	3885	ENSMUSG00000022614	Lmf2	-0.487056	6.00583	42.2939	4.01818e-05	0.000157104
105859	4623	ENSMUSG00000042109	Csdc2	-0.207741	2.45444	2.43613	0.146318	0.19352
105886298	4151	ENSMUSG00000090110	Cmc4	-0.372634	3.75347	8.86852	0.0123188	0.0216426
105940408	3241	ENSMUSG00000021139	Gm20498	0.00336342	5.09864	0.00226349	0.96289	0.971358
105943584	888	NA	Gm45927	-0.161202	5.1536	5.46394	0.0389249	0.0602483
105980075	5288	NA	Gm20716	0.298107	8.04802	24.4699	0.000413048	0.00113555
105980076	1337	ENSMUSG00000079033	Mef2bl	-0.680081	0.155273	3.19779	0.100748	0.139171
105988	8749	ENSMUSG00000058290	Espl1	1.02929	6.75312	155.068	6.48809e-08	9.45185e-07
106014	2908	ENSMUSG00000054863	Tafa5	0.396215	3.2534	11.5288	0.00581897	0.0112339
106014251	6521	NA	Gm28043	0.172004	7.4697	11.2606	0.00624724	0.0119624
106021	3856	ENSMUSG00000036822	Topors	-0.309666	7.37983	15.3911	0.00229364	0.00500881
106025	3815	ENSMUSG00000022552	Sharpin	-0.209912	5.05607	10.5919	0.00748872	0.0140046
106039	3765	ENSMUSG00000033128	Gga1	0.425515	5.56849	15.1823	0.0024027	0.00521646
106042	4345	ENSMUSG00000036158	Prickle1	-1.34593	7.3081	186.415	2.45083e-08	4.52867e-07
106052	2047	ENSMUSG00000022184	Fbxo4	-0.295523	1.92291	3.85187	0.0749668	0.107249
106064	5199	ENSMUSG00000041935	AW549877	-0.314035	6.12772	7.53195	0.0187738	0.0315198
106068	8471	ENSMUSG00000079020	Slc45a4	0.428906	4.86001	45.6092	2.85002e-05	0.000117751
106073	1754	ENSMUSG00000045665	Mfsd5	0.00618805	4.51976	0.00505794	0.944555	0.955973
106143	4522	ENSMUSG00000054604	Cggbp1	-0.12512	7.71855	2.04225	0.180232	0.232129
106200	8835	ENSMUSG00000022498	Txndc11	-0.30428	6.03713	11.9956	0.00515382	0.0101173
106205	9160	ENSMUSG00000037965	Zc3h7a	-0.44707	6.80527	50.4832	1.78213e-05	8.03199e-05
106248	4629	ENSMUSG00000022704	Qtrt2	-0.0234346	5.60102	0.144516	0.710931	0.758966
106264	1445	ENSMUSG00000107002	0610012G03Rik	0.481388	4.58678	17.4739	0.00147269	0.00341083
106298	4318	ENSMUSG00000022682	Rrn3	0.287765	6.89259	17.1634	0.00156973	0.00360577
106326	5091	ENSMUSG00000022807	Osbpl11	0.153282	6.23222	7.15674	0.0212676	0.0351755
106338	4760	ENSMUSG00000050312	Nsun3	0.425164	3.02574	10.4677	0.00775052	0.0144534
106344	1533	ENSMUSG00000022881	Rfc4	1.28033	5.36342	263.545	3.83327e-09	1.15674e-07
106369	4635	ENSMUSG00000022773	Ypel1	1.15952	6.04457	297.255	1.99894e-09	7.27147e-08
106389	4370	ENSMUSG00000022838	Eaf2	0.128434	-1.21528	0.142095	0.722755	0.769221
106393	5325	ENSMUSG00000022519	Srl	1.32633	5.30919	290.817	2.25076e-09	7.99732e-08
106489	3064	ENSMUSG00000073468	Sft2d1	0.146852	3.55714	2.41161	0.148178	0.195619
106504	11200	ENSMUSG00000024006	Stk38	-0.17779	2.55139	1.08854	0.318756	0.381784
106522	2712	ENSMUSG00000024247	Pkdcc	1.45208	6.86604	139.639	1.12377e-07	1.44112e-06
106529	2505	ENSMUSG00000031708	Tecr	0.101529	6.9048	1.64359	0.225693	0.282369
106557	1445	ENSMUSG00000101959	Ldhal6b	0.0236983	-0.324106	0.00539163	0.942759	0.95442
106564	1605	ENSMUSG00000028636	Ppcs	0.990967	2.89533	75.2328	2.6194e-06	1.65483e-05
106565	2113	ENSMUSG00000047428	Dlk2	-1.23359	0.316343	18.759	0.00113945	0.00273108
106572	3813	ENSMUSG00000056515	Rab31	-0.105166	6.97252	4.36094	0.0603368	0.0887416
106581	4016	ENSMUSG00000024187	Fam234a	-0.30599	5.48409	16.8066	0.00169075	0.00384381
106582	1466	ENSMUSG00000059791	Nrm	-1.26225	-2.19523	0.885598	0.366496	0.430538
106583	5891	ENSMUSG00000046201	Scaf8	0.0319594	7.36839	0.346601	0.567708	0.62778
106585	13748	ENSMUSG00000034647	Ankrd12	-0.59597	5.93557	49.1503	2.01848e-05	8.87837e-05
106618	8538	ENSMUSG00000073434	Wdr90	0.431147	6.60034	33.6055	0.000110925	0.00036716
106628	3180	ENSMUSG00000019487	Trip10	-1.15936	4.70682	81.2614	1.78744e-06	1.22712e-05
106633	8333	ENSMUSG00000024169	Ift140	0.613413	6.50342	125.382	1.96815e-07	2.20046e-06
106639	2464	ENSMUSG00000054723	Vmac	-0.443178	4.25324	25.9166	0.000328168	0.000932101
106707	1814	ENSMUSG00000041199	Rpusd1	0.12987	3.6388	1.42668	0.25695	0.316848
106757	3590	ENSMUSG00000040828	Catsperd	1.10877	-0.670762	9.02355	0.0117562	0.0208022
106759	2992	ENSMUSG00000047123	Ticam1	-0.609587	3.47772	15.6071	0.00218692	0.00480964
106763	14097	ENSMUSG00000015599	Ttbk1	2.39534	1.79273	99.1587	6.56512e-07	5.63255e-06
106766	2569	ENSMUSG00000038781	Stap2	0.673739	0.841635	7.54477	0.018695	0.0313947
106794	6042	ENSMUSG00000035051	Dhx57	-0.251242	6.83805	16.5657	0.00177874	0.0040156
106840	4603	ENSMUSG00000046562	Unc119b	0.463621	6.52276	56.6947	1.03194e-05	5.09605e-05
106861	2334	ENSMUSG00000002475	Abhd3	-0.350064	-1.13299	0.774809	0.397198	0.460809
106869	9855	ENSMUSG00000062210	Tnfaip8	-0.400396	6.79672	24.1705	0.000433714	0.00118588
106877	3680	ENSMUSG00000033032	Afap1l1	-1.52327	2.96418	136.425	1.26903e-07	1.59236e-06
106878	1990	ENSMUSG00000038059	Smim3	0.121984	2.39727	0.549855	0.473615	0.53794
106894	10865	ENSMUSG00000024622	Hmgxb3	0.0746821	6.69919	1.06946	0.322846	0.385794
106931	7917	ENSMUSG00000036225	Kctd1	1.09586	4.95219	288.221	2.36275e-09	8.29409e-08
106947	4016	ENSMUSG00000046822	Slc39a3	0.0481574	5.4988	0.247946	0.628142	0.683506
106952	7967	ENSMUSG00000024451	Arap3	-0.125163	3.49405	0.870555	0.370448	0.434271
106957	4073	ENSMUSG00000024270	Slc39a6	0.438187	7.41073	62.6959	6.37534e-06	3.43012e-05
107022	5679	ENSMUSG00000001700	Gramd3	-0.290445	4.42794	9.92449	0.00903086	0.0165175
107029	4028	ENSMUSG00000024556	Me2	0.686301	5.92397	56.2549	1.07082e-05	5.24499e-05
107035	5666	ENSMUSG00000042211	Fbxo38	-0.141347	7.09599	7.98483	0.0162134	0.0276254
107045	5368	ENSMUSG00000024493	Lars	0.253718	7.2398	21.5368	0.000679578	0.00174666
107047	1738	ENSMUSG00000024537	Psmg2	0.269797	4.90018	11.9102	0.00526844	0.0103062
107065	5673	ENSMUSG00000071862	Lrrtm2	-1.07239	-0.505054	9.99193	0.00885891	0.016254
107071	1867	ENSMUSG00000042729	Wdr74	-0.146861	5.17689	3.72396	0.0793039	0.112723
107094	4340	ENSMUSG00000035049	Rrp12	0.316799	5.58141	8.22173	0.0150408	0.0258755
107173	3396	ENSMUSG00000024958	Gpr137	0.00475132	4.17596	0.00175131	0.967355	0.97458
107182	10259	ENSMUSG00000040565	Btaf1	0.00601887	6.9232	0.006348	0.9379	0.950691
107197	821	ENSMUSG00000071654	Uqcc3	0.38808	4.08636	19.8447	0.000925661	0.00228057
107227	1228	ENSMUSG00000036278	Macrod1	0.943449	0.494326	9.9386	0.00899458	0.0164594
107242	1542	ENSMUSG00000047423	AI837181	-0.205642	5.38119	4.79736	0.0504833	0.0757952
107250	1681	ENSMUSG00000025213	Kazald1	-1.47505	1.13934	22.1395	0.000611212	0.00159059
107260	2545	ENSMUSG00000024767	Otub1	0.281445	7.12023	23.9299	0.000451215	0.00122568
107271	5943	ENSMUSG00000028811	Yars	0.0209932	1.34239	0.00823138	0.929309	0.943098
107272	4254	ENSMUSG00000024640	Psat1	-0.253448	6.30331	10.0049	0.00882631	0.0162044
107305	2707	ENSMUSG00000048832	Vps37c	0.095365	4.9002	1.55779	0.23741	0.29553
107321	1790	ENSMUSG00000024696	Lpxn	-0.495836	-0.965438	1.17193	0.301724	0.364229
107328	1144	ENSMUSG00000047656	Trpt1	0.3775	2.80149	7.76166	0.0174192	0.0294936
107338	10855	ENSMUSG00000025224	Gbf1	-0.0476808	7.03907	0.364557	0.557998	0.618529
107351	6166	ENSMUSG00000032702	Kank1	2.36103	5.0307	497.243	1.20409e-10	1.05037e-08
107358	8096	ENSMUSG00000025016	Tm9sf3	-0.409216	8.46663	15.0908	0.00245243	0.00531098
107368	5982	ENSMUSG00000074746	Pdzd8	-0.00253406	7.48358	0.00168042	0.968022	0.974982
107371	3876	ENSMUSG00000053799	Exoc6	-0.0850674	2.90416	0.341091	0.570757	0.630672
107373	4125	ENSMUSG00000024691	Fam111a	-0.148356	6.27437	2.56105	0.137288	0.183001
107375	2762	ENSMUSG00000024818	Slc25a45	-1.24967	-0.297665	14.0232	0.00313285	0.00656965
107376	5106	ENSMUSG00000053117	E330013P04Rik	-0.485378	3.89592	15.4932	0.00224242	0.00491317
107392	1750	ENSMUSG00000080268	Brms1	0.0324302	4.00303	0.0794013	0.783241	0.821709
107435	2886	ENSMUSG00000027018	Hat1	0.509457	6.29614	28.7449	0.000214771	0.000649124
107448	4168	ENSMUSG00000025876	Unc5a	-0.958218	1.28125	16.8875	0.00166239	0.00378757
107449	6258	ENSMUSG00000020099	Unc5b	-0.822363	5.1827	37.6559	6.752e-05	0.000241454
107476	14093	ENSMUSG00000020532	Acaca	0.230295	6.72524	9.21108	0.0111161	0.0198031
107503	1993	ENSMUSG00000038539	Atf5	-0.396347	3.80186	5.02	0.0462112	0.070089
107508	12353	ENSMUSG00000026615	Eprs	-0.150978	8.57472	6.50109	0.0266485	0.0429869
107513	10431	ENSMUSG00000021427	Ssr1	-0.146526	8.08969	3.03209	0.108951	0.149046
107515	5884	ENSMUSG00000050199	Lgr4	-0.107527	7.21222	2.43122	0.146688	0.193933
107522	5110	ENSMUSG00000022842	Ece2	0.0691194	3.29083	0.18919	0.671841	0.723758
107526	1837	ENSMUSG00000054435	Gimap4	-1.75806	-1.30923	17.6116	0.00143192	0.0033307
107527	6812	ENSMUSG00000070942	Il1rl2	0.0416931	2.03183	0.0533126	0.821553	0.85466
107528	3550	ENSMUSG00000031227	Magee1	-0.0554524	5.58258	0.709763	0.417122	0.481051
107566	2802	ENSMUSG00000031776	Arl2bp	0.414297	6.7485	47.287	2.41383e-05	0.000102851
107568	6453	ENSMUSG00000041058	Wwp1	0.0684355	6.11878	0.58776	0.459116	0.523636
107569	4250	ENSMUSG00000029780	Nt5c3	-0.228728	4.6284	6.19874	0.0296729	0.0473001
107581	6750	ENSMUSG00000040690	Col16a1	-2.0045	3.81226	35.8399	8.38946e-05	0.000290856
107585	2030	ENSMUSG00000075707	Dio3	-0.778646	0.509222	4.14729	0.0660092	0.0958841
107587	3623	ENSMUSG00000022330	Osr2	-1.29741	6.18749	60.5689	7.52646e-06	3.92573e-05
107589	11263	ENSMUSG00000022836	Mylk	-3.38582	5.29264	406.1	3.65415e-10	2.20886e-08
107607	5079	ENSMUSG00000038058	Nod1	-1.40441	2.99559	139.14	1.14501e-07	1.46398e-06
107650	3880	ENSMUSG00000038861	Pi4kb	-0.0148485	6.76142	0.04678	0.832647	0.864514
107652	4011	ENSMUSG00000026670	Uap1	-0.58125	5.81185	48.7926	2.08808e-05	9.12391e-05
107684	6459	ENSMUSG00000028337	Coro2a	-0.48931	1.18538	3.6813	0.0808184	0.114641
107686	1420	ENSMUSG00000040824	Snrpd2	0.974318	4.98183	133.847	1.40168e-07	1.70023e-06
107701	2162	ENSMUSG00000068856	Sf3b4	0.879538	4.31011	123.435	2.13435e-07	2.34665e-06
107702	2594	ENSMUSG00000038650	Rnh1	-0.185831	5.73469	3.25777	0.0979691	0.13577
107723	10873	ENSMUSG00000027130,ENSMUSG00000096764	Slc12a6	-0.443248	6.50223	49.6894	1.91868e-05	8.51395e-05
107732	1708	ENSMUSG00000001445	Mrpl10	0.116837	5.73842	3.69764	0.0802341	0.11389
107733	888	ENSMUSG00000036850	Mrpl41	0.312728	4.45165	14.582	0.00275222	0.00587118
107734	3226	ENSMUSG00000026087	Mrpl30	0.374049	5.50431	39.5997	5.4001e-05	0.000200942
107746	7485	ENSMUSG00000039844	Rapgef1	0.489491	7.555	65.0277	5.34381e-06	2.95441e-05
107747	4516	ENSMUSG00000030088	Aldh1l1	0.838813	-0.265369	3.00776	0.110224	0.150548
107765	2886	ENSMUSG00000024803	Ankrd1	5.66693	-1.18941	81.3078	1.78237e-06	1.22479e-05
107767	4582	ENSMUSG00000021687	Scamp1	-0.175294	5.78081	5.64529	0.0363521	0.0566695
107769	5921	ENSMUSG00000038623	Tm6sf1	-1.11605	1.24596	28.2899	0.000229436	0.00068633
107770	1901	ENSMUSG00000036151	Tm6sf2	0.00372382	0.375527	0.000177983	0.98959	0.991837
107771	983	ENSMUSG00000049086	Bmyc	1.14712	2.75923	57.7295	9.4685e-06	4.74663e-05
107815	6397	ENSMUSG00000000037	Scml2	-0.925906	4.37325	102.925	5.43029e-07	4.83527e-06
107817	4698	ENSMUSG00000056962	Jmjd6	-0.852495	6.56431	129.671	1.65293e-07	1.92793e-06
107823	16803	ENSMUSG00000057406	Nsd2	0.697721	8.55003	122.293	2.23958e-07	2.43843e-06
107829	2861	ENSMUSG00000034274	Thoc5	0.530336	5.86354	66.7557	4.70512e-06	2.65469e-05
107831	7222	ENSMUSG00000034730	Adgrb1	-1.61041	4.71375	105.724	4.73523e-07	4.35223e-06
107869	2791	ENSMUSG00000028179	Cth	2.27382	2.84741	97.4699	7.16347e-07	6.00243e-06
107885	7498	ENSMUSG00000066442	Mthfs	-0.517283	1.5979	7.97044	0.0162881	0.0277429
107895	10291	ENSMUSG00000036155	Mgat5	-0.17709	5.96103	3.94586	0.071964	0.103494
107932	8019	ENSMUSG00000063870	Chd4	0.755482	10.0922	217.627	1.07303e-08	2.46079e-07
107939	5580	ENSMUSG00000053293	Pom121	0.961366	5.87739	91.56	9.82942e-07	7.7028e-06
107951	4611	ENSMUSG00000009555	Cdk9	-0.0496209	5.52516	0.444904	0.518249	0.581115
107970	912	ENSMUSG00000036211	H1f6	2.32973	1.80489	58.2634	9.06196e-06	4.5759e-05
107971	3128	ENSMUSG00000023266	Frs3	0.184515	2.76333	1.04465	0.328277	0.391322
107975	6027	ENSMUSG00000024855	Pacs1	0.00617479	6.15505	0.00865397	0.927523	0.941614
107976	4972	ENSMUSG00000052139	Babam2	-0.0232524	4.47421	0.0852836	0.775591	0.815132
107986	2736	ENSMUSG00000002109	Ddb2	-0.0806173	4.36942	0.978139	0.34351	0.40697
107995	1868	ENSMUSG00000006398	Cdc20	1.32477	7.046	108.05	4.23626e-07	3.98926e-06
107999	2825	ENSMUSG00000033434	Gtpbp6	0.132726	4.84965	1.76805	0.210027	0.265032
108000	11346	ENSMUSG00000026605	Cenpf	0.949082	7.95522	33.0816	0.000118679	0.000388346
108011	9810	ENSMUSG00000001998	Ap4e1	-0.407232	5.27515	41.3592	4.44427e-05	0.000171145
108012	4965	ENSMUSG00000031367	Ap1s2	-1.04366	4.15943	32.6411	0.000125695	0.000408277
108013	6969	ENSMUSG00000024268	Celf4	-0.596419	2.91158	19.0901	0.00106858	0.00258204
108014	1653	ENSMUSG00000029538	Srsf9	0.335214	6.4624	27.2882	0.000266102	0.000779367
108030	3311	ENSMUSG00000019906	Lin7a	-1.01114	5.02198	46.1496	2.7001e-05	0.000112869
108037	3109	ENSMUSG00000025403	Shmt2	-0.645491	6.14118	80.8056	1.83821e-06	1.25311e-05
108058	17374	ENSMUSG00000053819	Camk2d	-0.987721	4.54898	147.193	8.53009e-08	1.16048e-06
108062	9180	ENSMUSG00000031256	Cstf2	0.399077	6.6951	28.4325	0.000224716	0.000673871
108067	6520	ENSMUSG00000028683	Eif2b3	0.0335492	4.72582	0.237752	0.635224	0.690504
108069	3049	ENSMUSG00000003974	Grm3	1.43685	-1.57965	12.6386	0.00437916	0.0087909
108073	5886	ENSMUSG00000056755	Grm7	-0.456391	1.51886	1.77233	0.209514	0.264534
108075	6463	ENSMUSG00000040488	Ltbp4	-2.11387	6.56039	174.194	3.51188e-08	5.96282e-07
108079	7969	ENSMUSG00000028518	Prkaa2	0.485912	2.16919	4.37161	0.0600695	0.0884288
108083	5204	ENSMUSG00000018547	Pip4k2b	0.0550151	7.05618	0.707218	0.417933	0.481834
108086	6003	ENSMUSG00000045078	Rnf216	-0.179192	6.86494	12.3878	0.00466363	0.00927506
108089	5480	ENSMUSG00000020642	Rnf144a	0.41795	6.45472	45.2789	2.9465e-05	0.000121119
108097	5096	ENSMUSG00000038205	Prkab2	-0.42799	4.56473	17.5071	0.00146274	0.00339264
108098	2202	ENSMUSG00000030291	Med21	-1.36116	1.26372	15.4389	0.00226947	0.00496496
108099	6480	ENSMUSG00000028944	Prkag2	-0.0739883	4.86776	0.932848	0.354484	0.418124
108100	4992	ENSMUSG00000025372	Baiap2	-0.707925	4.00758	43.3157	3.60635e-05	0.000143193
108101	3079	ENSMUSG00000024965	Fermt3	0.352088	0.420305	0.837489	0.379366	0.443264
108105	5197	ENSMUSG00000022686	B3gnt5	1.75415	6.35944	192.223	2.08181e-08	4.03056e-07
108112	744	ENSMUSG00000090264	Eif4ebp3	0.0547342	3.3045	0.137152	0.718026	0.76525
108116	8474	ENSMUSG00000025790	Slco3a1	1.25703	4.23975	99.5806	6.42494e-07	5.53183e-06
108121	2598	ENSMUSG00000061613	U2af1	0.247144	5.49419	8.32126	0.0145784	0.0251782
108123	6064	ENSMUSG00000024581	Napg	-0.383549	5.04582	29.1702	0.000202052	0.000615792
108124	3786	ENSMUSG00000006024	Napa	0.00623343	6.6886	0.00868537	0.927392	0.941546
108138	4213	ENSMUSG00000021615	Xrcc4	-0.188331	3.22086	3.40413	0.0915755	0.12803
108143	2223	ENSMUSG00000052293,ENSMUSG00000078941	Taf9	0.479033	5.10235	31.8854	0.000138909	0.00044472
108147	5512	ENSMUSG00000026192	Atic	0.069825	6.97684	0.963809	0.346927	0.41063
108148	4381	ENSMUSG00000089704	Galnt2	-0.199337	7.58246	10.0981	0.00859615	0.0158437
108150	5253	ENSMUSG00000031608	Galnt7	-0.0705223	5.00427	0.5285	0.482133	0.546593
108151	8595	ENSMUSG00000040254	Sema3d	-3.2237	4.87169	520.055	9.40944e-11	9.19301e-09
108153	6282	ENSMUSG00000032363	Adamts7	0.9697	6.68337	136.329	1.27367e-07	1.59543e-06
108154	7798	ENSMUSG00000046169	Adamts6	-0.211831	5.94853	2.42076	0.14748	0.194839
108155	8045	ENSMUSG00000034160	Ogt	-0.342388	8.70949	38.2976	6.26572e-05	0.000227515
108156	4442	ENSMUSG00000021048	Mthfd1	0.512967	6.55222	48.2489	2.19935e-05	9.53291e-05
108159	2928	ENSMUSG00000052906	Ubxn8	0.0650879	3.90217	0.428381	0.525975	0.588466
108160	2288	ENSMUSG00000001962	Fam50a	0.294862	4.90382	9.24454	0.0110063	0.0196326
108167326	2273	ENSMUSG00000085995	Gm2788	1.05608	-0.915517	6.06901	0.0310961	0.0492882
108167888	294	NA	2610024D14Rik	0.139742	-0.568105	0.125494	0.729719	0.775274
108168395	2404	ENSMUSG00000110277	Gm45871	0.160995	3.16037	1.55585	0.237685	0.295799
108168734	567	ENSMUSG00000099632	2900093K20Rik	0.634913	0.0620956	3.35903	0.0934893	0.130294
108168785	3515	ENSMUSG00000086308	G630016G05Rik	0.03385	2.57015	0.0491691	0.8285	0.860754
108176	528	NA	Npm3-ps1	1.06902	-1.24136	1.83438	0.202261	0.256668
108637	86	ENSMUSG00000119805	Snord14c	-0.43745	-0.525231	1.24633	0.287596	0.349579
108645	5001	ENSMUSG00000042032	Mat2b	-0.0890451	6.30314	1.83778	0.201874	0.256287
108652	5798	ENSMUSG00000021432	Slc35b3	-0.253693	4.63916	13.5236	0.0035269	0.0072838
108653	5622	ENSMUSG00000040649	Rimklb	1.55474	6.96787	139.977	1.10968e-07	1.4306e-06
108654	9813	ENSMUSG00000038121	Fam210a	-0.414162	6.89258	35.4316	8.81955e-05	0.000303313
108655	14386	ENSMUSG00000030067	Foxp1	0.302581	7.87369	9.57314	0.00999357	0.0180516
108657	4736	ENSMUSG00000026269	Rnpepl1	0.122984	5.449	1.23103	0.290424	0.352339
108660	1949	ENSMUSG00000020496	Rnf187	0.691959	7.46352	86.222	1.32946e-06	9.78162e-06
108664	9746	ENSMUSG00000033793	Atp6v1h	0.0261387	5.63717	0.145097	0.71038	0.758433
108671	2377	ENSMUSG00000021811	Dnajc9	0.637126	6.76282	103.41	5.30165e-07	4.75581e-06
108672	5509	ENSMUSG00000033906	Zdhhc15	-0.0547277	5.86546	0.445062	0.518176	0.581078
108673	3367	ENSMUSG00000024732	Ccdc86	0.369511	4.7691	22.8301	0.00054261	0.0014354
108679	4448	ENSMUSG00000034432	Cops8	0.164378	6.59342	6.46201	0.0270178	0.0435201
108682	5643	ENSMUSG00000031700	Gpt2	0.602512	6.54873	71.8512	3.28479e-06	1.97929e-05
108686	10891	ENSMUSG00000032740	Ccdc88a	-0.145632	7.65755	3.00991	0.11011	0.150407
108687	3463	ENSMUSG00000038312	Edem2	-0.121646	4.4678	1.61285	0.229801	0.286941
108689	4045	ENSMUSG00000042694	Stn1	-0.146165	5.90133	6.88499	0.0233233	0.038134
108699	6365	ENSMUSG00000056486	Chn1	0.269499	5.80359	18.5847	0.00117898	0.00280964
108705	3877	ENSMUSG00000009291	Pttg1ip	-0.735097	6.53216	170.399	3.94605e-08	6.50295e-07
108707	2679	ENSMUSG00000032977	Fam207a	0.259305	5.53931	10.2773	0.00817297	0.0151654
108735	5702	ENSMUSG00000040848	Sft2d2	0.196741	5.68776	7.10021	0.0216768	0.035759
108737	5350	ENSMUSG00000036737	Oxsr1	0.278738	6.69342	27.0819	0.000274491	0.000799597
108755	1140	ENSMUSG00000045854	Lyrm2	0.759047	4.17948	88.075	1.19494e-06	8.96388e-06
108760	5221	ENSMUSG00000021130	Galnt16	1.44989	5.2173	218.597	1.04776e-08	2.41696e-07
108767	2095	ENSMUSG00000040128	Pnrc1	-0.434585	6.72007	34.5385	9.85456e-05	0.000332087
108797	3355	ENSMUSG00000057706	Mex3b	0.891358	7.76267	146.531	8.73412e-08	1.17814e-06
108800	11694	ENSMUSG00000020961	Ston2	-1.38509	3.60681	67.1804	4.56219e-06	2.59365e-05
108811	1985	ENSMUSG00000034795	Ccdc122	0.165933	-0.216443	0.275906	0.609621	0.666139
108829	14397	ENSMUSG00000037876	Jmjd1c	-0.0786463	6.85884	0.992483	0.340139	0.403579
108832	1959	ENSMUSG00000044364	Tmem74b	0.54891	0.95309	5.61797	0.0367262	0.0571916
108837	8628	ENSMUSG00000035941	Ibtk	0.0837142	7.24239	1.39809	0.261498	0.321749
108841	6595	ENSMUSG00000008435	Rdh13	-0.16309	5.2691	3.24821	0.0984057	0.13631
108853	3261	ENSMUSG00000019774	Mtrf1l	-0.356349	3.8673	9.54405	0.0100786	0.0181895
108857	9845	ENSMUSG00000024483	Ankhd1	-0.0745231	7.66365	1.76783	0.210053	0.265032
108871	1776	NA	4930447M23Rik	-0.36652	-0.0629546	1.53373	0.240842	0.299138
108888	3765	ENSMUSG00000029036	Atad3a	0.135267	6.23326	4.19009	0.0648225	0.0943364
108897	4032	ENSMUSG00000001864	Aif1l	1.18801	6.29554	205.703	1.4504e-08	3.0891e-07
108899	5216	ENSMUSG00000053080	Zfta	0.237018	8.12904	5.67562	0.035942	0.0560903
108900	2191	ENSMUSG00000055184	Fam72a	1.11081	1.72852	28.4162	0.000225249	0.000675192
108902	3637	ENSMUSG00000047379	B4gat1	0.0528488	5.73796	0.322329	0.581395	0.640775
108903	8096	ENSMUSG00000039230	Tbcd	0.379713	6.6758	48.2247	2.20446e-05	9.54654e-05
108907	4059	ENSMUSG00000027306	Nusap1	0.506406	6.6135	10.6924	0.00728452	0.0136754
108909	5082	ENSMUSG00000042901	Aida	-0.353634	5.63461	23.6206	0.000474942	0.00127939
108911	4155	ENSMUSG00000040945	Rcc2	1.57128	7.9206	763.003	1.13487e-11	2.80217e-09
108912	5715	ENSMUSG00000048922	Cdca2	1.12647	6.58403	82.8405	1.62393e-06	1.14529e-05
108927	2108	ENSMUSG00000048332	Lhfp	-1.16658	5.92514	110.165	3.83551e-07	3.68573e-06
108934	4483	ENSMUSG00000091264	Smim13	-0.494548	5.68683	32.3101	0.000131291	0.000423528
108937	7640	ENSMUSG00000058761	Rnf169	0.127995	6.83266	5.61018	0.0368338	0.0573408
108943	7976	ENSMUSG00000004127	Trmt10a	0.541182	4.19168	30.1711	0.000175466	0.000543639
108946	8462	ENSMUSG00000039068	Zzz3	-0.192684	7.49893	10.6104	0.00745066	0.0139513
108954	5594	ENSMUSG00000046062	Ppp1r15b	-0.181347	7.3784	8.91181	0.0121585	0.0213946
108958	6249	ENSMUSG00000026858	Miga2	0.172849	5.82743	4.24109	0.0634423	0.0926172
108960	4412	ENSMUSG00000060477	Irak2	-0.905584	1.81682	18.9692	0.00109384	0.00263651
108961	5443	ENSMUSG00000046179	E2f8	0.627065	4.92843	36.824	7.45032e-05	0.000262482
108989	10496	ENSMUSG00000006005	Tpr	0.0438358	8.91615	0.411456	0.534117	0.59611
109006	5721	ENSMUSG00000031781	Ciapin1	0.753243	5.92998	45.3685	2.91997e-05	0.000120334
109019	6612	ENSMUSG00000026107	Nabp1	-0.697863	2.33006	13.8089	0.0032951	0.00686347
109042	1662	ENSMUSG00000037060	Cavin3	-2.01935	4.02598	185.448	2.51951e-08	4.61109e-07
109050	4781	ENSMUSG00000048458	Inka2	-0.154656	0.682381	0.575485	0.463728	0.528151
109054	2520	ENSMUSG00000052033	Pfdn4	0.285469	4.6426	11.4472	0.00594548	0.0114478
109065	4025	ENSMUSG00000020973	Dnaaf2	0.450696	5.41116	35.8251	8.40456e-05	0.000291241
109075	1945	ENSMUSG00000034259	Exosc4	0.421091	4.99112	15.2531	0.00236506	0.00514549
109077	3869	ENSMUSG00000071652	Ints5	0.454826	6.23258	54.084	1.28997e-05	6.10933e-05
109079	5925	ENSMUSG00000026662	Sephs1	0.336426	7.65185	33.9962	0.00010553	0.000352122
109082	3818	ENSMUSG00000037816	Fbxw17	0.0541234	4.57268	0.409927	0.534864	0.596852
109093	2771	ENSMUSG00000028292	Rars2	-0.00303851	4.91869	0.00188549	0.966128	0.973748
109095	6511	ENSMUSG00000074102	Rbm15b	0.578993	7.97282	99.9174	6.31561e-07	5.45608e-06
109108	10213	ENSMUSG00000029221	Slc30a9	0.003762	6.68932	0.0030231	0.957119	0.966339
109113	8590	ENSMUSG00000024817	Uhrf2	-0.0963368	7.64942	1.99524	0.184929	0.237508
109115	4121	ENSMUSG00000038954	Supt3	-0.423207	2.2675	10.6735	0.00732238	0.0137341
109129	2012	ENSMUSG00000026766	Mmadhc	0.000311576	6.04733	3.72806e-05	0.995236	0.996261
109135	9356	ENSMUSG00000030231	Plekha5	-0.594346	6.95689	77.6535	2.23971e-06	1.45987e-05
109136	6023	ENSMUSG00000037022	Mmaa	0.0632471	4.39574	0.813913	0.385926	0.44963
109145	1349	ENSMUSG00000031546	Gins4	0.713458	5.59573	94.1783	8.525e-07	6.89956e-06
109151	15989	ENSMUSG00000056608	Chd9	-0.686621	7.6306	90.7227	1.02953e-06	7.97349e-06
109154	6007	ENSMUSG00000048578	Mlec	-0.261581	8.85499	20.598	0.000804958	0.00202708
109161	4305	ENSMUSG00000032307	Ube2q2	-0.377539	5.14008	20.1905	0.000867766	0.00215727
109163	1747	ENSMUSG00000085355	3010003L21Rik	1.60674	1.22674	37.9639	6.51324e-05	0.00023498
109168	10099	ENSMUSG00000024759	Atl3	-0.722511	6.89332	113.949	3.22478e-07	3.24582e-06
109169	2839	ENSMUSG00000110185	Igip	-1.39587	2.34159	82.3208	1.67573e-06	1.1714e-05
109181	10150	ENSMUSG00000021188	Trip11	-0.527645	6.84583	49.6228	1.93069e-05	8.55424e-05
109202	1896	ENSMUSG00000056735	A930024E05Rik	0.1406	1.67669	0.347439	0.567247	0.627318
109205	5529	ENSMUSG00000038248	Sobp	-0.0436302	3.52603	0.162866	0.694117	0.744397
109212	2529	ENSMUSG00000020808	Pimreg	0.782938	5.89597	61.0912	7.22255e-06	3.79716e-05
109215	812	ENSMUSG00000110613	Lncbate1	2.25278	-1.63894	25.6483	0.000342228	0.000966759
109218	1147	ENSMUSG00000071506	Tmem139	1.44192	-1.24815	6.76234	0.0243286	0.0396176
109222	1325	ENSMUSG00000049404	Rarres1	-0.320704	0.400763	0.937097	0.353432	0.417289
109229	6122	ENSMUSG00000050471	Fam118b	0.260541	5.21739	7.40189	0.0195966	0.0327652
109232	5204	ENSMUSG00000038936	Sccpdh	0.116144	5.46854	2.08299	0.176285	0.227731
109241	19237	ENSMUSG00000036792	Mbd5	-0.062743	5.82986	1.10591	0.315098	0.378086
109242	8014	ENSMUSG00000028438	Kif24	0.604547	4.61509	31.2096	0.000152132	0.000480898
109246	4975	ENSMUSG00000030352	Tspan9	-1.01607	7.81684	209.225	1.32461e-08	2.90617e-07
109254	2866	ENSMUSG00000058022	Adtrp	-0.421	-1.36515	0.642497	0.442978	0.507226
109263	6990	ENSMUSG00000049878	Rlf	-0.306788	7.46306	13.7948	0.00330611	0.00688146
109264	14624	ENSMUSG00000030621	Me3	1.95798	-0.786106	15.0615	0.00246861	0.00534047
109267	2976	ENSMUSG00000029699	Ssc4d	0.325527	1.78629	2.01063	0.183374	0.235707
109270	1917	ENSMUSG00000036106	Prr5	-1.44817	2.64558	69.4414	3.8821e-06	2.27309e-05
109272	4527	ENSMUSG00000020061	Mybpc1	-1.38925	5.84304	100.757	6.05232e-07	5.27334e-06
109275	4186	ENSMUSG00000037761	Actr5	0.367089	4.87995	18.7059	0.00115133	0.00275548
109280	1458	ENSMUSG00000092212	Slc22a13b	-0.787206	-1.35759	3.28216	0.0968663	0.13451
109284	2445	ENSMUSG00000035781	R3hdm4	0.193048	6.14674	7.36812	0.0198172	0.0330839
109294	13917	ENSMUSG00000048960	Prex2	0.593806	6.22847	34.7686	9.57482e-05	0.000324009
109299	2483	ENSMUSG00000087679	Tmem250-ps	0.142218	4.97156	3.86749	0.0744572	0.106614
109305	2295	ENSMUSG00000049686	Orai1	-0.674162	3.01317	18.8131	0.0011275	0.002706
109323	4162	ENSMUSG00000061535	C1qtnf7	-1.67739	5.00214	132.73	1.46419e-07	1.75415e-06
109331	7288	ENSMUSG00000028309	Rnf20	0.228936	7.46293	17.9829	0.00132848	0.00311848
109332	6765	ENSMUSG00000035498	Cdcp1	-0.537632	-0.199852	3.16925	0.102105	0.140805
109333	7420	ENSMUSG00000004591	Pkn2	-0.327427	7.51836	14.968	0.00252107	0.00543539
109342	2365	ENSMUSG00000042371	Slc5a10	-0.436826	-1.31291	1.53586	0.240536	0.298822
109346	3075	ENSMUSG00000079610	Ankrd39	-0.0809192	3.92067	0.976387	0.343925	0.407309
109359	6742	ENSMUSG00000030965	Abraxas2	-0.238873	5.87446	9.93341	0.0090079	0.0164796
109552	3734	ENSMUSG00000003161	Sri	-0.155255	5.71454	4.38213	0.0598071	0.0880872
109593	5135	ENSMUSG00000030226	Lmo3	-0.255979	2.38372	1.07109	0.322493	0.385404
109594	1552	ENSMUSG00000036111	Lmo1	-0.601821	1.68873	7.11993	0.021533	0.03555
109620	9659	ENSMUSG00000054889	Dsp	-3.86939	4.03399	196.642	1.84444e-08	3.73711e-07
109624	7687	ENSMUSG00000029761	Cald1	0.419269	7.50644	39.3471	5.55646e-05	0.000205813
109637	1421	ENSMUSG00000006313	Upk1a	0.234876	-1.06558	0.206599	0.658115	0.71155
109648	566	ENSMUSG00000029819	Npy	-1.93083	1.13559	29.7956	0.000184926	0.000569918
109652	2966	ENSMUSG00000023262	Acy1	0.0350041	4.84514	0.177329	0.681634	0.732635
109658	5348	ENSMUSG00000053841	Txlna	0.052841	3.75003	0.00548437	0.942269	0.954124
109660	1156	ENSMUSG00000031896	Ctrl	1.28177	-0.696588	16.6385	0.00175158	0.00396043
109672	3104	ENSMUSG00000024646	Cyb5a	-0.185651	5.7359	7.92614	0.0165206	0.0281094
109674	5224	ENSMUSG00000027889	Ampd2	-0.342691	6.45929	17.9617	0.00133415	0.00313078
109676	28144	ENSMUSG00000032826	Ank2	-0.66618	7.25649	138.067	1.19222e-07	1.5116e-06
109685	1948	ENSMUSG00000036091	Hyal3	-0.0445863	1.60333	0.0717349	0.793688	0.830695
109689	11175	ENSMUSG00000018909	Arrb1	-0.753497	6.21305	148.399	8.17292e-08	1.12324e-06
109700	19289	ENSMUSG00000042284	Itga1	-2.00595	3.88719	132.13	1.49912e-07	1.77843e-06
109711	5533	ENSMUSG00000015143	Actn1	-0.097643	7.45899	2.2996	0.157068	0.205604
109731	2789	ENSMUSG00000040147	Maob	-0.904528	2.68722	25.356	0.000358361	0.00100396
109754	4298	ENSMUSG00000018042	Cyb5r3	0.43534	6.22386	37.859	6.59345e-05	0.00023711
109778	2446	ENSMUSG00000001999	Blvra	0.454978	3.65059	17.8721	0.00135841	0.00317951
109785	4487	ENSMUSG00000056131	Pgm3	0.0207261	4.9981	0.0551427	0.818576	0.852152
109801	12101	ENSMUSG00000024026	Glo1	0.00441393	6.27909	0.000645924	0.98017	0.984538
109815	1477	ENSMUSG00000075701	Selenos	-0.693113	4.79463	67.9662	4.311e-06	2.48232e-05
109857	1254	ENSMUSG00000022947	Cbr3	-3.84104	1.07349	166.567	4.45004e-08	7.16334e-07
109880	13862	ENSMUSG00000002413	Braf	-0.45007	6.4376	50.8388	1.72469e-05	7.82232e-05
109889	8278	ENSMUSG00000030380	Mzf1	-0.0806066	2.58267	0.28822	0.601848	0.659574
109900	4831	ENSMUSG00000025533	Asl	0.185827	3.78441	3.03382	0.10886	0.148979
109904	4502	ENSMUSG00000031139	Mcf2	0.666225	-1.20023	1.66287	0.223167	0.279664
109905	2607	ENSMUSG00000068798	Rap1a	-0.440441	4.3151	17.6506	0.00142062	0.00330706
109910	5531	ENSMUSG00000024695	Zfp91	0.035668	7.21766	0.30009	0.594558	0.652862
109929	3131	ENSMUSG00000056459	Zbtb25	0.199919	3.85288	5.15916	0.0437624	0.0667851
109934	10974	ENSMUSG00000017631	Abr	-0.256709	7.7579	14.4481	0.0028382	0.00602988
109978	2517	ENSMUSG00000030217	Art4	-2.94763	-0.578653	27.8485	0.000244807	0.000725311
109979	3932	ENSMUSG00000034842	Art3	-2.25881	-0.856454	21.5931	0.000672824	0.00173267
110006	4548	ENSMUSG00000025534	Gusb	-0.264807	5.23852	10.1741	0.00841362	0.0155525
110012	1402	ENSMUSG00000020308	Tpgs1	1.29886	3.77841	52.8167	1.44231e-05	6.70787e-05
110033	4903	ENSMUSG00000030677	Kif22	1.0014	6.47703	61.8937	6.78326e-06	3.60915e-05
110052	3185	ENSMUSG00000021377	Dek	0.313427	8.03831	7.37206	0.0197913	0.0330528
110058	3654	ENSMUSG00000058420	Syt17	0.32299	1.19425	1.50873	0.244479	0.303009
110074	2162	ENSMUSG00000027203	Dut	0.824858	6.46027	170.267	3.96223e-08	6.52223e-07
110075	7398	ENSMUSG00000029335	Bmp3	-2.96484	5.68557	320.207	1.33504e-09	5.50959e-08
110078	4809	ENSMUSG00000033059	Pygb	-0.132418	7.42374	5.14035	0.0440841	0.0672057
110084	13043	ENSMUSG00000019027	Dnah1	-0.347739	4.81421	15.5249	0.00222679	0.00488406
110094	6068	ENSMUSG00000031295	Phka2	-0.0312981	5.92949	0.336983	0.573052	0.63268
110095	3828	ENSMUSG00000021069	Pygl	-2.27599	5.1709	449.333	2.0998e-10	1.54199e-08
110109	2772	ENSMUSG00000038279	Nop2	0.0138254	6.4469	0.0256294	0.875655	0.899202
110119	3142	ENSMUSG00000032306	Mpi	0.445398	5.06533	36.3564	7.88021e-05	0.000275628
110147	5489	ENSMUSG00000013787	Ehmt2	2.53895	2.00701	4.0974	0.0674264	0.0977575
110157	6845	ENSMUSG00000000441	Raf1	0.180514	8.03856	12.1568	0.00494533	0.00976596
110172	2223	ENSMUSG00000020873	Slc35b1	0.32858	5.77442	17.7454	0.0013936	0.00324883
110173	6971	ENSMUSG00000028164	Manba	-0.898275	1.97718	26.1055	0.000318678	0.000907981
110175	4437	ENSMUSG00000002797	Ggct	-0.165706	1.37049	0.773227	0.397665	0.461277
110196	2081	ENSMUSG00000059743	Fdps	0.160733	5.6931	1.08558	0.319385	0.382255
110198	1793	ENSMUSG00000028743	Akr7a5	1.13874	5.50131	148.518	8.13865e-08	1.11958e-06
110208	6447	ENSMUSG00000028961	Pgd	1.47024	0.666001	8.18205	0.01523	0.0261423
110213	4578	ENSMUSG00000023010	Tmbim6	-0.0155437	7.49322	0.084688	0.776352	0.815627
110253	12302	ENSMUSG00000033088	Triobp	-0.421831	6.08064	16.3334	0.00186872	0.00419275
110265	4295	ENSMUSG00000054733	Msra	0.0298022	2.92139	0.0465984	0.832967	0.864758
110279	8191	ENSMUSG00000009681	Bcr	0.922437	6.99696	146.922	8.61292e-08	1.16828e-06
110308	2197	ENSMUSG00000061527	Krt5	-4.11589	2.00213	132.989	1.44942e-07	1.74229e-06
110310	6333	ENSMUSG00000023039	Krt7	-1.30647	-0.600098	3.94005	0.0721453	0.103712
110323	708	ENSMUSG00000036751	Cox6b1	0.556873	6.63969	82.7711	1.63074e-06	1.14766e-05
110333	7323	ENSMUSG00000112117	Rmst	0.304446	1.29554	1.60369	0.231044	0.288296
110350	16348	ENSMUSG00000047193	Dync2h1	0.0340499	6.80501	0.193064	0.668722	0.721038
110351	6429	ENSMUSG00000041351	Rap1gap	-0.602576	5.25051	19.5763	0.000973747	0.00238212
110355	4476	ENSMUSG00000024858	Grk2	-0.225857	6.72967	15.6129	0.00218413	0.00480423
110379	1668	ENSMUSG00000030298	Sec13	0.0808554	7.1142	1.61092	0.230062	0.287218
110380	8375	ENSMUSG00000045180	Shroom2	-1.14412	5.88736	319.844	1.34328e-09	5.52793e-08
110391	1788	ENSMUSG00000015806	Qdpr	0.232475	4.90114	6.55347	0.0261628	0.0422872
110417	3638	ENSMUSG00000021120	Pigh	0.138566	4.87371	2.44641	0.145547	0.192687
110446	3758	ENSMUSG00000032047	Acat1	-0.610999	6.63138	91.9684	9.6112e-07	7.56843e-06
110460	2544	ENSMUSG00000023832	Acat2	0.972787	6.835	58.9708	8.55456e-06	4.36354e-05
110521	8874	ENSMUSG00000021366	Hivep1	0.546034	6.53239	70.2998	3.65571e-06	2.16489e-05
110524	7189	ENSMUSG00000004815	Dgkq	-0.240383	5.88568	13.5269	0.00352412	0.00728173
110532	11272	ENSMUSG00000020262	Adarb1	-0.322003	4.45909	9.28526	0.0108743	0.0194187
110542	2005	ENSMUSG00000023047	Amhr2	-0.824665	-1.45603	3.42985	0.0905061	0.126717
110593	7420	ENSMUSG00000057637	Prdm2	0.230619	6.73345	15.9882	0.00201258	0.00447553
110596	7328	ENSMUSG00000021662	Arhgef28	-0.0189388	4.8364	0.0875458	0.772726	0.812491
110599566	1614	ENSMUSG00000115219	Eef1akmt4	0.402394	3.42765	7.55747	0.0186173	0.0312714
110599584	3432	ENSMUSG00000115293	Gm49333	0.21927	3.54682	2.82523	0.120393	0.162895
110599589	863	ENSMUSG00000117809	Gm50478	1.43309	3.05048	44.0898	3.32723e-05	0.000134232
110606	3987	ENSMUSG00000033373	Fntb	0.212824	5.07205	9.71155	0.00960042	0.0174214
110611	8283	ENSMUSG00000034088	Hdlbp	-0.683862	9.01138	149.063	7.9837e-08	1.10557e-06
110616	5407	ENSMUSG00000021189	Atxn3	-0.246232	5.1457	5.74679	0.0350013	0.0547631
110637	5962	ENSMUSG00000032017	Grik4	-0.455218	2.73639	11.1962	0.00635558	0.0121316
110639	3873	ENSMUSG00000025742	Prps2	-0.364562	4.45827	11.6889	0.00558003	0.0108199
110648	3396	ENSMUSG00000026686	Lmx1a	1.50319	-1.47248	11.4058	0.0060109	0.0115615
110651	8322	ENSMUSG00000031309	Rps6ka3	-0.131096	6.58523	1.15628	0.304822	0.367396
110695	4709	ENSMUSG00000053644	Aldh7a1	-0.193137	6.78085	6.63623	0.0254168	0.0412193
110749	4681	ENSMUSG00000022945	Chaf1b	1.24531	6.14402	303.973	1.7708e-09	6.71796e-08
110750	5273	ENSMUSG00000002718	Cse1l	0.651845	7.71151	60.9451	7.30606e-06	3.8341e-05
110751	5394	ENSMUSG00000027318	Adam33	-0.836859	4.26633	20.5745	0.000808433	0.00203442
110784	6474	ENSMUSG00000031618	Nr3c2	-3.76405	3.90028	1213.32	8.65178e-13	6.63364e-10
110789	24878	ENSMUSG00000069170	Adgrv1	4.16213	3.19779	385.1	4.88463e-10	2.70212e-08
110796	5848	ENSMUSG00000046982	Tshz1	0.897959	7.49678	61.4351	7.03031e-06	3.71617e-05
110816	3872	ENSMUSG00000032834	Pwp2	0.140629	5.9946	4.34144	0.0608291	0.0893125
110821	5210	ENSMUSG00000041650	Pcca	0.756142	4.16826	45.5958	2.85387e-05	0.000117877
110826	1318	ENSMUSG00000004610	Etfb	0.256742	5.49879	9.60354	0.00990561	0.0179172
110829	5137	ENSMUSG00000019920	Lims1	-0.221004	7.07822	6.56693	0.0260397	0.0421355
110835	3126	ENSMUSG00000035594	Chrna5	-1.28286	1.06219	30.7647	0.000161651	0.000506755
110842	1835	ENSMUSG00000032314	Etfa	0.296032	4.9336	19.0213	0.00108287	0.00261352
110854	5188	ENSMUSG00000039515	Ptpa	0.0760663	7.29951	1.68446	0.220383	0.27658
110862	11945	ENSMUSG00000056258	Kcnq3	-1.65305	1.95477	69.2538	3.93374e-06	2.29779e-05
110876	10483	ENSMUSG00000075318	Scn2a	-0.950069	2.77725	35.1178	9.16798e-05	0.000313225
110891	5261	ENSMUSG00000030376	Slc8a2	0.086035	4.28543	0.459237	0.511715	0.574939
110893	5332	ENSMUSG00000079055	Slc8a3	-0.452364	3.73894	13.0413	0.0039642	0.00806009
110911	9125	ENSMUSG00000058793	Cds2	-0.050203	7.09688	0.824574	0.382938	0.446721
110920	6834	ENSMUSG00000032932	Hspa13	-0.312826	6.74923	13.4465	0.00359285	0.00740111
110948	7614	ENSMUSG00000040820	Hlcs	0.701763	2.18575	17.8124	0.00137485	0.00321283
110954	2053	ENSMUSG00000008682	Rpl10	-0.238084	5.79791	7.59604	0.0183836	0.0309359
110959	2680	ENSMUSG00000034875	Nudt19	-0.0205985	3.97576	0.0352589	0.854408	0.881891
110960	5901	ENSMUSG00000022241	Tars	0.238245	6.9513	12.1611	0.00493991	0.00975658
110962	4455	ENSMUSG00000025409	Mbd6	-0.141154	4.40958	1.06231	0.324398	0.387367
111173	10102	ENSMUSG00000030172	Erc1	0.154723	7.09216	7.30478	0.020239	0.0336924
111175	1516	ENSMUSG00000026189	Pecr	-0.657374	3.24808	39.6469	5.37149e-05	0.000200133
111186	462	NA	Stmn1-rs1	0.381691	-1.37934	1.08842	0.318783	0.381784
111368	3370	ENSMUSG00000098754	Prn	0.0425584	-0.758837	0.00954379	0.9239	0.939114
111828493	4478	ENSMUSG00000025646	Gm53191	0.0235125	5.6217	0.103425	0.75367	0.796248
111970	763	NA	Dlx1as	7.91743	4.05592	617.796	3.6438e-11	5.58314e-09
111975	5337	ENSMUSG00000086266	Igf2os	0.863225	4.37194	38.5509	6.08521e-05	0.000221845
112405	3594	ENSMUSG00000031987	Egln1	-0.107701	6.40115	1.6262	0.228005	0.284918
112406	2464	ENSMUSG00000058709	Egln2	0.261201	6.40417	7.68644	0.0178495	0.0301521
112407	2662	ENSMUSG00000035105	Egln3	-1.40087	1.85304	25.4642	0.000352282	0.000990552
112415	5508	ENSMUSG00000057093	Zfp607b	-0.0146169	2.77655	0.0160741	0.901355	0.919954
112418	1236	ENSMUSG00000032611	1700102P08Rik	-0.862164	0.332919	15.1399	0.00242558	0.0052591
112694759	6673	ENSMUSG00000023984	Gm20517	0.262068	6.01187	19.6008	0.000969235	0.00237308
113002583	1609	ENSMUSG00000118537	Shld3	0.313405	3.40272	9.57845	0.00997815	0.0180282
11302	7159	ENSMUSG00000025375	Aatk	0.0766451	4.74504	0.242935	0.631599	0.686908
11303	10363	ENSMUSG00000015243	Abca1	-0.887382	6.95642	78.542	2.11691e-06	1.39607e-05
11304	12022	ENSMUSG00000028125	Abca4	2.59819	-0.0489618	17.5555	0.00144837	0.00336359
11305	8346	ENSMUSG00000026944	Abca2	0.391751	5.29906	15.882	0.00205946	0.0045666
11306	5905	ENSMUSG00000031333	Abcb7	-0.0231374	5.62589	0.0449455	0.835907	0.867096
11307	7298	ENSMUSG00000024030	Abcg1	-0.378819	2.71191	6.26354	0.0289915	0.0462999
11308	4032	ENSMUSG00000058835	Abi1	-0.311756	6.30013	18.5359	0.00119034	0.00283208
11350	11596	ENSMUSG00000026842	Abl1	0.156315	8.73276	4.83736	0.0496816	0.0747302
11352	10800	ENSMUSG00000026596	Abl2	0.0481838	6.83882	0.284601	0.60411	0.661471
11363	2005	ENSMUSG00000026003	Acadl	-3.79467	-0.41608	14.8125	0.00261133	0.00560675
11364	3913	ENSMUSG00000062908	Acadm	-0.514618	5.08816	49.6696	1.92225e-05	8.522e-05
113868	4414	ENSMUSG00000036138	Acaa1a	-0.200174	5.51512	6.55301	0.026167	0.0422872
113939900	974	ENSMUSG00000118407	Gm50457	0.245601	-0.881938	0.509633	0.489884	0.554
11409	2269	ENSMUSG00000029545	Acads	0.0414036	5.46656	0.279771	0.607158	0.664244
114128	1938	ENSMUSG00000022257	Laptm4b	0.666312	5.99547	34.4376	9.9803e-05	0.000335471
114142	15243	ENSMUSG00000029563	Foxp2	0.682475	6.70747	68.7948	4.06358e-06	2.36132e-05
114143	2051	ENSMUSG00000033379	Atp6v0b	-0.232655	5.49215	12.814	0.00419243	0.00846505
11416	3548	ENSMUSG00000027822	Slc33a1	-0.228932	5.02324	5.49522	0.0384658	0.0596646
11418	4264	ENSMUSG00000020704	Asic2	2.21151	-1.34263	38.1358	6.38434e-05	0.000231016
11419	5740	ENSMUSG00000023017	Asic1	-0.299327	2.94099	4.816	0.0501078	0.0752779
11421	5287	ENSMUSG00000020681	Ace	-1.25065	-1.16481	9.29815	0.010833	0.019359
114229	3856	ENSMUSG00000035773	Kiss1r	-0.0582203	0.536505	0.0736	0.791093	0.828515
11423	4623	ENSMUSG00000023328	Ache	-3.2219	1.11555	129.012	1.69727e-07	1.96081e-06
114230	3157	ENSMUSG00000040554	Aipl1	-0.969144	-1.55681	4.31239	0.061572	0.0902214
114249	5026	ENSMUSG00000040998	Npnt	-1.13578	4.01599	82.8152	1.62641e-06	1.14572e-05
114255	3054	ENSMUSG00000040631	Dok4	-0.734406	4.40489	37.381	6.97391e-05	0.000248462
11426	32099	ENSMUSG00000028649	Macf1	0.410187	9.82797	44.6905	3.12809e-05	0.000127362
11428	4496	ENSMUSG00000028405	Aco1	0.134822	6.86733	5.2784	0.0417879	0.0641076
11429	4302	ENSMUSG00000022477	Aco2	0.345707	7.68201	33.8084	0.000108084	0.000359327
11430	5082	ENSMUSG00000020777	Acox1	-0.463892	6.27542	65.4039	5.19648e-06	2.8883e-05
114301	3810	ENSMUSG00000033377	Palmd	0.0477265	-0.723907	0.0108115	0.919022	0.935461
11431	3634	ENSMUSG00000044573	Acp1	0.938425	3.94694	26.8952	0.000282348	0.00081823
11432	5186	ENSMUSG00000002103	Acp2	-0.194871	6.43321	13.1802	0.00383197	0.00783826
11433	2030	ENSMUSG00000001348	Acp5	-0.171456	1.14018	0.35487	0.563194	0.623411
11435	4386	ENSMUSG00000027107	Chrna1	-1.01092	-0.791449	9.37681	0.0105846	0.018978
11438	5022	ENSMUSG00000027577	Chrna4	-0.400576	2.26278	3.50986	0.0872754	0.122701
11441	4505	ENSMUSG00000030525	Chrna7	1.35237	1.30378	42.7039	3.84661e-05	0.000151252
11443	2531	ENSMUSG00000041189	Chrnb1	-0.471817	-0.399674	1.64794	0.225121	0.281798
11444	8380	ENSMUSG00000027950	Chrnb2	1.21115	-0.171416	11.6308	0.00566541	0.0109738
114479	2928	ENSMUSG00000000792	Slc5a5	-0.00807878	-1.41626	0.000365787	0.985077	0.988265
114565	6016	ENSMUSG00000046962	Zbtb21	-0.13138	5.75521	4.22487	0.0638772	0.0931029
114570	1520	ENSMUSG00000023968	Crip3	-0.740498	-0.898641	3.29555	0.0962673	0.133742
11459	1536	ENSMUSG00000031972	Acta1	-1.2706	-1.16608	6.31694	0.0284439	0.0455252
114601	6964	ENSMUSG00000024937	Ehbp1l1	-1.3776	4.63999	151.266	7.39222e-08	1.04859e-06
114602	2129	ENSMUSG00000010044	Zmynd10	-0.377597	-0.751655	1.07135	0.322437	0.385369
114604	11349	ENSMUSG00000014039	Prdm15	0.370564	5.80986	28.1652	0.00023366	0.000696676
114606	3088	ENSMUSG00000034758	Tle6	-1.02709	3.35124	50.4033	1.79535e-05	8.07991e-05
11461	2679	ENSMUSG00000029580	Actb	0.47601	12.0813	95.8866	7.78359e-07	6.40991e-06
114615	4971	ENSMUSG00000036941	Elac1	-0.380092	4.49654	15.8062	0.0020937	0.0046347
11464	1618	ENSMUSG00000068614	Actc1	1.81621	0.266823	20.9071	0.000760876	0.0019284
114641	1662	ENSMUSG00000073702	Rpl31	0.0515165	7.52772	0.613005	0.449871	0.514259
114642	5115	ENSMUSG00000029279	Brdt	-0.169039	2.51115	1.95109	0.189487	0.242613
114643	2405	ENSMUSG00000001166	Oas1c	0.328634	-1.11959	0.522068	0.484751	0.548988
11465	2658	ENSMUSG00000062825	Actg1	0.642036	7.49648	84.8037	1.44459e-06	1.04286e-05
114663	5367	ENSMUSG00000024525	Impa2	-0.281693	4.73098	11.7172	0.00553902	0.0107604
114664	3265	ENSMUSG00000029311	Hsd17b11	-0.925775	2.99027	44.1404	3.3099e-05	0.000133681
114674	5572	ENSMUSG00000015942	Gtf2ird2	0.116818	4.61387	2.22701	0.163193	0.212629
114679	1481	ENSMUSG00000075702	Selenom	-0.925803	4.33121	28.806	0.000212885	0.000644228
114713	9542	ENSMUSG00000032413	Rasa2	-0.599017	6.0718	92.6796	9.24476e-07	7.33938e-06
114715	6784	ENSMUSG00000027351	Spred1	-0.887422	7.86108	49.4015	1.97123e-05	8.69681e-05
114716	4619	ENSMUSG00000045671	Spred2	-0.430812	4.93473	14.4756	0.00282025	0.00599786
11472	3795	ENSMUSG00000052374	Actn2	0.741163	-0.633389	2.14164	0.170797	0.221525
11474	2901	ENSMUSG00000006457	Actn3	-2.04147	1.9982	72.0909	3.23152e-06	1.95704e-05
114741	5039	ENSMUSG00000035726	Supt16	0.557564	8.98126	69.0195	3.9994e-06	2.33427e-05
11475	2196	ENSMUSG00000035783	Acta2	-0.87095	1.45351	7.44819	0.0192988	0.0323118
11477	4829	ENSMUSG00000026836	Acvr1	-0.560693	5.02763	49.8284	1.89391e-05	8.41431e-05
114774	1745	ENSMUSG00000035873	Pawr	0.511461	0.938436	2.94983	0.113331	0.154314
11479	4418	ENSMUSG00000000532	Acvr1b	0.230963	5.63523	11.0575	0.00659663	0.012526
11480	5686	ENSMUSG00000052155	Acvr2a	-0.495015	6.17357	20.2347	0.00086069	0.00214334
11481	3928	ENSMUSG00000061393	Acvr2b	0.712745	5.90746	95.8558	7.79628e-07	6.41673e-06
11482	4265	ENSMUSG00000000530	Acvrl1	-2.18152	4.18779	281.082	2.70628e-09	8.98067e-08
114841036	1526	ENSMUSG00000056629	Gm51400	-0.23903	3.601	5.68465	0.0358209	0.0559133
11486	2002	ENSMUSG00000017697	Ada	-0.0725111	2.76888	0.359607	0.560641	0.621002
114863	11064	ENSMUSG00000031485	Plpbp	-0.442851	6.21975	15.9607	0.00202458	0.00449879
11487	4913	ENSMUSG00000054693	Adam10	-0.180858	6.57323	6.66725	0.0251439	0.0408129
114874	11466	ENSMUSG00000037697	Ddhd1	-0.227204	4.56784	9.99949	0.00883988	0.0162211
11488	5669	ENSMUSG00000020926	Adam11	0.315014	3.9659	3.38638	0.092323	0.12889
114886	2331	ENSMUSG00000020810	Cygb	-1.39018	3.90514	172.745	3.67064e-08	6.18196e-07
11489	8273	ENSMUSG00000054555	Adam12	-0.384559	3.9423	5.82562	0.033994	0.0533647
114893	6273	ENSMUSG00000027708	Dcun1d1	0.0904448	5.13858	0.376166	0.551895	0.612945
114896	4757	ENSMUSG00000031967	Afg3l1	0.394151	6.06364	33.2473	0.000116159	0.000381903
11490	6145	ENSMUSG00000028041	Adam15	-0.701557	4.46187	23.9703	0.000448215	0.00122003
11491	7154	ENSMUSG00000052593	Adam17	-0.202824	6.74262	9.3878	0.0105504	0.0189214
11492	7115	ENSMUSG00000011256	Adam19	0.431102	5.64566	16.1505	0.00194336	0.00433618
11496	12231	ENSMUSG00000040537	Adam22	0.585657	5.96517	36.8833	7.39783e-05	0.000260885
11498	2504	ENSMUSG00000072972	Adam4	-0.210515	0.991396	0.827731	0.38206	0.445946
11499	3130	ENSMUSG00000031554	Adam5	-1.04121	-0.0484209	14.0951	0.00308054	0.00648047
11501	4638	ENSMUSG00000025473	Adam8	-0.0251469	2.96596	0.0344274	0.856113	0.883122
11502	4115	ENSMUSG00000031555	Adam9	-0.547251	5.76892	73.3757	2.96276e-06	1.82578e-05
11504	5302	ENSMUSG00000022893	Adamts1	-0.708609	7.21158	37.5638	6.82544e-05	0.000243649
11512	6782	ENSMUSG00000022994	Adcy6	-0.213174	7.59554	11.3863	0.00604211	0.011615
11513	6733	ENSMUSG00000031659	Adcy7	-1.68009	5.2258	259.482	4.16849e-09	1.22275e-07
11514	8152	ENSMUSG00000022376	Adcy8	-2.73093	3.62946	387.549	4.7184e-10	2.65396e-08
11515	5197	ENSMUSG00000005580	Adcy9	-1.03143	3.90538	77.7518	2.22573e-06	1.45356e-05
11516	3777	ENSMUSG00000024256	Adcyap1	0.73175	-0.161935	4.23774	0.0635316	0.0927012
11517	6601	ENSMUSG00000029778	Adcyap1r1	-0.133563	1.77095	0.26601	0.616033	0.672036
11518	6066	ENSMUSG00000029106	Add1	-0.251863	8.43531	22.1495	0.000610149	0.00158868
11519	10139	ENSMUSG00000030000	Add2	2.53548	4.73809	284.347	2.54233e-09	8.72954e-08
11520	3512	ENSMUSG00000028494	Plin2	-0.00888296	6.16538	0.0161168	0.901225	0.919917
11529	3787	ENSMUSG00000055301	Adh7	-0.941841	0.468953	11.5716	0.00758413	0.0141684
11532	2801	ENSMUSG00000028138	Adh5	0.495115	7.22516	63.1161	6.17319e-06	3.33572e-05
11534	8526	ENSMUSG00000039197	Adk	-0.283854	6.97145	20.3338	0.000845038	0.00211158
11538	5350	ENSMUSG00000051149	Adnp	0.342825	7.92542	30.3832	0.000170375	0.000530801
11539	5785	ENSMUSG00000042429	Adora1	-3.2938	2.00032	216.383	1.10647e-08	2.51861e-07
11540	3062	ENSMUSG00000020178	Adora2a	-0.066469	-1.53713	0.0228714	0.882477	0.904392
11541	1845	ENSMUSG00000018500	Adora2b	-0.267346	3.49064	8.16686	0.0153031	0.0262555
11544	2966	ENSMUSG00000002844	Adprh	0.489651	6.48147	43.3319	3.60022e-05	0.000142988
11545	5293	ENSMUSG00000026496	Parp1	0.665727	8.775	118.598	2.62423e-07	2.74049e-06
11546	3628	ENSMUSG00000036023	Parp2	0.167457	5.84959	7.3025	0.0202544	0.0337064
11548	3382	ENSMUSG00000050541	Adra1b	1.53104	-1.69751	6.59184	0.0258138	0.0418025
11549	8728	ENSMUSG00000045875	Adra1a	-4.61182	2.45784	456.378	1.92807e-10	1.45044e-08
11551	4832	ENSMUSG00000033717	Adra2a	0.560737	1.78658	2.89684	0.116269	0.157856
11552	4014	ENSMUSG00000058620	Adra2b	-2.84259	-1.23989	35.4851	8.76179e-05	0.000301754
11554	2952	ENSMUSG00000035283	Adrb1	-1.39789	1.19954	13.0821	0.00392477	0.00799664
11564	4388	ENSMUSG00000022407	Adsl	0.155472	6.29222	4.68007	0.0529263	0.0790881
11565	2090	ENSMUSG00000011148	Adssl1	-1.17262	0.0784057	16.6184	0.00175901	0.00397476
11566	4531	ENSMUSG00000015961	Adss	0.0396531	7.04452	0.291047	0.600094	0.6579
11567	3398	ENSMUSG00000025432	Avil	-2.27063	1.14674	47.0992	2.45854e-05	0.000104542
11568	4058	ENSMUSG00000020473	Aebp1	-2.21105	5.59633	449.076	2.10637e-10	1.54199e-08
11569	8528	ENSMUSG00000030232	Aebp2	-0.492366	6.3756	30.8063	0.000160731	0.000504423
11593	2321	ENSMUSG00000031521	Aga	-0.333632	3.4239	6.94155	0.0228766	0.0374835
11595	7469	ENSMUSG00000030607	Acan	-4.50541	2.36834	161.949	5.16192e-08	7.97443e-07
11600	5205	ENSMUSG00000022309	Angpt1	0.898791	3.60687	32.521	0.000127693	0.000413846
11601	3690	ENSMUSG00000031465	Angpt2	0.726622	-0.0763143	6.18939	0.0297729	0.0474178
11602	2335	ENSMUSG00000027460	Angpt4	4.35862	-2.05388	7.17661	0.0247441	0.0402461
11603	9285	ENSMUSG00000041936	Agrn	-0.178557	8.83607	4.03275	0.069318	0.100221
11604	1013	ENSMUSG00000005705	Agrp	3.05789	-1.26432	60.779	7.40246e-06	3.87214e-05
11605	3265	ENSMUSG00000031266	Gla	0.115485	3.42474	1.0535	0.326325	0.389376
11607	2786	ENSMUSG00000049115	Agtr1a	-0.0248632	0.658693	0.0108124	0.919019	0.935461
11609	3326	ENSMUSG00000068122	Agtr2	-0.215198	6.618	1.59213	0.232625	0.290169
11610	4236	ENSMUSG00000029007	Agtrap	-0.650205	0.638262	0.26262	0.618265	0.674167
11615	2093	ENSMUSG00000048087	Ahcyl	1.37051	3.68465	121.702	2.2964e-07	2.48853e-06
11622	6163	ENSMUSG00000019256	Ahr	-3.77717	4.86117	1227.9	8.09553e-13	6.55198e-10
11624	9441	ENSMUSG00000021575	Ahrr	0.0217405	1.90046	0.0203509	0.889091	0.910018
11630	7799	ENSMUSG00000019866	Crybg1	-0.386454	0.586492	1.64367	0.225683	0.282369
11634	3825	ENSMUSG00000000731	Aire	-2.26645	-1.3932	19.11	0.00106449	0.00257344
11636	2593	ENSMUSG00000026817	Ak1	0.308652	3.01346	4.67972	0.0529337	0.0790911
11637	2140	ENSMUSG00000028792	Ak2	0.72581	3.26674	19.8338	0.000927559	0.00228448
11639	4646	ENSMUSG00000028527	Ak4	-1.71061	3.77938	85.29	1.40384e-06	1.0233e-05
11640	4390	ENSMUSG00000018428	Akap1	-1.67223	1.3993	3.08914	0.106036	0.145574
11641	7804	NA	NA	-0.288368	7.96642	5.21341	0.0428504	0.0655208
11647	4033	ENSMUSG00000028766	Alpl	-1.96898	4.49439	249.95	5.10021e-09	1.45185e-07
11651	4098	ENSMUSG00000001729	Akt1	-0.520972	8.22346	53.7662	1.32631e-05	6.25499e-05
11652	7131	ENSMUSG00000004056	Akt2	-0.484646	6.56992	47.7748	2.30212e-05	9.91349e-05
11655	6174	ENSMUSG00000032786	Alas1	-0.0354478	5.63706	0.266468	0.615733	0.671809
11656	2403	ENSMUSG00000025270	Alas2	-2.10662	-1.24041	9.10083	0.0114873	0.0203956
11658	7121	ENSMUSG00000022636	Alcam	-2.40134	6.90862	343.046	9.17772e-10	4.1522e-08
11666	4192	ENSMUSG00000031378	Abcd1	-0.162688	4.70135	2.4205	0.1475	0.194848
11669	5126	ENSMUSG00000029455	Aldh2	0.282905	7.18332	6.12777	0.0304416	0.0483929
11670	1942	ENSMUSG00000019102	Aldh3a1	-8.35976	-0.867451	93.401	2.19007e-05	9.50367e-05
116701	2782	ENSMUSG00000008090	Fgfrl1	0.613368	6.00828	48.5791	2.13096e-05	9.28622e-05
11671	5619	ENSMUSG00000010025	Aldh3a2	-1.0234	5.77262	291.327	2.22949e-09	7.9606e-08
116731	5353	ENSMUSG00000103442	Pcdha1	-0.262656	1.7992	2.62145	0.133175	0.178104
116733	2522	ENSMUSG00000031913	Vps4a	0.0310112	6.11423	0.273269	0.611315	0.667589
11674	2911	ENSMUSG00000030695	Aldoa	-0.618444	8.45547	25.995	0.000324189	0.000922239
116748	943	ENSMUSG00000050188	Lsm10	0.193815	3.29709	3.50156	0.0876038	0.123103
11676	3263	ENSMUSG00000017390	Aldoc	-2.89388	2.89316	136.251	1.2775e-07	1.59747e-06
11677	1456	ENSMUSG00000001642	Akr1b3	0.515498	3.41403	10.6162	0.00743877	0.0139344
11682	7755	ENSMUSG00000055471	Alk	1.21639	-0.456064	3.99929	0.0703227	0.101442
116838	10389	ENSMUSG00000037386	Rims2	-0.368805	1.1724	3.74943	0.0784163	0.111614
116847	3615	ENSMUSG00000041577	Prelp	-2.81529	0.04657	69.8492	3.77256e-06	2.22414e-05
116848	10730	ENSMUSG00000040054	Baz2a	-0.193811	6.21411	8.46155	0.0139551	0.0242166
116870	3104	ENSMUSG00000021144	Mta1	1.53101	0.989205	4.66745	0.0531975	0.0794282
116871	5319	ENSMUSG00000055817	Mta3	-0.143254	4.77583	4.39806	0.0594127	0.0876302
116873	5133	ENSMUSG00000039156	Stim2	-0.301916	5.36848	19.2556	0.00103513	0.00251078
116891	8049	ENSMUSG00000018442	Derl2	-0.818139	-1.57086	0.824404	0.382986	0.446722
11690	1420	ENSMUSG00000060063	Alox5ap	0.550394	0.496864	4.38896	0.0596375	0.0878907
116904	6445	ENSMUSG00000038763	Alpk3	0.0926532	0.586099	0.182015	0.677719	0.729013
116905	2690	ENSMUSG00000078789	Dph1	-0.023265	5.12906	0.0630113	0.806337	0.841864
116914	3838	ENSMUSG00000040918	Slc19a2	0.031556	4.74268	0.152353	0.703606	0.752469
11692	2231	ENSMUSG00000040888	Gfer	0.713806	4.41894	52.1809	1.52669e-05	7.0233e-05
11694	1892	ENSMUSG00000014603	Alx3	-3.35718	2.82314	242.008	6.06842e-09	1.63047e-07
116940	5314	ENSMUSG00000028233	Tgs1	0.722832	5.71852	106.496	4.56223e-07	4.23598e-06
11695	7060	ENSMUSG00000040310	Alx4	1.1698	3.46866	39.9278	5.20478e-05	0.000194868
116972	6615	ENSMUSG00000069808	Tlcd3a	-0.835372	4.49941	101.91	5.71162e-07	5.02761e-06
11702	3206	ENSMUSG00000075232	Amd1	0.128098	4.04374	1.50248	0.2454	0.304048
11705	1670	ENSMUSG00000035262	Amh	0.473548	-0.48664	2.43025	0.146762	0.194013
117109	2296	ENSMUSG00000060152	Pop5	0.343525	3.98062	12.1238	0.00498712	0.00983249
117146	5294	ENSMUSG00000029577	Ube3b	0.245077	7.44754	14.6385	0.00271687	0.00580512
117148	2096	ENSMUSG00000031837	Necab2	0.138096	2.83776	0.597546	0.455495	0.519832
117149	4929	ENSMUSG00000032041	Tirap	0.529342	4.19119	38.8458	5.88274e-05	0.000215542
117150	5456	ENSMUSG00000025417	Pip4k2c	-0.149076	5.44995	4.15767	0.0657191	0.0955104
117160	3739	ENSMUSG00000034714	Ttyh2	0.0292568	5.23359	0.135824	0.719329	0.766302
117167	3155	ENSMUSG00000012428	Steap4	-3.08332	0.224935	66.4352	4.81646e-06	2.71017e-05
11717	5627	ENSMUSG00000005686	Ampd3	-2.89514	2.18168	152.939	6.97703e-08	1.00635e-06
117171	1916	ENSMUSG00000063236	1110038F14Rik	0.435048	4.83755	23.8793	0.000454998	0.00123434
117197	1273	ENSMUSG00000060708	Bloc1s4	0.731624	3.03091	28.6391	0.000218078	0.000657348
117198	5435	ENSMUSG00000023150	Ivns1abp	0.161726	8.58651	5.25199	0.0422158	0.0646756
11722	3446	ENSMUSG00000074264	Amy1	-1.17946	3.12217	61.2746	7.11925e-06	3.74822e-05
117229	2654	ENSMUSG00000031027	Stk33	1.3865	-0.640662	15.3078	0.00233645	0.00509008
11727	1202	ENSMUSG00000072115	Ang	-1.36022	-0.209204	7.54222	0.0187107	0.0314173
11732	3610	ENSMUSG00000022265	Ank	-2.0143	3.92976	514.089	1.00259e-10	9.50905e-09
11733	13527	ENSMUSG00000031543	Ank1	-0.18063	2.46655	0.676774	0.42784	0.491854
11735	29553	ENSMUSG00000069601	Ank3	0.151586	7.66751	5.30487	0.0413643	0.0635582
11736	11332	ENSMUSG00000020790	Ankfy1	0.0067149	7.37461	0.0141593	0.907385	0.925361
11737	3166	ENSMUSG00000032249	Anp32a	0.032575	8.32334	0.25872	0.620855	0.676715
11739	2353	ENSMUSG00000031633	Slc25a4	-0.141615	8.71946	5.30326	0.04139	0.0635909
11740	1646	ENSMUSG00000016319	Slc25a5	0.21327	6.38896	6.71508	0.0247298	0.0402304
11744	4135	ENSMUSG00000021866	Anxa11	-0.983792	1.51264	23.0215	0.000525241	0.00139502
11745	3643	ENSMUSG00000029484	Anxa3	-0.141003	1.34637	0.594131	0.456753	0.52112
11746	4645	ENSMUSG00000029994	Anxa4	-0.724896	3.43348	45.9273	2.76062e-05	0.000114905
11747	1777	ENSMUSG00000027712	Anxa5	-1.99941	6.92929	660.424	2.52118e-11	4.43183e-09
11749	2930	ENSMUSG00000018340	Anxa6	-0.816779	8.97961	106.989	4.4558e-07	4.1637e-06
11750	5991	ENSMUSG00000021814	Anxa7	-0.715551	5.81748	64.0806	5.73712e-06	3.13968e-05
11757	1478	ENSMUSG00000024997	Prdx3	-0.1374	5.84185	3.47776	0.0885543	0.124259
11758	2873	ENSMUSG00000026701	Prdx6	0.553989	7.42304	83.1759	1.59152e-06	1.12659e-05
117589	6488	ENSMUSG00000030509	Asb7	0.0804764	5.42508	1.26477	0.284237	0.345957
117591	5083	ENSMUSG00000005107	Slc2a9	-3.14866	0.54072	132.987	1.44952e-07	1.74229e-06
117592	3184	ENSMUSG00000050796	B3galt6	0.349797	4.02269	17.9388	0.00134029	0.00314418
117599	5011	ENSMUSG00000020228	Helb	-0.490593	4.69068	34.1221	0.000103859	0.00034726
117600	9132	ENSMUSG00000020121	Srgap1	-0.175443	5.46721	3.97783	0.0709765	0.102284
117606	4451	ENSMUSG00000022687	Boc	-1.09768	7.98814	83.6307	1.54876e-06	1.10167e-05
11761	8690	ENSMUSG00000063558	Aox1	-2.05635	0.634248	70.3956	3.63142e-06	2.15226e-05
11764	4957	ENSMUSG00000009090	Ap1b1	0.60171	6.53556	78.1039	2.17644e-06	1.42731e-05
11765	7681	ENSMUSG00000031731	Ap1g1	0.00102478	7.46087	0.000261348	0.987386	0.990036
11766	4170	ENSMUSG00000040701	Ap1g2	-0.759281	3.08884	20.833	0.000771168	0.00195143
11767	3184	ENSMUSG00000003033	Ap1m1	-0.0015389	6.04736	0.00051517	0.98229	0.986013
11769	2198	ENSMUSG00000004849	Ap1s1	0.593907	5.25187	76.7933	2.36671e-06	1.52693e-05
11771	4300	ENSMUSG00000060279	Ap2a1	0.339658	7.06717	19.975	0.000903325	0.00223461
11772	5663	ENSMUSG00000002957	Ap2a2	0.0146977	7.98128	0.0744828	0.789877	0.827479
11773	4120	ENSMUSG00000022841	Ap2m1	0.166236	5.62382	4.32665	0.0612058	0.0898384
11774	4548	ENSMUSG00000021686	Ap3b1	-0.0543749	6.66904	1.19472	0.297295	0.359717
11776	8914	ENSMUSG00000020198	Ap3d1	0.195634	7.94945	11.003	0.00669413	0.0126864
11777	2399	ENSMUSG00000024480	Ap3s1	-0.253005	4.023	3.10509	0.105238	0.144647
11778	5905	ENSMUSG00000063801	Ap3s2	0.67053	5.82636	129.744	1.64809e-07	1.92383e-06
11781	5361	ENSMUSG00000019518	Ap4m1	0.283939	6.73826	22.7403	0.000550995	0.00145494
11782	1137	ENSMUSG00000020955	Ap4s1	0.345394	3.61072	6.34202	0.028191	0.045175
11783	9028	ENSMUSG00000019979	Apaf1	-0.339859	6.89921	22.7743	0.000547809	0.00144784
11784	3824	ENSMUSG00000030519	Apba2	0.895038	3.1581	11.5537	0.00578103	0.0111695
11785	4408	ENSMUSG00000037032	Apbb1	-0.0203474	6.27858	0.0788896	0.78392	0.822363
11787	10966	ENSMUSG00000029207	Apbb2	-0.435167	6.18428	44.1842	3.29498e-05	0.000133263
11789	16116	ENSMUSG00000005871	Apc	0.0406087	7.88915	0.389784	0.5449	0.606379
11790	12741	ENSMUSG00000026207	Speg	-0.121851	5.58185	1.09591	0.317196	0.380259
11792	1422	ENSMUSG00000035960	Apex1	1.14361	7.07563	199.513	1.70727e-08	3.51291e-07
11793	2352	ENSMUSG00000038160	Atg5	0.0613173	5.38678	0.68281	0.425846	0.489755
11796	5009	ENSMUSG00000032000	Birc3	-1.30189	4.28583	267.13	3.5636e-09	1.10457e-07
11797	3442	ENSMUSG00000057367	Birc2	-0.249377	6.23427	10.6306	0.00740922	0.013888
11798	9469	ENSMUSG00000025860	Xiap	-0.269372	7.13737	6.30264	0.0285893	0.0457228
11799	3402	ENSMUSG00000017716	Birc5	0.962123	6.18422	63.2043	6.13172e-06	3.31577e-05
11800	4545	ENSMUSG00000027193	Api5	0.109468	7.54437	1.67301	0.221854	0.27821
11803	3017	ENSMUSG00000006651	Aplp1	0.622275	4.39094	26.9782	0.000278822	0.000809701
11804	4913	ENSMUSG00000031996	Aplp2	-1.1234	7.49366	273.364	3.14602e-09	1.00507e-07
11806	1236	ENSMUSG00000032083	Apoa1	1.28269	-1.51926	8.06416	0.015809	0.0270185
11810	2702	ENSMUSG00000040613	Apobec1	-0.244815	-0.991698	0.16212	0.694779	0.744888
11815	2577	ENSMUSG00000022548	Apod	-2.5307	2.58689	67.7186	4.38836e-06	2.5189e-05
11816	2002	ENSMUSG00000002985	Apoe	-0.778719	5.12571	50.3228	1.80877e-05	8.13024e-05
11819	4939	ENSMUSG00000030551	Nr2f2	1.81348	5.43953	378.05	5.40329e-10	2.83148e-08
11820	12996	ENSMUSG00000022892	App	-0.327413	8.32412	18.9164	0.00110509	0.00265835
11821	1615	ENSMUSG00000006589	Aprt	-0.0603044	5.88212	0.488748	0.498725	0.5626
11826	2627	ENSMUSG00000004655	Aqp1	-0.910983	5.95005	182.216	2.76613e-08	4.93836e-07
11828	1829	ENSMUSG00000028435	Aqp3	-3.05847	-0.185699	79.6945	7.76812e-06	4.03835e-05
11829	6233	ENSMUSG00000024411	Aqp4	3.07019	0.792622	20.4819	0.000822293	0.00206288
11834	11805	ENSMUSG00000040383	Aqr	0.171774	7.11368	7.44835	0.0192978	0.0323118
11835	10048	ENSMUSG00000046532	Ar	-2.71072	2.11183	132.857	1.45689e-07	1.74971e-06
11836	6541	ENSMUSG00000001127	Araf	-0.25163	6.53426	19.1835	0.00104956	0.00254182
11837	1659	ENSMUSG00000067274	Rplp0	-0.0433517	9.15199	0.3745	0.552762	0.613581
11838	3057	ENSMUSG00000022602	Arc	-0.545783	1.54352	3.23522	0.0990026	0.137046
11840	2089	ENSMUSG00000048076	Arf1	-0.17113	7.76083	8.67667	0.01306	0.0228044
11841	2998	ENSMUSG00000062421	Arf2	-0.0261657	6.16764	0.185642	0.67473	0.726416
11842	4824	ENSMUSG00000051853	Arf3	0.0973433	6.48318	2.93348	0.114227	0.155447
11844	1116	ENSMUSG00000020440	Arf5	0.222169	6.50628	5.02533	0.0461145	0.0699568
118445	2674	ENSMUSG00000035397	Klf16	-0.334362	4.32716	8.05778	0.015841	0.0270605
118446	4002	ENSMUSG00000056966	Gjc3	-3.19477	0.450785	57.0011	1.00584e-05	4.99254e-05
118449	13089	ENSMUSG00000050315	Synpo2	-0.303192	7.29612	4.0155	0.0698338	0.10088
11845	1534	ENSMUSG00000044147	Arf6	-0.312904	6.15491	19.9319	0.000910645	0.00224909
118451	2919	ENSMUSG00000035772	Mrps2	0.0822482	5.43776	1.38437	0.263721	0.324155
118453	3874	ENSMUSG00000020682	Mmp28	-1.50924	0.576636	37.9586	6.51727e-05	0.000235062
11846	2228	ENSMUSG00000019987	Arg1	-1.85079	0.098473	12.5756	0.00444861	0.00890823
11847	1428	ENSMUSG00000021125	Arg2	3.81799	2.16268	208.785	1.33961e-08	2.92796e-07
11848	2788	ENSMUSG00000007815	Rhoa	-0.321658	6.76466	32.3471	0.000130652	0.000422215
11852	2349	ENSMUSG00000054364	Rhob	-0.0988217	6.28899	0.761559	0.401134	0.464968
11853	1618	ENSMUSG00000002233	Rhoc	-0.798196	5.84844	102.891	5.43953e-07	4.83527e-06
11854	1714	ENSMUSG00000041845	Rhod	0.292022	4.02604	5.84867	0.033706	0.0529297
11855	10887	ENSMUSG00000035133	Arhgap5	-0.270373	8.38083	3.81105	0.0763185	0.109019
11856	12128	ENSMUSG00000031355	Arhgap6	-1.18106	1.76341	55.8029	1.11258e-05	5.40988e-05
11857	1707	ENSMUSG00000030220	Arhgdib	-1.30889	2.98506	72.7476	3.09072e-06	1.88986e-05
11858	1990	ENSMUSG00000001313	Rnd2	-0.334134	3.46713	6.19215	0.0297434	0.0473825
11861	7453	ENSMUSG00000047446	Arl4a	-1.32846	4.47301	157.311	6.01581e-08	8.94269e-07
11863	8007	ENSMUSG00000015522	Arnt	-0.403796	6.60809	49.1088	2.02641e-05	8.90002e-05
11864	7689	ENSMUSG00000015709	Arnt2	1.95921	6.5666	526.086	8.83125e-11	9.06011e-09
11865	3688	ENSMUSG00000055116	Arntl	0.105668	3.45175	1.33974	0.27113	0.331973
11867	5115	ENSMUSG00000029622	Arpc1b	-1.1571	4.46544	173.471	3.59e-08	6.06719e-07
11870	2809	ENSMUSG00000030996	Art1	-0.544434	-1.44208	1.49072	0.247145	0.306026
11875	1806	ENSMUSG00000070424	Art5	-1.25335	0.0550713	19.506	0.000986833	0.00240928
11876	2405	ENSMUSG00000028539	Artn	0.13135	0.793004	0.313621	0.586475	0.645494
11877	6715	ENSMUSG00000118669	Arvcf	0.654113	0.221127	4.64552	0.0536731	0.0800562
11881	6037	ENSMUSG00000042082	Arsb	-0.59811	4.25651	32.4113	0.00012955	0.000419304
11883	3680	ENSMUSG00000022620	Arsa	-0.898053	4.90749	65.6765	5.0927e-06	2.84472e-05
11886	3390	ENSMUSG00000031591	Asah1	4.04017	-0.160491	10.4358	0.00781932	0.0145649
11891	3454	ENSMUSG00000032202	Rab27a	0.153534	4.428	2.43379	0.146494	0.193712
11898	1696	ENSMUSG00000076441	Ass1	-3.39372	4.17624	295.174	2.07653e-09	7.45096e-08
11899	9839	ENSMUSG00000026587	Astn1	2.55901	5.8819	341.861	9.35227e-10	4.20506e-08
11905	5470	ENSMUSG00000026715	Serpinc1	-1.62813	1.27391	33.7557	0.000108814	0.000361587
11906	18501	ENSMUSG00000038872	Zfhx3	1.50326	8.9804	118.774	2.60428e-07	2.72355e-06
11907	5579	ENSMUSG00000030850	Ate1	-0.60129	5.67716	81.7657	1.7332e-06	1.20103e-05
11908	3060	ENSMUSG00000023027	Atf1	-0.204384	4.41238	6.25886	0.02904	0.0463723
11909	8187	ENSMUSG00000027104	Atf2	-0.255704	6.9773	14.074	0.00309577	0.00650501
11910	2154	ENSMUSG00000026628	Atf3	-1.70436	2.78023	45.4593	2.89334e-05	0.000119338
11911	1725	ENSMUSG00000042406	Atf4	-0.863965	7.77802	119.539	2.51937e-07	2.64845e-06
11920	10338	ENSMUSG00000034218	Atm	0.205375	7.07989	7.86793	0.0168321	0.0285727
11927	541	ENSMUSG00000018585	Atox1	0.409995	4.93284	28.4376	0.000224551	0.000673514
11928	4568	ENSMUSG00000033161	Atp1a1	-0.74738	8.40073	120.81	2.38535e-07	2.55701e-06
11931	3081	ENSMUSG00000026576	Atp1b1	-0.858984	2.28462	31.0501	0.000155466	0.000489904
11932	4085	ENSMUSG00000041329	Atp1b2	-0.543753	1.36978	5.48048	0.0386813	0.0599606
11933	2389	ENSMUSG00000032412	Atp1b3	-0.24942	6.25334	12.6059	0.00441508	0.00885081
11936	3614	ENSMUSG00000059412	Fxyd2	0.371992	-0.745761	1.49737	0.246156	0.304933
11937	3477	ENSMUSG00000030730	Atp2a1	0.306508	-1.76434	0.143104	0.712275	0.760066
11938	6081	ENSMUSG00000029467	Atp2a2	-0.226552	8.44746	8.73198	0.012841	0.022453
11944	3761	ENSMUSG00000005553	Atp4a	0.719755	-1.51087	2.84571	0.119195	0.1615
11947	4237	ENSMUSG00000025393	Atp5b	0.429242	10.0465	68.3666	4.18929e-06	2.41797e-05
11949	1908	ENSMUSG00000025781	Atp5c1	0.0757673	7.43673	1.58815	0.233173	0.290753
11950	4105	ENSMUSG00000000563	Atp5pb	0.417964	7.09855	27.0799	0.000274572	0.000799674
11951	4912	ENSMUSG00000006057	Atp5g1	0.327957	4.43334	7.38584	0.0197011	0.0329248
11957	3130	ENSMUSG00000022890	Atp5j	0.838066	4.9354	53.4175	1.36759e-05	6.4123e-05
11958	616	ENSMUSG00000050856	Atp5k	1.07081	5.58982	240.627	6.25812e-09	1.66159e-07
11964	6044	ENSMUSG00000052459	Atp6v1a	0.00690911	6.70232	0.0103555	0.920742	0.936753
11966	5305	ENSMUSG00000006273	Atp6v1b2	0.329536	6.44182	35.1498	9.13168e-05	0.000312131
11972	1793	ENSMUSG00000013160	Atp6v0d1	-0.0245811	5.68264	0.129616	0.725516	0.771596
11973	4110	ENSMUSG00000019210	Atp6v1e1	0.613143	-1.64919	0.720222	0.413813	0.477764
11974	3712	ENSMUSG00000015575	Atp6v0e	-0.733625	4.46453	49.9237	1.87714e-05	8.3653e-05
11975	6556	ENSMUSG00000019302	Atp6v0a1	0.0817114	5.75544	1.78743	0.207718	0.262586
11977	8734	ENSMUSG00000033792	Atp7a	0.531538	6.39878	88.101	1.19317e-06	8.95522e-06
11979	6505	ENSMUSG00000006567	Atp7b	0.836679	2.61654	34.1336	0.000103707	0.000346833
11980	10964	ENSMUSG00000037685	Atp8a1	-2.21301	4.88116	161.824	5.18303e-08	7.99856e-07
11981	5917	ENSMUSG00000027546	Atp9a	-1.01666	7.63103	92.9557	9.10691e-07	7.25366e-06
11982	5419	ENSMUSG00000025324	Atp10a	-0.378872	3.67878	10.9425	0.00680465	0.0128824
11983	1441	ENSMUSG00000054428	Atpif1	0.320499	6.76612	28.9096	0.000209737	0.000636153
11984	3384	ENSMUSG00000024121	Atp6v0c	-0.455523	2.88476	9.38511	0.0105588	0.0189341
11987	7527	ENSMUSG00000041313	Slc7a1	-0.769632	4.48026	35.7642	8.46725e-05	0.000293134
11988	9135	ENSMUSG00000031596	Slc7a2	-2.21176	6.1496	875.616	5.29397e-12	1.85325e-09
11989	3784	ENSMUSG00000031297	Slc7a3	-0.170706	0.294806	0.390069	0.544756	0.606331
11990	13208	ENSMUSG00000027312	Atrn	-0.251943	6.8504	23.5268	0.000482429	0.00129668
11991	7354	ENSMUSG00000000568	Hnrnpd	0.409581	7.15908	21.3044	0.000708323	0.00181032
11992	9580	ENSMUSG00000021460	Auh	-0.280535	4.77447	12.4082	0.00463977	0.00923769
11993	2874	ENSMUSG00000068328	Aup1	-0.0940676	5.85696	1.65753	0.223864	0.280368
11994	19882	ENSMUSG00000052613	Pcdh15	-1.35289	2.47948	33.5506	0.000111709	0.000369019
12005	3828	ENSMUSG00000024182	Axin1	-0.118846	6.94159	4.94924	0.0475198	0.0718196
12006	5506	ENSMUSG00000000142	Axin2	0.242535	8.31036	10.4975	0.00768666	0.0143471
12009	3833	ENSMUSG00000039781	Cep131	0.476778	6.15091	35.3115	8.95108e-05	0.00030675
12010	860	ENSMUSG00000060802	B2m	-1.08136	4.95954	238.745	6.52808e-09	1.71888e-07
12013	6179	ENSMUSG00000025612	Bach1	0.255085	7.40039	23.109	0.000517516	0.00137853
12014	9641	ENSMUSG00000040270	Bach2	1.46001	4.92182	204.217	1.50764e-08	3.19699e-07
12015	2393	ENSMUSG00000024959	Bad	-0.108541	4.62012	0.988565	0.341055	0.404567
12017	1349	ENSMUSG00000028416	Bag1	0.28878	6.62661	20.3412	0.000843895	0.00210945
12018	2407	ENSMUSG00000057789	Bak1	0.253684	5.33532	11.7106	0.00554843	0.010773
12020	1718	ENSMUSG00000049691	Nkx3-2	6.15999	0.741091	49.6352	5.33222e-05	0.000198873
12021	5659	ENSMUSG00000026196	Bard1	0.71711	4.78802	87.269	1.25138e-06	9.29158e-06
12022	1399	ENSMUSG00000021381	Barx1	2.7102	5.46575	416.037	3.20143e-10	2.03661e-08
12023	1968	ENSMUSG00000032033	Barx2	-4.83751	-1.18637	49.6801	1.92036e-05	8.51884e-05
12028	1576	ENSMUSG00000003873	Bax	0.52039	5.39198	57.5123	9.64005e-06	4.81606e-05
12033	7590	ENSMUSG00000020650	Bcap29	0.479598	2.96713	8.84304	0.0124143	0.0217867
12034	3718	ENSMUSG00000004264	Phb2	0.527251	7.51942	81.0124	1.81497e-06	1.24134e-05
12035	9322	ENSMUSG00000030268	Bcat1	0.831893	3.9332	4.65533	0.0534597	0.0797952
12036	3900	ENSMUSG00000030826	Bcat2	-0.019384	5.25103	0.0686199	0.798104	0.834778
12038	6741	ENSMUSG00000027792	Bche	-1.64454	3.28221	100.162	6.23766e-07	5.40573e-06
12039	1899	ENSMUSG00000060376	Bckdha	0.0779707	5.98059	0.916568	0.358555	0.4223
12040	1805	ENSMUSG00000032263	Bckdhb	0.677054	4.81914	74.8708	2.68249e-06	1.68593e-05
12041	3695	ENSMUSG00000030802	Bckdk	0.108847	5.92629	2.56692	0.136882	0.182526
12042	2450	ENSMUSG00000028191	Bcl10	-0.508238	5.16782	36.0517	8.17608e-05	0.000284474
12043	9157	ENSMUSG00000057329	Bcl2	-1.8456	6.78375	557.617	6.41041e-11	7.82893e-09
12045	1080	ENSMUSG00000089929	Bcl2a1b	0.317494	0.168647	1.23233	0.290183	0.352106
12048	4586	ENSMUSG00000007659	Bcl2l1	0.451126	5.83975	33.611	0.000110846	0.000367001
12050	4462	ENSMUSG00000022194,ENSMUSG00000089682	Bcl2l2	-0.54775	5.56175	68.3094	4.20643e-06	2.4269e-05
12053	6700	ENSMUSG00000022508	Bcl6	-1.77444	2.76596	88.5207	1.16501e-06	8.79375e-06
12054	2404	ENSMUSG00000029681	Bcl7b	-0.241262	4.46546	6.8017	0.0240005	0.0391556
12055	7222	ENSMUSG00000030814	Bcl7c	0.653898	7.24313	95.8868	7.78354e-07	6.40991e-06
12057	2557	ENSMUSG00000058831	Opn1sw	-2.01958	-2.01688	9.84803	0.0116199	0.0205959
12062	3792	ENSMUSG00000021070	Bdkrb2	-2.36755	0.961497	77.5183	2.25913e-06	1.4699e-05
12064	6217	ENSMUSG00000048482	Bdnf	-0.122656	5.88568	0.538366	0.478165	0.5426
12068	3730	ENSMUSG00000032757	Bet1	-0.345008	5.00807	6.78465	0.024142	0.0393445
12069	903	ENSMUSG00000042750	Bex2	1.35099	5.45468	267.907	3.50813e-09	1.09202e-07
12070	973	ENSMUSG00000046432	Bex3	0.480394	7.05862	52.06	1.54339e-05	7.08831e-05
12075	2390	ENSMUSG00000027420	Bfsp1	-0.911895	1.52068	21.0239	0.000744961	0.00189399
12091	3008	ENSMUSG00000045594	Glb1	-0.497179	5.21676	38.2661	6.28861e-05	0.000228176
121021	11931	ENSMUSG00000032911	Cspg4	-2.38684	7.22992	352.653	7.89572e-10	3.72333e-08
121022	2496	ENSMUSG00000039680	Mrps6	0.257972	4.08249	8.7208	0.0128849	0.022523
12111	3563	ENSMUSG00000031375	Bgn	-2.44708	7.65249	1155.36	1.13585e-12	7.52142e-10
12122	3550	ENSMUSG00000004446	Bid	1.53048	-0.551119	14.0357	0.00312366	0.00655244
12123	5677	ENSMUSG00000046607	Hrk	1.02867	-1.19694	2.51059	0.140849	0.187079
12125	8029	ENSMUSG00000027381	Bcl2l11	-0.625858	5.7999	60.1633	7.77288e-06	4.03835e-05
12140	1250	ENSMUSG00000019874	Fabp7	-2.79221	1.88641	191.21	2.1412e-08	4.10697e-07
12142	5579	ENSMUSG00000038151	Prdm1	-1.85606	4.83838	99.2866	6.52226e-07	5.60238e-06
12144	6776	ENSMUSG00000030528	Blm	0.737327	6.29697	68.7777	4.06851e-06	2.36136e-05
12151	3974	ENSMUSG00000026739	Bmi1	-0.506748	6.47237	18.6886	0.00115522	0.00276206
12153	6237	ENSMUSG00000022098	Bmp1	-0.369275	8.63726	14.7747	0.00263382	0.00564839
12155	3060	ENSMUSG00000023279	Bmp15	-0.255846	-1.15682	0.573047	0.464653	0.528916
12156	3555	ENSMUSG00000027358	Bmp2	-1.79827	2.69061	91.4674	9.87968e-07	7.72971e-06
12159	2248	ENSMUSG00000021835	Bmp4	-1.21883	5.14048	142.807	9.99437e-08	1.31288e-06
12160	4025	ENSMUSG00000032179	Bmp5	-1.1707	6.6708	298.173	1.96581e-09	7.21356e-08
12161	3900	ENSMUSG00000039004	Bmp6	0.903036	0.166209	11.0394	0.00662883	0.0125823
12162	4019	ENSMUSG00000008999	Bmp7	-0.443303	4.7504	12.5768	0.0044473	0.00890683
12166	6351	ENSMUSG00000021796	Bmpr1a	0.0556212	8.99698	0.476856	0.503887	0.567589
12167	5962	ENSMUSG00000052430	Bmpr1b	0.954553	6.11428	175.099	3.41675e-08	5.82167e-07
12168	13412	ENSMUSG00000067336	Bmpr2	-0.310549	7.6055	21.5423	0.000678911	0.00174526
12173	4680	ENSMUSG00000025105	Bnc1	-0.156345	6.62706	1.45421	0.252671	0.312127
12175	3455	ENSMUSG00000011958	Bnip2	-0.101873	6.59092	2.77902	0.123151	0.166241
12176	2265	ENSMUSG00000078566	Bnip3	-1.24037	4.74574	59.2321	8.37564e-06	4.2888e-05
12177	3859	ENSMUSG00000022051	Bnip3l	0.0125129	6.30454	0.0117245	0.915686	0.932521
12180	3891	ENSMUSG00000055027	Smyd1	-0.442178	-0.720542	1.5375	0.240299	0.298591
12181	2957	ENSMUSG00000022557	Bop1	0.394905	6.13424	27.2171	0.00026896	0.000786157
12183	3588	ENSMUSG00000038871	Bpgm	0.624755	5.03218	96.4779	7.54486e-07	6.27002e-06
12189	8533	ENSMUSG00000017146	Brca1	0.798402	6.88366	118.175	2.67309e-07	2.78353e-06
12190	12735	ENSMUSG00000041147	Brca2	0.619659	6.37292	34.1634	0.000103316	0.000345843
12192	2990	ENSMUSG00000021127	Zfp36l1	-0.574894	6.85108	53.0987	1.40666e-05	6.57435e-05
12193	3530	ENSMUSG00000045817	Zfp36l2	0.156721	6.17875	1.90874	0.193997	0.247908
12211	25772	ENSMUSG00000024073	Birc6	-0.172512	9.04191	6.27821	0.0288397	0.0460828
12212	7375	ENSMUSG00000031327	Chic1	-0.176047	4.36884	2.9705	0.11221	0.153002
12215	1814	ENSMUSG00000023175	Bsg	-0.128065	7.79936	5.99105	0.0319908	0.0505036
12217	15938	ENSMUSG00000032589	Bsn	-0.525445	1.89121	7.88229	0.0167546	0.0284643
12223	4520	ENSMUSG00000082361	Btc	-1.99391	0.572697	33.9688	0.000105898	0.000353187
12224	5201	ENSMUSG00000005148	Klf5	-1.44733	1.59963	38.3448	6.23161e-05	0.000226428
12226	5276	ENSMUSG00000036478	Btg1	-0.286438	6.80987	17.6186	0.00142989	0.00332704
12227	2743	ENSMUSG00000020423	Btg2	-3.01196	6.75107	183.235	2.68538e-08	4.83567e-07
12228	4770	ENSMUSG00000022863	Btg3	-0.842029	2.12461	28.4101	0.000225449	0.000675512
12231	4119	ENSMUSG00000000706	Btn1a1	2.10199	-0.718658	11.0292	0.00664706	0.0126119
12234	13395	ENSMUSG00000025217	Btrc	-0.0946946	6.06087	2.48398	0.142773	0.189341
12235	4354	ENSMUSG00000027379	Bub1	0.976458	6.98846	59.3286	8.31069e-06	4.26003e-05
12236	4275	ENSMUSG00000040084	Bub1b	1.2295	7.68834	128.253	1.75009e-07	2.01226e-06
12237	7006	ENSMUSG00000066979	Bub3	0.58465	7.22243	58.6504	8.78008e-06	4.45477e-05
12238	2330	ENSMUSG00000051154	Commd3	0.0734068	5.5038	1.34663	0.269967	0.330689
12257	1051	ENSMUSG00000041736	Tspo	-0.872785	0.703955	11.593	0.00572168	0.0110636
12258	2325	ENSMUSG00000023224	Serping1	-1.39205	4.13292	90.898	1.01956e-06	7.92125e-06
12261	1262	ENSMUSG00000018446	C1qbp	-0.656206	-0.335246	0.302905	0.592857	0.651534
12282	7230	ENSMUSG00000032115	Hyou1	0.100686	8.09596	1.74613	0.21268	0.267969
12283	4146	ENSMUSG00000036707	Cab39	-0.38217	7.36434	18.9711	0.00109345	0.00263601
12286	12310	ENSMUSG00000034656	Cacna1a	0.0313924	2.33791	0.0376329	0.84965	0.878287
12287	9942	ENSMUSG00000004113	Cacna1b	-0.352898	2.57744	6.62839	0.0254864	0.0413183
12288	16287	ENSMUSG00000051331	Cacna1c	0.325117	7.16313	7.71265	0.0176982	0.0299416
12289	15183	ENSMUSG00000015968	Cacna1d	-2.46202	5.14838	544.134	7.33518e-11	8.35693e-09
12290	23450	ENSMUSG00000004110	Cacna1e	-1.20926	3.70689	47.0417	2.47241e-05	0.00010501
12291	10137	ENSMUSG00000020866	Cacna1g	0.0224142	9.08987	0.0330162	0.859057	0.885471
12293	12416	ENSMUSG00000040118	Cacna2d1	-1.59326	5.85451	353.973	7.73661e-10	3.67124e-08
12294	8720	ENSMUSG00000021991	Cacna2d3	-1.72029	6.73408	961.75	3.14606e-12	1.43224e-09
12295	4529	ENSMUSG00000020882	Cacnb1	-0.552207	5.04266	29.0736	0.00020486	0.000623048
12296	11955	ENSMUSG00000057914	Cacnb2	0.145256	1.5655	0.600628	0.454364	0.518826
12297	4010	ENSMUSG00000003352	Cacnb3	0.43897	6.55865	10.8874	0.00690701	0.0130541
12298	8963	ENSMUSG00000017412	Cacnb4	0.151047	1.25954	0.45573	0.513299	0.576539
12301	2390	ENSMUSG00000014226	Cacybp	0.0436436	6.40478	0.139284	0.71595	0.763429
12304	2399	ENSMUSG00000025823	Pdia4	0.132881	8.44556	1.84338	0.201237	0.255635
12305	4774	ENSMUSG00000003534	Ddr1	-1.20503	1.75851	3.82841	0.0757402	0.108262
12306	3731	ENSMUSG00000032231	Anxa2	0.156212	8.30242	0.961744	0.347424	0.411
12307	4846	ENSMUSG00000028222	Calb1	-2.06697	6.51982	129.566	1.65988e-07	1.93449e-06
12308	1743	ENSMUSG00000003657	Calb2	0.622482	0.485524	2.16839	0.168366	0.218684
12310	1684	ENSMUSG00000030669	Calca	-0.606837	-0.93557	2.39501	0.149454	0.19709
12313	4706	ENSMUSG00000001175	Calm1	-0.462014	8.48065	28.2606	0.000230422	0.000688997
12314	1467	ENSMUSG00000036438	Calm2	-0.409918	7.52899	19.0868	0.00106928	0.0025833
12315	2423	ENSMUSG00000019370	Calm3	-0.0572668	8.58592	0.87252	0.369928	0.433767
12316	11590	ENSMUSG00000033952	Aspm	1.02123	7.65186	45.6588	2.83587e-05	0.000117366
12317	2880	ENSMUSG00000003814	Calr	-0.248156	9.86543	7.32551	0.0200998	0.0334789
12319	3853	ENSMUSG00000041261	Car8	-1.02284	2.31685	25.4954	0.000350556	0.000986726
12321	4663	ENSMUSG00000029767	Calu	-1.0612	9.2818	414.919	3.24893e-10	2.04496e-08
12322	7465	ENSMUSG00000024617	Camk2a	0.252252	1.07647	1.29744	0.278419	0.340013
12323	9125	ENSMUSG00000057897	Camk2b	-1.58912	1.45931	32.782	0.000123399	0.000401626
12325	6401	ENSMUSG00000021820	Camk2g	-0.0888192	6.51298	1.47819	0.249023	0.308091
12326	3259	ENSMUSG00000038128	Camk4	-0.18392	1.17507	0.73406	0.409499	0.473421
12328	1755	ENSMUSG00000021501	Caml	-0.132624	5.04475	3.7731	0.0776021	0.110552
12330	4693	ENSMUSG00000020368	Canx	-0.287383	9.45524	11.5266	0.00582246	0.0112376
12331	3494	ENSMUSG00000028656	Cap1	-0.120836	7.24011	3.65103	0.0819147	0.115993
12332	2529	ENSMUSG00000056737	Capg	-1.31909	2.07325	29.9543	0.000180856	0.00055877
12333	3344	ENSMUSG00000024942	Capn1	-2.57439	3.88523	287.213	2.40802e-09	8.43269e-08
12334	6345	ENSMUSG00000026509	Capn2	-0.671744	7.63727	119.178	2.55901e-07	2.68392e-06
12335	5023	ENSMUSG00000079110	Capn3	-1.08869	0.566862	25.4488	0.00035314	0.000992771
12336	2477	ENSMUSG00000001794	Capns1	-0.72701	6.82543	87.3979	1.24214e-06	9.25131e-06
12337	5485	ENSMUSG00000035547	Capn5	-1.51575	3.87961	120.779	2.38861e-07	2.55862e-06
12338	7795	ENSMUSG00000067276	Capn6	0.519048	8.68283	80.731	1.84668e-06	1.2583e-05
12339	4895	ENSMUSG00000021893	Capn7	-0.382595	6.78033	33.7198	0.000109314	0.000362753
12340	3781	ENSMUSG00000070372	Capza1	0.0129527	5.5197	0.0264623	0.87367	0.897829
12343	5890	ENSMUSG00000015733	Capza2	-0.0993956	6.82955	1.01463	0.335029	0.39849
12345	2829	ENSMUSG00000028745	Capzb	0.010173	6.66781	0.0332569	0.85855	0.885163
12348	1926	ENSMUSG00000003273	Car11	-1.12022	4.64226	94.3735	8.43617e-07	6.85051e-06
12349	2422	ENSMUSG00000027562	Car2	-0.77421	1.6219	7.21904	0.0208273	0.0345533
12350	2865	ENSMUSG00000027559	Car3	1.98521	-0.393326	31.0226	0.000156049	0.000491211
12351	1966	ENSMUSG00000000805	Car4	-3.33	-1.75688	34.3244	0.000101237	0.000339663
12359	2613	ENSMUSG00000027187	Cat	-0.118236	6.8144	3.92381	0.0726552	0.104393
12361	9002	ENSMUSG00000031012	Cask	-0.58261	7.45006	92.0637	9.56115e-07	7.53716e-06
12366	7057	ENSMUSG00000029863	Casp2	0.643433	6.99605	113.294	3.32177e-07	3.31449e-06
12367	3357	ENSMUSG00000031628	Casp3	0.302038	7.08644	11.6199	0.00568153	0.0109991
12368	1676	ENSMUSG00000027997	Casp6	0.310315	4.39758	16.317	0.00187525	0.00420481
12369	3120	ENSMUSG00000025076	Casp7	0.151945	4.53607	3.68649	0.0806323	0.114399
12370	2893	ENSMUSG00000026029	Casp8	0.0977949	3.79939	0.865874	0.371691	0.435623
12371	5197	ENSMUSG00000028914	Casp9	0.124286	4.7833	1.99671	0.18478	0.237337
12372	1951	ENSMUSG00000007122	Casq1	1.51123	0.198038	15.4797	0.00224912	0.00492635
12380	6263	ENSMUSG00000021585	Cast	-1.15696	5.81109	366.838	6.3681e-10	3.1715e-08
12385	6425	ENSMUSG00000037815	Ctnna1	-0.00997695	8.80131	0.0370585	0.850787	0.879021
12386	6947	ENSMUSG00000063063	Ctnna2	1.07115	4.99388	50.4299	1.79093e-05	8.06516e-05
12387	5099	ENSMUSG00000006932	Ctnnb1	0.520927	10.745	80.3098	1.89535e-06	1.28187e-05
12388	7571	ENSMUSG00000034101	Ctnnd1	0.03832	7.78851	0.473924	0.505174	0.568687
12389	3444	ENSMUSG00000007655	Cav1	-5.45751	6.35452	1267.49	6.78558e-13	6.35384e-10
12390	3335	ENSMUSG00000000058	Cav2	-3.74623	1.74855	208.757	1.34058e-08	2.92796e-07
12393	8837	ENSMUSG00000039153	Runx2	-0.214707	1.93441	0.732081	0.410112	0.474017
12394	12025	ENSMUSG00000022952	Runx1	-2.14289	2.76667	111.365	3.62809e-07	3.54184e-06
12395	7959	ENSMUSG00000006586	Runx1t1	-0.0328862	7.75484	0.231869	0.639397	0.694145
12396	8650	ENSMUSG00000038533	Cbfa2t2	0.237634	6.99231	20.259	0.000856817	0.00213614
12398	8373	ENSMUSG00000006362	Cbfa2t3	-1.28275	3.28269	113.875	3.23556e-07	3.25246e-06
12400	3480	ENSMUSG00000031885	Cbfb	-0.0332104	7.36024	0.123089	0.732208	0.777521
12402	12345	ENSMUSG00000034342	Cbl	0.117106	6.23939	2.85033	0.118927	0.16118
12404	3037	ENSMUSG00000031654	Cbln1	1.53291	0.395017	31.9632	0.000137476	0.000440843
12405	2894	ENSMUSG00000024647	Cbln2	0.117828	5.39056	0.62819	0.444458	0.508687
12406	2443	ENSMUSG00000070436	Serpinh1	-0.40528	10.3164	20.2953	0.000851086	0.00212414
12408	2444	ENSMUSG00000051483	Cbr1	0.737042	5.31012	58.033	9.2348e-06	4.65028e-05
12411	7485	ENSMUSG00000024039	Cbs	1.07063	0.308471	14.0454	0.0031166	0.00654594
12412	4273	ENSMUSG00000018666	Cbx1	0.827568	7.97666	113.163	3.34153e-07	3.32964e-06
12416	4257	ENSMUSG00000025577	Cbx2	1.46879	7.91083	661.13	2.50634e-11	4.43183e-09
12417	3229	ENSMUSG00000029836	Cbx3	0.344028	5.7675	12.738	0.00427219	0.00860938
12418	5210	ENSMUSG00000039989	Cbx4	-0.785971	5.21784	64.0337	5.75747e-06	3.14727e-05
12419	9006	ENSMUSG00000009575	Cbx5	0.782247	10.0912	64.1276	5.71682e-06	3.1321e-05
12421	14690	ENSMUSG00000025907	Rb1cc1	-0.453958	6.98077	23.7417	0.000465476	0.0012579
12427	1835	ENSMUSG00000027793	Ccna1	0.208385	0.825011	0.568857	0.466251	0.53061
12428	4083	ENSMUSG00000027715	Ccna2	0.859752	7.7431	43.3752	3.58394e-05	0.0001425
12442	1531	ENSMUSG00000032218	Ccnb2	1.05743	6.23529	140.429	1.09117e-07	1.41425e-06
12443	4709	ENSMUSG00000070348	Ccnd1	0.592551	9.23567	108.197	4.20691e-07	3.96932e-06
12444	6926	ENSMUSG00000000184	Ccnd2	-0.40502	9.34331	26.5763	0.000296398	0.000854021
12445	6151	ENSMUSG00000034165	Ccnd3	-1.01126	7.46871	199.714	1.69814e-08	3.50404e-07
12447	2662	ENSMUSG00000002068	Ccne1	0.667423	5.51201	74.6966	2.71349e-06	1.70022e-05
12448	3495	ENSMUSG00000028212	Ccne2	-0.0279422	4.8973	0.0277604	0.870638	0.895408
12449	7252	ENSMUSG00000072082	Ccnf	1.00483	6.5753	64.3615	5.61703e-06	3.08211e-05
12450	3512	ENSMUSG00000020326	Ccng1	-0.721961	5.652	56.8453	1.01901e-05	5.04359e-05
12452	5458	ENSMUSG00000029385	Ccng2	0.176835	6.93357	4.23783	0.0635293	0.0927012
12453	3303	ENSMUSG00000063015	Ccni	0.124829	6.85231	2.04293	0.180165	0.232064
12454	3042	ENSMUSG00000021258	Ccnk	0.232787	4.29884	5.7738	0.0346521	0.0542576
12455	9157	ENSMUSG00000011960	Ccnt1	0.0517935	6.98336	0.427855	0.526225	0.588655
12457	10658	ENSMUSG00000023087	Noct	0.822469	3.6553	57.257	9.8464e-06	4.90401e-05
12460	1782	ENSMUSG00000034108	Ccs	0.177159	4.53482	4.28035	0.0624038	0.0912567
12461	2557	ENSMUSG00000034024	Cct2	0.43841	8.72411	52.3687	1.50118e-05	6.93159e-05
12462	4689	ENSMUSG00000001416	Cct3	0.562926	8.67063	61.4357	7.02998e-06	3.71617e-05
12464	4201	ENSMUSG00000007739	Cct4	0.337483	8.44898	26.5475	0.000297708	0.000856609
12465	2766	ENSMUSG00000022234	Cct5	0.301508	9.04917	25.8805	0.000330019	0.00093663
12466	3620	ENSMUSG00000029447	Cct6a	0.231874	8.57353	11.3395	0.00611742	0.0117339
12467	1871	ENSMUSG00000020698	Cct6b	0.585131	-1.30875	1.9857	0.185903	0.238639
12468	3003	ENSMUSG00000030007	Cct7	0.639039	8.40496	127.288	1.82008e-07	2.07148e-06
12469	3088	ENSMUSG00000025613	Cct8	0.395466	8.58188	28.6803	0.000216782	0.000653982
12475	1641	ENSMUSG00000051439	Cd14	-0.509346	-0.565736	1.32345	0.273906	0.335091
12476	2659	ENSMUSG00000025510	Cd151	-0.0502716	5.00384	0.291972	0.599522	0.657322
12479	2570	ENSMUSG00000028076	Cd1d1	0.562952	4.37542	43.9661	3.37009e-05	0.000135548
12480	1527	ENSMUSG00000041750	Cd1d2	1.96585	0.79642	33.1748	0.000117253	0.000384886
12484	2035	ENSMUSG00000047139	Cd24a	1.79687	8.43627	119.535	2.51974e-07	2.64845e-06
12488	7033	ENSMUSG00000061665	Cd2ap	-0.904051	6.19336	73.355	2.96689e-06	1.82601e-05
12490	5105	ENSMUSG00000016494	Cd34	-1.85745	7.70701	846.135	6.40063e-12	1.98392e-09
12491	3590	ENSMUSG00000002944	Cd36	1.40956	-0.583483	6.08984	0.0308621	0.0489813
12492	4698	ENSMUSG00000029426	Scarb2	0.114792	6.57568	2.50937	0.140936	0.187178
12494	3270	ENSMUSG00000029084	Cd38	2.86822	0.653952	60.0766	7.8268e-06	4.06057e-05
12495	5580	ENSMUSG00000048120	Entpd1	-1.95742	4.37999	247.709	5.35377e-09	1.4856e-07
12496	2254	ENSMUSG00000015085	Entpd2	1.08491	-0.00140806	14.414	0.00286055	0.0060756
12497	4775	ENSMUSG00000033068	Entpd6	0.342325	4.19402	13.1268	0.00388217	0.00791974
12499	6039	ENSMUSG00000021236	Entpd5	-0.379085	4.28705	19.7692	0.000938885	0.00230925
12503	5329	ENSMUSG00000005763	Cd247	4.71296	-1.16931	48.5267	2.14165e-05	9.32166e-05
12505	6776	ENSMUSG00000005087	Cd44	-1.26707	4.53363	125.085	1.99248e-07	2.22518e-06
12509	1811	ENSMUSG00000032679	Cd59a	-1.34386	2.48291	71.7464	3.30839e-06	1.99077e-05
12512	1782	ENSMUSG00000025351	Cd63	-0.694321	6.3013	119.471	2.52682e-07	2.65216e-06
12514	1257	ENSMUSG00000018774	Cd68	-0.982563	2.40778	19.4558	0.000996291	0.00242709
12520	2879	ENSMUSG00000037706	Cd81	-1.06024	8.21761	312.857	1.51449e-09	6.01403e-08
12521	3005	ENSMUSG00000027215	Cd82	-1.76122	4.24829	112.823	3.39371e-07	3.36324e-06
12522	2572	ENSMUSG00000015396	Cd83	-1.15231	0.416793	16.4097	0.00183856	0.00413909
12527	2044	ENSMUSG00000030342	Cd9	-3.09135	4.93377	1247.45	7.41456e-13	6.35384e-10
12530	8023	ENSMUSG00000032477	Cdc25a	0.663763	7.13472	77.3128	2.28902e-06	1.48485e-05
12531	3728	ENSMUSG00000027330	Cdc25b	0.209118	5.17384	2.54446	0.138446	0.184241
12532	2912	ENSMUSG00000044201	Cdc25c	1.10877	5.22525	97.4219	7.18137e-07	6.01254e-06
12534	4934	ENSMUSG00000019942	Cdk1	0.718926	7.1126	43.4428	3.55868e-05	0.000141996
12537	3752	ENSMUSG00000029062	Cdk11b	0.128714	6.33529	3.26489	0.0976453	0.135437
12539	8194	ENSMUSG00000019471	Cdc37	0.334327	7.28088	21.5559	0.000677279	0.00174137
12540	2966	ENSMUSG00000006699	Cdc42	-0.242429	8.49468	11.8707	0.00532258	0.0103912
12545	4128	ENSMUSG00000029283	Cdc7	0.778842	6.46414	112.881	3.3847e-07	3.35659e-06
12549	11141	ENSMUSG00000022799	Arhgap31	-0.846681	6.6434	115.233	3.04403e-07	3.09242e-06
12550	4574	ENSMUSG00000000303	Cdh1	-2.69871	2.61894	118.694	2.61335e-07	2.73109e-06
12552	8904	ENSMUSG00000031673	Cdh11	0.227698	9.67198	7.15195	0.0213019	0.0352123
12554	11233	ENSMUSG00000031841	Cdh13	-2.82147	4.86245	1307.71	5.70294e-13	6.35384e-10
12555	3251	ENSMUSG00000031962	Cdh15	0.931494	-0.829145	5.85122	0.0336742	0.0528855
12558	8066	ENSMUSG00000024304	Cdh2	0.789799	6.84821	91.5884	9.81404e-07	7.69488e-06
12560	4384	ENSMUSG00000061048	Cdh3	-1.77281	5.53798	444.785	2.22022e-10	1.60119e-08
12561	7219	ENSMUSG00000000305	Cdh4	-0.783684	5.55523	102.414	5.56985e-07	4.92132e-06
12562	4203	ENSMUSG00000031871	Cdh5	-0.369229	0.760658	0.504724	0.491937	0.55602
12563	9024	ENSMUSG00000039385	Cdh6	0.0725941	6.93032	0.810462	0.386901	0.450406
12564	7740	ENSMUSG00000036510	Cdh8	-1.68283	4.22508	236.413	6.88182e-09	1.76815e-07
12565	3539	ENSMUSG00000025370	Cdh9	-0.205112	-0.973736	0.39185	0.543854	0.605446
12566	4325	ENSMUSG00000025358	Cdk2	0.036142	7.0892	0.439222	0.520882	0.583627
12567	3249	ENSMUSG00000006728	Cdk4	0.948308	9.3524	307.066	1.67615e-09	6.44278e-08
12568	2168	ENSMUSG00000028969	Cdk5	0.0217874	5.46278	0.112734	0.743248	0.786711
12569	4162	ENSMUSG00000048895	Cdk5r1	0.517765	4.64643	14.7549	0.00264568	0.00567115
12570	2799	ENSMUSG00000090071	Cdk5r2	-0.711172	-1.80476	1.78472	0.208039	0.262878
12571	11819	ENSMUSG00000040274	Cdk6	0.0789586	6.54787	0.315904	0.585134	0.644311
12572	3706	ENSMUSG00000069089	Cdk7	-0.142948	6.03286	4.07712	0.0680128	0.0985488
12576	4552	ENSMUSG00000003031	Cdkn1b	-0.318905	6.4191	10.9293	0.00682902	0.0129252
12577	2039	ENSMUSG00000037664	Cdkn1c	-0.355721	9.09436	5.54285	0.0377792	0.0586996
12579	1390	ENSMUSG00000073802	Cdkn2b	-1.20047	-0.794796	0.914589	0.359055	0.422701
12580	2686	ENSMUSG00000028551	Cdkn2c	-0.509878	2.70961	3.74413	0.0785998	0.111823
12581	1574	ENSMUSG00000096472	Cdkn2d	0.0301892	3.89063	0.0953283	0.763168	0.804648
12583	1644	ENSMUSG00000033022	Cdo1	0.0688439	6.51585	0.401444	0.539047	0.600921
12585	2782	ENSMUSG00000030878	Cdr2	-1.08896	5.45752	104.798	4.95279e-07	4.51981e-06
12587	994	ENSMUSG00000089661	Mia	0.603045	-0.962181	1.637	0.226566	0.283291
12589	3485	ENSMUSG00000029469	Ift81	-0.155108	5.78682	4.45611	0.0580018	0.085836
12590	1750	ENSMUSG00000024619	Cdx1	4.90639	-2.11402	19.1912	0.00167043	0.00380409
12593	4392	ENSMUSG00000059288	Cdyl	-0.886137	5.58736	178.878	3.05124e-08	5.32341e-07
12606	2626	ENSMUSG00000034957	Cebpa	-0.354495	1.33968	2.14307	0.170665	0.221413
12607	4658	ENSMUSG00000024081	Cebpz	-0.236977	6.72194	10.4146	0.00786554	0.0146435
12608	1504	ENSMUSG00000056501	Cebpb	-2.99914	1.5093	84.5836	1.4635e-06	1.05441e-05
12609	3746	ENSMUSG00000071637	Cebpd	-2.63772	1.83534	37.5681	6.82198e-05	0.000243649
12611	5048	ENSMUSG00000056216	Cebpg	-0.0766102	6.34521	0.498074	0.494742	0.558714
12614	11007	ENSMUSG00000016028	Celsr1	-0.033221	5.95338	0.235348	0.636921	0.69187
12615	2506	ENSMUSG00000029177	Cenpa	1.24256	6.3066	195.437	1.90586e-08	3.8296e-07
12616	4886	ENSMUSG00000068267	Cenpb	0.243009	7.57643	10.273	0.0081829	0.0151781
12617	5634	ENSMUSG00000029253	Cenpc1	0.169399	6.20096	3.52759	0.086579	0.121887
12622	1739	ENSMUSG00000038192	Cer1	-0.29729	1.13281	0.978067	0.343527	0.40697
12626	3113	ENSMUSG00000021537	Cetn3	-0.199203	6.11549	7.04609	0.0220774	0.0363252
12631	2844	ENSMUSG00000056201	Cfl1	0.767885	8.46488	194.97	1.9303e-08	3.8546e-07
12632	3266	ENSMUSG00000062929	Cfl2	-0.154637	6.1265	1.85999	0.199365	0.253699
12633	9478	ENSMUSG00000026031	Cflar	-0.624835	6.04312	60.1659	7.77131e-06	4.03835e-05
12638	7765	ENSMUSG00000041301	Cftr	-0.995091	-0.829803	3.51957	0.0868932	0.12227
12642	1387	ENSMUSG00000050370	Ch25h	-0.941451	2.27711	15.5406	0.00221912	0.00487016
12648	8721	ENSMUSG00000023852	Chd1	-0.0451639	7.85707	0.31443	0.585999	0.645166
12649	4635	ENSMUSG00000032113	Chek1	1.12081	5.78319	128.886	1.70592e-07	1.96924e-06
12651	3061	ENSMUSG00000022617	Chkb	-0.113868	5.37259	3.63663	0.0824426	0.116616
12653	2740	ENSMUSG00000027350	Chgb	-1.34765	-1.27661	10.4694	0.00774671	0.0144481
12659	4849	ENSMUSG00000074340	Ovgp1	-0.157442	4.30202	3.27195	0.0973261	0.135072
12660	12024	ENSMUSG00000024843	Chka	0.327714	5.74198	26.3225	0.000308169	0.00088166
12661	12293	ENSMUSG00000030077	Chl1	-2.58145	1.81135	106.992	4.45516e-07	4.1637e-06
12662	6780	ENSMUSG00000025531	Chm	-0.336658	5.68035	11.0699	0.00657464	0.0124908
12663	1866	ENSMUSG00000078185	Chml	-0.718709	4.18673	41.4563	4.39762e-05	0.000169797
12667	6258	ENSMUSG00000006958	Chrd	-1.39174	5.47299	175.334	3.39259e-08	5.80085e-07
12669	6487	ENSMUSG00000032773	Chrm1	-2.27894	-0.502305	21.5792	0.000674478	0.00173601
12675	5087	ENSMUSG00000025199	Chuk	0.055445	5.97397	0.392676	0.543437	0.605121
12684	1488	ENSMUSG00000022219	Cideb	0.342946	-1.51042	0.825028	0.382812	0.446609
12695	13162	ENSMUSG00000061859	Patj	0.792198	5.76037	73.6994	2.89925e-06	1.795e-05
12696	2604	ENSMUSG00000045193	Cirbp	0.298895	6.11922	3.66614	0.081365	0.115326
12700	6419	ENSMUSG00000032578	Cish	-0.479945	3.56785	11.2366	0.0062873	0.0120233
12702	2552	ENSMUSG00000053113	Socs3	-0.984553	5.26086	54.0218	1.29699e-05	6.1366e-05
12703	2908	ENSMUSG00000038037	Socs1	-0.700871	3.66824	19.9573	0.000906321	0.00224126
12704	15387	ENSMUSG00000029516	Cit	1.02851	5.75901	76.0683	2.48036e-06	1.58066e-05
12705	1754	ENSMUSG00000051159	Cited1	0.580231	4.02934	6.59597	0.0257765	0.0417468
12709	2895	ENSMUSG00000001270	Ckb	-1.68798	2.87091	185.45	2.51938e-08	4.61109e-07
12716	2496	ENSMUSG00000000308	Ckmt1	0.529962	-0.291153	0.461943	0.510498	0.573749
12721	2783	ENSMUSG00000030707	Coro1a	2.16902	3.10836	202.468	1.57849e-08	3.31825e-07
12722	3899	ENSMUSG00000056025	Clca3a1	-0.862909	1.45925	14.2351	0.00298161	0.00630138
12723	5428	ENSMUSG00000029862	Clcn1	1.71079	1.03173	34.6907	9.66855e-05	0.000326726
12724	6022	ENSMUSG00000022843	Clcn2	-0.246225	6.22759	6.0491	0.0313217	0.0496027
12725	17071	ENSMUSG00000004319	Clcn3	0.0881034	5.30436	0.857736	0.373867	0.437857
12727	8575	ENSMUSG00000000605	Clcn4	-0.149317	6.45462	4.76321	0.0511802	0.0767071
12728	11452	ENSMUSG00000004317	Clcn5	-0.205633	7.48876	6.67003	0.0251196	0.0407871
12729	1515	ENSMUSG00000025439	Clns1a	0.488587	6.48892	67.3926	4.49269e-06	2.56564e-05
12737	3247	ENSMUSG00000022512	Cldn1	-0.80927	4.79102	60.3202	7.67644e-06	3.99823e-05
12740	1816	ENSMUSG00000047501	Cldn4	-2.96514	-1.08111	31.9173	0.000138319	0.000443155
12745	4025	ENSMUSG00000002190	Clgn	2.75017	-0.742958	15.7979	0.00209749	0.00464097
12747	8132	ENSMUSG00000026034	Clk1	-0.785512	8.31627	77.5278	2.25777e-06	1.46967e-05
12748	5299	ENSMUSG00000068917	Clk2	-0.168784	6.78192	9.59085	0.00994223	0.0179722
12750	5797	ENSMUSG00000020385	Clk4	-0.337611	6.59745	11.9976	0.00515109	0.0101134
12751	5164	ENSMUSG00000030894	Tpp1	-0.867645	4.58437	144.795	9.29674e-08	1.23911e-06
12752	5781	ENSMUSG00000030720	Cln3	-0.213842	4.34676	4.61	0.0544542	0.0811299
12753	13727	ENSMUSG00000029238	Clock	-1.01751	6.29421	194.838	1.93725e-08	3.8546e-07
12757	1800	ENSMUSG00000028478	Clta	0.431286	7.1092	32.0425	0.000136032	0.000436885
12759	3437	ENSMUSG00000022037	Clu	-0.583453	1.46305	8.8494	0.0123904	0.02175
12764	4713	ENSMUSG00000030282	Cmas	0.420332	5.45378	32.7274	0.000124283	0.000404052
12767	1808	ENSMUSG00000045382	Cxcr4	-2.17077	2.2575	103.778	5.20641e-07	4.6935e-06
12775	1978	ENSMUSG00000037944	Ccr7	-0.276529	-0.783034	0.470113	0.506857	0.570317
12778	3348	ENSMUSG00000044337	Ackr3	-0.613005	5.37219	18.6527	0.00116336	0.00277787
12785	3036	ENSMUSG00000030057	Cnbp	-0.160167	8.52434	5.09722	0.0448325	0.0682751
12789	3095	ENSMUSG00000005864	Cnga2	-3.8181	-0.965482	21.0774	0.000737807	0.00187868
12793	1623	ENSMUSG00000015759	Cnih1	0.0283049	5.64109	0.159322	0.697275	0.746879
12794	1369	ENSMUSG00000024873	Cnih2	0.722748	4.01103	35.6388	8.59808e-05	0.000296889
12795	2531	ENSMUSG00000028680	Plk3	-0.505986	2.07909	9.51666	0.0101595	0.0183047
12798	2460	ENSMUSG00000004665	Cnn2	0.372261	7.40499	20.3075	0.000849163	0.00212007
12799	3639	ENSMUSG00000006782	Cnp	0.00524558	4.18783	0.00318285	0.956002	0.965578
12801	6444	ENSMUSG00000044288	Cnr1	1.31055	2.92466	134.67	1.35761e-07	1.66059e-06
12803	1073	ENSMUSG00000079415	Cntf	0.301357	1.33757	1.60975	0.230221	0.287367
12804	2782	ENSMUSG00000028444	Cntfr	-0.260226	7.05867	9.177	0.0112293	0.0199888
12805	9433	ENSMUSG00000055022	Cntn1	-3.00596	2.48218	261.208	4.02197e-09	1.19811e-07
12807	9103	ENSMUSG00000027615	Hps3	-0.366611	4.3235	21.0262	0.000744645	0.00189352
12808	8142	ENSMUSG00000020173	Cobl	0.608748	1.87129	4.52869	0.0562946	0.0835898
12810	2998	ENSMUSG00000020953	Coch	-4.93314	5.34056	658.371	2.56491e-11	4.43586e-09
12812	3520	ENSMUSG00000033983	Coil	-0.934641	1.36241	0.937694	0.353285	0.417289
12814	9673	ENSMUSG00000027966	Col11a1	-0.288049	7.67644	26.8165	0.000285742	0.000827542
12816	15228	ENSMUSG00000032332	Col12a1	-1.84764	10.4744	175.647	3.36067e-08	5.77338e-07
12817	4605	ENSMUSG00000058806	Col13a1	-2.13129	6.34998	255.963	4.48702e-09	1.2944e-07
12818	7013	ENSMUSG00000022371	Col14a1	-2.40322	7.8841	847.15	6.35824e-12	1.98392e-09
12819	6349	ENSMUSG00000028339	Col15a1	-0.952735	2.43839	13.2711	0.00374831	0.00768982
12821	6011	ENSMUSG00000025064	Col17a1	-3.32674	2.60959	403.405	3.78969e-10	2.27711e-08
12822	7021	ENSMUSG00000001435	Col18a1	1.14221	6.91362	184.053	2.62259e-08	4.73957e-07
12823	6887	ENSMUSG00000026141	Col19a1	-4.60638	0.460598	139.206	1.14215e-07	1.46212e-06
12824	6001	ENSMUSG00000022483	Col2a1	1.30499	9.31204	284.951	2.51331e-09	8.69689e-08
12825	9816	ENSMUSG00000026043	Col3a1	-2.2998	13.3178	408.76	3.52593e-10	2.16733e-08
12826	6941	ENSMUSG00000031502	Col4a1	-1.03857	10.2288	283.126	2.60225e-09	8.81617e-08
12827	6619	ENSMUSG00000031503	Col4a2	-0.412639	8.77175	39.1324	5.69351e-05	0.00020977
12830	6718	ENSMUSG00000031274	Col4a5	-0.429416	6.18055	21.5152	0.000682189	0.00175214
12831	8559	ENSMUSG00000026837	Col5a1	-1.15025	10.8327	116.867	2.83103e-07	2.91055e-06
12832	9591	ENSMUSG00000026042	Col5a2	-1.88103	10.6432	678.145	2.17811e-11	4.12087e-09
12833	4380	ENSMUSG00000001119	Col6a1	-2.10183	10.7341	270.072	3.35883e-09	1.05456e-07
12834	8326	ENSMUSG00000020241	Col6a2	-1.77686	10.1656	126.314	1.89406e-07	2.13731e-06
12835	11963	ENSMUSG00000048126	Col6a3	-2.19026	11.3019	126.927	1.84711e-07	2.09569e-06
12836	10287	ENSMUSG00000025650	Col7a1	-1.74113	7.4736	208.93	1.33465e-08	2.92379e-07
12837	5108	ENSMUSG00000068196	Col8a1	-0.845975	4.03264	9.98337	0.00888053	0.0162895
12839	5068	ENSMUSG00000026147	Col9a1	-0.359125	7.85504	6.07783	0.0309968	0.0491523
12840	3095	ENSMUSG00000028626	Col9a2	-2.28274	6.05826	194.846	1.93685e-08	3.8546e-07
12841	3853	ENSMUSG00000027570	Col9a3	-2.16395	4.2424	177.009	3.22589e-08	5.57471e-07
12842	6563	ENSMUSG00000001506	Col1a1	-2.30412	11.4336	185.864	2.48972e-08	4.58073e-07
12843	12137	ENSMUSG00000029661	Col1a2	-1.92657	12.5472	164.155	4.80643e-08	7.57465e-07
12847	9427	ENSMUSG00000026553	Copa	-0.320045	8.89951	32.8122	0.000122914	0.000400494
12848	3549	ENSMUSG00000027206	Cops2	-0.093051	7.50245	0.484616	0.500507	0.564262
12850	4074	ENSMUSG00000030652	Coq7	0.63953	4.70671	79.8838	1.94614e-06	1.30711e-05
12856	5972	ENSMUSG00000046516	Cox17	0.0168015	4.01423	0.0351077	0.854716	0.882084
12857	1550	ENSMUSG00000031818	Cox4i1	0.181519	7.87404	8.41844	0.0141432	0.0245167
12858	2101	ENSMUSG00000000088	Cox5a	1.42933	5.74177	459.43	1.85885e-10	1.41779e-08
12859	1587	ENSMUSG00000061518	Cox5b	1.21337	5.26222	146.662	8.69323e-08	1.17371e-06
12861	702	ENSMUSG00000041697	Cox6a1	0.701613	6.12293	80.714	1.84861e-06	1.25903e-05
12864	3567	ENSMUSG00000014313	Cox6c	0.246906	6.39042	14.8721	0.00257626	0.00554045
12865	535	ENSMUSG00000074218	Cox7a1	0.047438	-0.854616	0.0131487	0.910735	0.928128
12866	944	ENSMUSG00000032330	Cox7a2	0.563023	6.34415	59.9892	7.88159e-06	4.08028e-05
12867	1131	ENSMUSG00000017778	Cox7c	0.967241	3.94777	95.6227	7.89302e-07	6.47806e-06
12868	619	ENSMUSG00000035885	Cox8a	1.4049	5.83735	59.7435	8.03806e-06	4.14655e-05
12870	9566	ENSMUSG00000003617	Cp	-1.54719	-1.38836	7.50668	0.0189304	0.0317497
12874	8332	ENSMUSG00000020841	Cpd	-0.024871	7.42694	0.215227	0.651573	0.705471
12876	2609	ENSMUSG00000037852	Cpe	0.431682	7.29926	19.5021	0.000987554	0.00240977
12877	4192	ENSMUSG00000025586	Cpeb1	-2.44671	-1.20381	14.3909	0.00287587	0.00610457
12879	2952	ENSMUSG00000062563	Cys1	-2.90976	2.78012	383.136	5.02299e-10	2.73753e-08
12890	6294	ENSMUSG00000025867	Cplx2	0.417373	5.20576	50.5958	1.7637e-05	7.9769e-05
12892	5905	ENSMUSG00000022742	Cpox	-0.56497	4.06411	46.2585	2.67101e-05	0.000111846
12894	7642	ENSMUSG00000024900	Cpt1a	-0.499288	4.41588	17.1095	0.00158733	0.00363875
12895	3372	ENSMUSG00000078937	Cpt1b	0.149253	2.50065	1.17212	0.301688	0.364218
12896	2391	ENSMUSG00000028607	Cpt2	0.530156	4.37769	31.7695	0.000141078	0.00045041
12902	8145	ENSMUSG00000026616	Cr2	4.39822	-1.73997	36.8985	7.38443e-05	0.000260475
12903	802	ENSMUSG00000032291	Crabp1	0.498884	8.39268	45.6246	2.84562e-05	0.000117635
12904	1322	ENSMUSG00000004885	Crabp2	1.14238	7.39325	193.758	1.9955e-08	3.91988e-07
12905	4759	ENSMUSG00000045867	Cradd	0.767907	3.03339	43.4237	3.5658e-05	0.000142207
12908	5388	ENSMUSG00000026853	Crat	-0.0286885	6.03626	0.0523763	0.823097	0.856125
12909	1579	ENSMUSG00000025532	Crcp	0.415202	4.51549	29.5709	0.000190873	0.000586384
12912	9646	ENSMUSG00000025958	Creb1	0.11746	7.54206	1.20729	0.29489	0.357163
12913	2372	ENSMUSG00000028466	Creb3	-0.67953	4.90813	58.4045	8.95795e-06	4.52966e-05
12914	11040	ENSMUSG00000022521	Crebbp	0.173153	8.25492	4.6247	0.0541292	0.0806705
12916	5895	ENSMUSG00000063889	Crem	-0.555934	3.43955	23.5066	0.000484062	0.00130083
12922	5115	ENSMUSG00000003476	Crhr2	-3.41662	1.21954	121.168	2.34917e-07	2.52753e-06
12925	2096	ENSMUSG00000006360	Crip1	-3.61065	2.18135	93.0545	9.05817e-07	7.22882e-06
12927	4547	ENSMUSG00000031955	Bcar1	0.0935904	6.20754	1.30432	0.277216	0.338713
12928	4730	ENSMUSG00000017776	Crk	-0.0882233	7.75873	1.96141	0.188409	0.241381
12929	5042	ENSMUSG00000006134	Crkl	0.378477	7.65441	48.1053	2.22991e-05	9.63956e-05
12931	1644	ENSMUSG00000007888	Crlf1	0.0385452	1.58738	0.0357845	0.85334	0.881039
12933	4935	ENSMUSG00000029121	Crmp1	2.18011	5.58569	493.822	1.25063e-10	1.07806e-08
12934	4520	ENSMUSG00000022048	Dpysl2	0.297297	8.91984	24.6681	0.000400005	0.0011047
12936	5367	ENSMUSG00000104252	Pcdha4	-0.252199	2.03148	2.83418	0.119868	0.162214
12937	5367	ENSMUSG00000103707	Pcdha6	-0.261154	1.86752	2.61939	0.133312	0.178256
12939	5337	ENSMUSG00000104318	Pcdha7	-0.200492	1.86509	1.54773	0.238837	0.297002
12941	5206	ENSMUSG00000103092	Pcdha5	-0.184228	1.94187	1.5136	0.243765	0.302275
12942	6750	ENSMUSG00000102206	Pcdha11	-0.0905026	1.91814	0.365539	0.557476	0.61806
12943	5359	ENSMUSG00000007440	Pcdha10	-0.187623	1.92936	1.50823	0.244553	0.303075
12946	6897	ENSMUSG00000016481	Cr1l	-0.623058	5.42808	107.388	4.37176e-07	4.09831e-06
12950	5902	ENSMUSG00000021613	Hapln1	-0.237264	0.313516	0.53846	0.478127	0.5426
12952	3340	ENSMUSG00000020038	Cry1	0.105852	5.26369	1.9836	0.186117	0.238865
12953	6320	ENSMUSG00000068742	Cry2	-0.036842	5.2716	0.235564	0.636768	0.691833
12955	1479	ENSMUSG00000032060	Cryab	-2.05272	-0.954274	18.5864	0.00117858	0.00280915
12962	1987	ENSMUSG00000029352	Crybb3	-0.613496	-1.41873	1.39774	0.261555	0.321764
12971	3391	ENSMUSG00000030905	Crym	0.499413	2.76574	1.03859	0.329624	0.392735
12972	2968	ENSMUSG00000028199	Cryz	0.565825	4.98227	82.3915	1.66857e-06	1.16696e-05
12974	2926	ENSMUSG00000005683	Cs	0.407092	8.03292	67.2454	4.54075e-06	2.58599e-05
12977	5281	ENSMUSG00000014599	Csf1	-0.967041	3.95029	51.7172	1.59191e-05	7.28357e-05
12982	2871	ENSMUSG00000059326	Csf2ra	0.0667225	3.42813	0.14794	0.707703	0.756018
12983	7277	ENSMUSG00000071713	Csf2rb	-6.11005	0.194796	97.2499	7.24607e-07	6.05626e-06
12988	3737	ENSMUSG00000032312	Csk	0.113038	6.79119	2.95176	0.113226	0.154239
12994	4152	ENSMUSG00000001622	Csn3	2.50748	-2.17685	6.40163	0.0276007	0.0443511
12995	7089	ENSMUSG00000074698	Csnk2a1	0.191171	7.30652	5.36009	0.0404971	0.0623639
13000	9565	ENSMUSG00000046707	Csnk2a2	0.121582	6.38303	3.93954	0.0721612	0.103724
13002	6953	ENSMUSG00000000826	Dnajc5	0.0356656	7.4706	0.436944	0.521945	0.584632
13003	14462	ENSMUSG00000021614	Vcan	1.89389	10.6696	221.026	9.87541e-09	2.32415e-07
13004	7195	ENSMUSG00000002341	Ncan	2.96954	3.08171	242.187	6.04437e-09	1.62762e-07
13006	5541	ENSMUSG00000024974	Smc3	-0.0670009	8.17913	0.882665	0.367261	0.431197
13007	1956	ENSMUSG00000026421	Csrp1	-0.248823	6.42489	9.62192	0.00985286	0.0178306
13008	2171	ENSMUSG00000020186	Csrp2	1.98751	6.64838	510.954	1.03688e-10	9.74529e-09
13010	1266	ENSMUSG00000027447	Cst3	-0.180474	5.90563	3.05313	0.107864	0.147756
13014	603	ENSMUSG00000005054	Cstb	0.0138075	4.36665	0.0204511	0.888821	0.909805
13016	4476	ENSMUSG00000037373	Ctbp1	0.430563	8.1183	57.8971	9.33865e-06	4.69446e-05
13017	6220	ENSMUSG00000030970	Ctbp2	0.372858	6.75115	34.5211	9.8762e-05	0.000332663
13018	4860	ENSMUSG00000005698	Ctcf	0.235789	7.67425	15.0681	0.00246494	0.00533491
13019	1824	ENSMUSG00000042340	Ctf1	-0.112792	3.25773	0.831997	0.380879	0.444853
13026	7412	ENSMUSG00000005615	Pcyt1a	-0.300855	6.51111	15.5433	0.00221782	0.00486805
13030	4834	ENSMUSG00000021939	Ctsb	-0.676227	7.50967	102.937	5.42716e-07	4.83527e-06
13032	5808	ENSMUSG00000030560	Ctsc	-1.28914	2.70097	66.3189	4.85765e-06	2.73123e-05
13033	2566	ENSMUSG00000007891	Ctsd	-0.549086	7.4033	62.3958	6.52443e-06	3.49755e-05
13036	3795	ENSMUSG00000032359	Ctsh	-2.38604	2.5654	120.45	2.42242e-07	2.57972e-06
13038	1512	ENSMUSG00000028111	Ctsk	-2.61358	6.65715	217.704	1.07098e-08	2.46079e-07
13039	6489	ENSMUSG00000021477	Ctsl	-0.959443	6.85241	236.796	6.82219e-09	1.7654e-07
13043	4192	ENSMUSG00000031078	Cttn	-0.27605	7.8039	29.675	0.00018809	0.000578933
13047	20024	ENSMUSG00000029705	Cux1	-0.498093	7.66998	42.0753	4.11335e-05	0.000160223
13048	10082	ENSMUSG00000042589	Cux2	0.472454	4.1955	38.6249	6.03363e-05	0.00022013
13052	7400	ENSMUSG00000022865	Cxadr	1.95382	6.60801	210.689	1.27614e-08	2.82534e-07
13056	3653	ENSMUSG00000019590	Cyb561	0.50566	0.556903	1.65581	0.224089	0.280563
13057	1039	ENSMUSG00000006519	Cyba	-1.26452	4.12664	154.202	6.68187e-08	9.66648e-07
13063	3404	ENSMUSG00000063694	Cycs	-0.486201	2.88269	5.51186	0.0382242	0.0593341
13078	5840	ENSMUSG00000024087	Cyp1b1	8.15853	2.4759	176.772	2.5269e-07	2.65216e-06
13082	1983	ENSMUSG00000024987	Cyp26a1	2.15674	2.93829	7.06062	0.021969	0.0361795
13110	3605	ENSMUSG00000052914	Cyp2j6	-1.15505	4.63453	147.657	8.39063e-08	1.14592e-06
13115	2574	ENSMUSG00000006724	Cyp27b1	-1.10043	0.116277	7.86545	0.0168456	0.0285922
13116	3287	ENSMUSG00000021259	Cyp46a1	-1.44791	3.29471	62.127	6.66154e-06	3.5568e-05
13120	2256	ENSMUSG00000028713	Cyp4b1	-5.01115	-1.90177	44.0478	8.51157e-05	0.000294459
13121	4415	ENSMUSG00000001467	Cyp51	0.0123616	7.13591	0.0124814	0.913019	0.930065
13123	2166	ENSMUSG00000039519	Cyp7b1	-1.08555	2.72036	71.8492	3.28523e-06	1.97929e-05
13131	7908	ENSMUSG00000028519	Dab1	0.522167	4.30784	9.82209	0.00929959	0.0169346
13132	7342	ENSMUSG00000022150	Dab2	0.096337	5.96658	1.17566	0.300994	0.363502
13134	7317	ENSMUSG00000055639	Dach1	0.618048	4.98241	18.0296	0.00131611	0.00309343
13135	3916	ENSMUSG00000022174	Dad1	-0.0472349	5.34359	0.430504	0.524971	0.587522
13136	4853	ENSMUSG00000026399	Cd55	-2.80191	1.02782	46.1676	2.69525e-05	0.000112732
13138	6357	ENSMUSG00000039952	Dag1	-0.295687	7.0291	18.5953	0.00117652	0.00280563
[truncated: 12,569 more rows]

## Sheet: deg_edgeR_PA2E10.5-PinnaE14.5
ENTREZID	width	ENSEMBL	SYMBOL	logFC	logCPM	F	PValue	FDR
100009600	1952	ENSMUSG00000079681	Zglp1	0.433372	3.8451	19.1042	0.0010657	0.0016726
100017	7010	ENSMUSG00000037295	Ldlrap1	-0.708242	4.78278	34.9733	9.33382e-05	0.00017518
100019	21836	ENSMUSG00000058006	Mdn1	1.00776	7.81837	209.52	1.31468e-08	7.20824e-08
100034361	3362	ENSMUSG00000048222	Mfap1b	0.0124243	3.57397	0.00641103	0.937593	0.94453
100034363	450	ENSMUSG00000089996	Tmsb15b2	-0.30845	2.58982	3.22639	0.099411	0.117369
100034726	1416	ENSMUSG00000062353	Gm15772	-0.0431995	6.40187	0.0190722	0.892607	0.904026
100036521	5018	ENSMUSG00000089862	Umad1	0.0828156	3.19913	0.524202	0.48388	0.515817
100036768	4199	ENSMUSG00000056687	Gm11696	-0.573195	0.512898	3.49582	0.0878322	0.104469
100037258	5141	ENSMUSG00000022136	Dnajc3	-0.19879	6.46857	3.60582	0.0835865	0.0997369
100037260	1689	ENSMUSG00000100632	9430060I03Rik	-0.668115	0.453096	6.57997	0.0259211	0.0331798
100037262	1823	ENSMUSG00000075576	Gm12359	-0.528688	-0.40773	1.92449	0.192304	0.21776
100037278	3560	ENSMUSG00000043243	Niban3	-0.0700564	3.45391	0.17292	0.685373	0.711047
100037282	3114	ENSMUSG00000023806	Rsph3b	0.26441	1.45307	1.39791	0.261528	0.290525
100037283	2456	ENSMUSG00000095687	Rnaset2a	0.780121	0.96379	11.3865	0.0060417	0.00847362
100038347	3262	ENSMUSG00000078670	Fam174b	-1.91249	5.74816	450.813	2.06227e-10	2.83694e-09
100038356	3118	ENSMUSG00000085828	Gm15612	-1.22855	0.243397	12.6508	0.00436587	0.00624038
100038371	1234	NA	Zfp389	1.00706	-0.948089	8.44269	0.0140371	0.0186444
100038378	2016	ENSMUSG00000072884	Gm10433	0.932437	0.102264	6.35771	0.0280342	0.0357057
100038392	1802	ENSMUSG00000085169	Gm10785	1.38662	-0.589763	13.0495	0.00395619	0.00569391
100038453	2439	ENSMUSG00000074281	Gm12522	-1.21301	1.77624	38.7307	5.96081e-05	0.000115999
100038464	1676	ENSMUSG00000074398	Gm15441	-0.79423	-0.67601	4.89676	0.0485194	0.0598958
100038489	1049	ENSMUSG00000079042	Apela	-2.16499	3.20638	110.854	3.71487e-07	1.2255e-06
100038514	1012	ENSMUSG00000086587	Gm11837	-1.44767	0.7683	20.3522	0.000842183	0.0013438
100038526	480	NA	Gm16008	0.1834	-0.364913	0.0918867	0.767339	0.788336
100038538	2274	ENSMUSG00000074826	Gm10767	0.308948	-0.827144	0.72705	0.411675	0.444606
100038560	3233	NA	Gm10687	-2.00784	-1.05908	8.19362	0.0151745	0.0200384
100038566	1466	NA	Gm10658	1.15499	-1.00616	7.69827	0.017781	0.0232965
100038570	1534	ENSMUSG00000075410	Prcd	-1.97512	-0.234511	33.7257	0.000109231	0.000202427
100038584	1794	ENSMUSG00000073051	Gm14812	-2.27666	-0.64178	36.9243	7.3618e-05	0.000140707
100038599	3971	ENSMUSG00000074517	Gm10710	-6.07446	-0.983234	103.61	5.24972e-07	1.66546e-06
100038627	4397	ENSMUSG00000114442	F630042J09Rik	0.626076	-0.050757	3.28859	0.096578	0.114256
100038712	2615	ENSMUSG00000097316	Gm10516	-0.930315	0.817858	17.6907	0.00140911	0.00216539
100038725	7986	ENSMUSG00000038594	Cep85l	-0.953142	5.44833	137.297	1.22753e-07	4.69731e-07
100038746	1912	ENSMUSG00000066057	Gm1976	-0.137371	1.13805	0.236685	0.635976	0.664055
100039062	1629	NA	Gm2027	0.428178	-0.125214	1.71102	0.217021	0.24391
100039123	3527	ENSMUSG00000078877	Gm14295	0.171278	1.24643	0.41554	0.532131	0.563747
100039239	7340	ENSMUSG00000097789	Gm2115	-4.85458	0.436152	118.78	2.60363e-07	8.96894e-07
100039596	4193	ENSMUSG00000099032	Tcf24	4.42182	1.38876	109.195	4.01348e-07	1.31183e-06
100039684	3731	NA	5031434O11Rik	-2.96083	1.95892	176.088	3.31631e-08	1.55548e-07
100039707	2113	ENSMUSG00000079427	Mthfsl	-0.397754	1.37088	3.15272	0.102901	0.121225
100039795	8251	ENSMUSG00000040612	Ildr2	3.453	2.73454	181.802	2.79973e-08	1.34921e-07
100039864	2402	ENSMUSG00000086290	Snhg12	-0.658376	5.26333	83.592	1.55235e-06	4.31247e-06
100039968	1910	ENSMUSG00000070737	Tmem35b	-1.13941	3.64495	130.836	1.57783e-07	5.8089e-07
100040322	3650	ENSMUSG00000071181	3830408C21Rik	-0.736544	1.45978	10.9528	0.00678563	0.00944245
100040421	2994	ENSMUSG00000107008	Gm2762	-0.20411	0.498469	0.16012	0.69656	0.721676
100040525	1386	NA	Tmem181c-ps	0.988981	1.07943	5.0086	0.0464191	0.0574589
100040531	6998	ENSMUSG00000095677	Dynlt1f	0.899226	3.07125	62.1006	6.67518e-06	1.57787e-05
100040608	1691	ENSMUSG00000092118	Fancf	0.71503	3.11111	49.364	1.9782e-05	4.23116e-05
100040724	6403	ENSMUSG00000097391	Mirg	-2.04041	7.25775	368.313	6.23028e-10	6.48768e-09
100040736	3224	ENSMUSG00000085399	Foxd2os	7.88107	2.93504	466.429	1.71088e-10	2.44834e-09
100040769	3664	NA	Gm15506	-0.0272096	2.47556	0.0376799	0.849558	0.863969
100040792	1160	ENSMUSG00000078640	Gm11627	-2.30997	2.44694	155.776	6.33447e-08	2.66015e-07
100040851	1193	ENSMUSG00000039098	Gm9767	-1.77886	-1.63388	11.3914	0.00603388	0.00846347
100040970	653	ENSMUSG00000046721	Rpl14-ps1	0.167457	7.17219	7.91114	0.0166002	0.0218201
100041230	402	ENSMUSG00000069306	H4c17	3.22965	0.0753254	156.453	6.19153e-08	2.61141e-07
100041286	2652	ENSMUSG00000085156	Snhg15	0.29804	3.89396	8.91521	0.0121461	0.0162707
100041294	351	NA	Supt4b	0.247972	0.953837	1.19804	0.296658	0.327205
100041480	1830	ENSMUSG00000049230	Myef2l	0.944561	3.09351	61.2274	7.1457e-06	1.67795e-05
100041574	3999	ENSMUSG00000116953	9030025P20Rik	0.48289	-0.845125	1.56499	0.236397	0.264118
100041576	7912	ENSMUSG00000015882	Gm3414	-0.353588	4.72922	10.4194	0.00785508	0.0108139
100041581	2794	ENSMUSG00000038630	Zkscan16	-0.552078	3.05635	31.778	0.000140916	0.000255841
100041585	1676	ENSMUSG00000063953	Amd2	-0.466188	0.851708	3.2398	0.0987916	0.116697
100041655	1838	ENSMUSG00000075555	Gm10863	-3.75047	-1.40096	38.8724	5.86482e-05	0.000114253
100041677	5146	ENSMUSG00000078495	Zfp984	1.14612	2.64012	30.9854	0.000156843	0.000282573
100041953	1044	ENSMUSG00000061104	Sap18b	1.44243	3.16254	153.282	6.89543e-08	2.85864e-07
100041965	538	NA	Oaz1-ps	1.23497	6.41376	315.606	1.44423e-09	1.23616e-08
100041979	2310	ENSMUSG00000094942	Gm3604	0.0906951	0.69955	0.061469	0.808669	0.826251
100042049	399	NA	Gm15421	0.693626	0.0197507	6.82699	0.0237924	0.030611
100042150	3139	ENSMUSG00000060275	Nrg2	-1.92394	0.387751	31.0885	0.000154655	0.000279081
100042165	5409	ENSMUSG00000097392	Thoc2l	-0.576678	5.95894	32.6082	0.00012624	0.000231649
100042173	393	NA	Rps15a-ps6	0.69898	-1.02263	3.32183	0.0951051	0.112669
100042194	2120	ENSMUSG00000086555	Gm13446	-4.53943	-0.0308534	47.6519	2.32969e-05	4.92011e-05
100042198	3136	ENSMUSG00000105402	Gm3716	3.77953	1.40879	83.2603	1.58347e-06	4.38723e-06
100042332	3028	NA	2810410L24Rik	1.20817	3.19148	107.219	4.40711e-07	1.42736e-06
100042415	2574	ENSMUSG00000089686	Mnd1-ps	0.491409	-1.7292	0.553988	0.471996	0.503961
100042450	7524	ENSMUSG00000093536	Smim17	-1.38751	-1.39448	8.78742	0.0126258	0.0168669
100042480	16952	ENSMUSG00000079481	Nhsl2	0.0466135	6.64014	0.496071	0.495593	0.527454
100042498	1924	ENSMUSG00000085148	Mir22hg	-3.6349	0.977519	149.258	7.92921e-08	3.22032e-07
100042555	7813	ENSMUSG00000073876	Gm13305	-1.91419	0.914181	10.8805	0.0069199	0.00961552
100042584	4750	ENSMUSG00000082315	Gm16523	-0.779485	1.92059	18.2062	0.00127054	0.0019676
100042784	10177	ENSMUSG00000075028	Prdm11	-2.53255	6.10826	628.446	3.31587e-11	7.36366e-10
100042807	594	ENSMUSG00000043424	Eif3j2	2.65407	0.051984	64.8093	5.43162e-06	1.30876e-05
100042814	2091	ENSMUSG00000073652	Apol7d	0.619898	0.00106212	4.96095	0.0473003	0.05848
100042889	2553	ENSMUSG00000080727	C920021L13Rik	-1.07447	-0.702875	5.44928	0.0391423	0.0489716
100042948	3245	ENSMUSG00000080797	Gm15760	-0.175562	-0.601566	0.190718	0.670606	0.696769
100043040	4131	ENSMUSG00000071456	1110002L01Rik	0.278153	4.04163	7.78844	0.017269	0.0226583
100043133	3574	ENSMUSG00000062944	9130023H24Rik	0.380166	4.2705	19.827	0.000928745	0.00147177
100043189	902	NA	Gm4285	-1.11577	0.930418	20.0929	0.000883667	0.00140599
100043213	6494	ENSMUSG00000087620	5330434G04Rik	5.92608	1.62346	274.707	3.06374e-09	2.21942e-08
100043232	2935	ENSMUSG00000085582	3110099E03Rik	-0.341457	7.39389	4.36553	0.0602215	0.0733411
100043272	3053	ENSMUSG00000074918	Inafm2	0.839451	3.62837	55.3964	1.15178e-05	2.5834e-05
100043387	2500	ENSMUSG00000078878	Gm14305	-0.152258	0.851626	0.344241	0.56901	0.599807
100043416	2857	ENSMUSG00000093846	Gm4425	2.47716	-0.807955	15.9616	0.00202422	0.00304354
100043468	5788	ENSMUSG00000096910	Zfp955b	-0.678717	5.21413	75.7892	2.52581e-06	6.6323e-06
100043489	4213	ENSMUSG00000097290	1300002E11Rik	0.0020507	2.72492	0.000156337	0.990244	0.990856
100043507	205	NA	Gng5-ps	3.8477	0.309573	194.752	1.94182e-08	9.94323e-08
100043580	713	ENSMUSG00000000486	Gm4532	1.54108	1.04789	54.7836	1.21401e-05	2.71004e-05
100043597	17913	ENSMUSG00000053877	Srcap	0.530078	7.59587	38.164	6.36346e-05	0.000123128
100043609	1054	ENSMUSG00000074912	Gm14207	-5.9733	-0.822258	77.6469	2.24066e-06	5.98166e-06
100043757	9807	ENSMUSG00000050600	Zfp831	-9.05876	2.6031	332.499	1.08779e-09	9.92296e-09
100043766	482	NA	Gm14057	-0.277043	0.725019	1.49239	0.246896	0.275152
100043772	6163	ENSMUSG00000096916	Zfp850	0.616188	4.91626	23.8662	0.000455983	0.000761086
100043813	622	ENSMUSG00000050621	Rps27rt	-0.110846	4.28173	1.98877	0.185588	0.210597
100043911	12025	ENSMUSG00000055897	Ppp4r1l-ps	-1.22949	6.21361	327.903	1.17334e-09	1.05319e-08
100044193	3773	ENSMUSG00000095193	Gm20939	0.0666698	1.43417	0.0990313	0.758771	0.780358
100044509	2111	ENSMUSG00000089736	Tgfbr3l	-0.976486	2.70552	28.5353	0.000221384	0.000389648
100047123	1901	ENSMUSG00000086645	Gm15743	1.39887	-1.49462	13.8753	0.00324382	0.00472607
100048534	7059	ENSMUSG00000044948	Cfap43	0.394365	-1.34146	1.03422	0.330599	0.361982
100048658	2207	ENSMUSG00000070291	Ddx43	-1.44211	-0.00804346	11.7298	0.00552073	0.00778265
100048895	2147	NA	9330020H09Rik	-0.127333	1.83552	0.434059	0.523296	0.554912
100072	14570	ENSMUSG00000014592	Camta1	0.0130043	3.39038	0.00892406	0.926404	0.934537
100073351	2867	ENSMUSG00000091736	Yy2	0.425533	3.19484	17.8235	0.00137177	0.0021118
100087	1629	ENSMUSG00000073775	Kti12	1.34742	4.56721	333.216	1.07512e-09	9.83194e-09
100088	3848	ENSMUSG00000028896	Rcc1	1.8559	6.23619	756.083	1.19355e-11	3.6452e-10
100090	3199	ENSMUSG00000028952	Zbtb48	0.450017	4.60039	21.9026	0.000637073	0.00103662
100093700	3835	ENSMUSG00000107456	Gm10400	-0.873648	-0.359453	4.11616	0.0668892	0.0809337
100101457	1898	ENSMUSG00000111329	A830035O19Rik	-1.65843	-1.18889	10.2023	0.00834692	0.0114467
100101806	2317	ENSMUSG00000079108	Srp54c	-0.560337	3.99606	39.1327	5.69327e-05	0.000111239
100101919	12603	ENSMUSG00000101337	Dnah7c	1.48023	-1.47881	4.8586	0.0492622	0.0607819
100102	3521	ENSMUSG00000044254	Pcsk9	-2.62199	2.65114	98.0157	6.96333e-07	2.13277e-06
100113398	1586	ENSMUSG00000113640	Adat3	1.14376	2.66209	58.4292	8.93991e-06	2.05291e-05
100121	3958	ENSMUSG00000035517	Tdrd7	-3.70717	4.55893	1404.03	3.83954e-13	4.23746e-11
100124438	75	ENSMUSG00000076315	Mir343	1.11652	-1.01232	9.88682	0.00912865	0.0124379
100124450	78	ENSMUSG00000077001	Mir544	-3.16569	-1.01501	55.113	1.18009e-05	2.64079e-05
100124453	84	ENSMUSG00000077980	Mir654	-2.14796	0.226714	34.1615	0.000103341	0.000192368
100124484	82	ENSMUSG00000077925	Mir453	-1.99615	0.728742	81.2766	1.78579e-06	4.89378e-06
100125929	1803	ENSMUSG00000086714	0610009E02Rik	0.585392	-0.749927	2.42904	0.146853	0.169185
100126243	1542	ENSMUSG00000110357	A030001D20Rik	-0.161267	2.30995	1.34181	0.27078	0.300162
100126269	965	ENSMUSG00000115453	BC048602	-3.36945	-1.34926	38.8897	5.85327e-05	0.000114044
100126795	1949	ENSMUSG00000073787	Gm10575	-1.40798	-0.791433	11.556	0.00577762	0.0081275
100126824	1253	ENSMUSG00000091780	Sco2	0.876564	2.83052	48.6183	2.12301e-05	4.5157e-05
100127111	126	ENSMUSG00000065087	Snord22	-0.15171	2.17206	1.0549	0.326018	0.357396
100127433	5272	ENSMUSG00000087067	Gm11532	-0.672858	-1.58146	2.31146	0.156095	0.179096
100129	3909	ENSMUSG00000042804	Gpr153	-3.81382	6.24909	218.187	1.05836e-08	6.08692e-08
100134861	4296	ENSMUSG00000116461	Gm44502	-0.578005	5.22579	84.8771	1.43835e-06	4.02959e-06
100163	3616	ENSMUSG00000037366	Pafah2	-0.652603	3.87649	40.3297	4.97672e-05	9.81997e-05
100169	4960	ENSMUSG00000066043	Phactr4	0.654679	5.51604	67.4205	4.48364e-06	1.10018e-05
100169864	1281	ENSMUSG00000015290	Gm44504	0.17302	3.66712	3.04053	0.108513	0.127372
100169874	2146	ENSMUSG00000079414	Gm11110	-1.72606	1.45723	67.0708	4.59858e-06	1.12592e-05
100169878	708	ENSMUSG00000078444	Gm10941	-0.903405	-0.847673	6.92465	0.023009	0.0296764
100177	7692	ENSMUSG00000042408	Zmym6	-1.17886	6.02807	430.455	2.65664e-10	3.41889e-09
100182	5765	ENSMUSG00000039158	Akna	0.414452	5.51279	17.7457	0.0013935	0.00214276
100201	4670	ENSMUSG00000043252	Tmem64	-1.1866	5.5575	213.308	1.19455e-08	6.69059e-08
100206	2475	ENSMUSG00000042558	Adprs	0.243243	5.951	9.75636	0.00947709	0.0128874
100210	1482	ENSMUSG00000028848	Gpn2	1.5611	3.53954	159.448	5.60329e-08	2.40155e-07
100213	7923	ENSMUSG00000035969	Rusc2	-1.23004	5.56636	77.7884	2.22054e-06	5.93447e-06
100216532	69	ENSMUSG00000088524	Snord2	-1.25187	1.23887	27.539	0.000256313	0.000446219
100216533	79	ENSMUSG00000092680	Snord55	4.55112	-0.200916	99.6348	6.40722e-07	1.98554e-06
100216535	70	NA	Scarna9	0.417795	4.16265	11.5084	0.0058503	0.00822259
100216537	70	ENSMUSG00000065126	Snord104	1.81091	0.209931	38.6947	5.98544e-05	0.000116416
100216538	74	ENSMUSG00000065094	Snord1a	0.826722	-1.33953	2.9319	0.114314	0.133719
100216539	71	ENSMUSG00000077625	Snord4a	0.63195	-1.46289	2.3866	0.150106	0.172688
100217413	325	NA	Scarna10	-1.10459	8.45906	122.796	2.19253e-07	7.72264e-07
100217415	265	ENSMUSG00000089281	Scarna6	-0.666145	1.65806	5.14147	0.0440648	0.0547634
100217416	137	ENSMUSG00000065939	Snora2b	1.51219	-1.78095	6.76189	0.0243324	0.0312493
100217417	138	ENSMUSG00002076288	Snora34	1.75623	-0.497761	22.7627	0.000548895	0.00090211
100217418	129	ENSMUSG00000064604	Snora44	-0.165056	0.214957	0.461457	0.510716	0.542362
100217419	137	ENSMUSG00000064666	Snora52	0.249814	0.257492	0.682373	0.42599	0.458773
100217420	181	ENSMUSG00000087935	Snora81	-1.76447	0.614769	31.4032	0.000148198	0.000268393
100217423	1656	NA	Snord19	0.405431	4.5998	25.1055	0.000372902	0.000631238
100217425	80	NA	Snord45c	-0.385568	0.914152	2.74005	0.12554	0.146076
100217426	72	ENSMUSG00000064437	Snord49b	1.24444	-0.171513	10.4224	0.00784861	0.010806
100217428	72	ENSMUSG00000065272	Snord57	-0.388517	-1.22752	0.654482	0.435337	0.468009
100217429	3937	NA	Snord64	1.62276	2.69005	31.7799	0.000140882	0.00025581
100217430	75	NA	Snord66	-0.131856	-1.4546	0.0557691	0.817569	0.834525
100217431	80	NA	Snord69	0.349284	-0.544298	1.02286	0.333158	0.364509
100217433	90	ENSMUSG00000119643	Snord88a	-0.518822	-0.218843	1.48608	0.247838	0.276117
100217434	90	ENSMUSG00000118729	Snord88c	0.117106	-0.273508	0.120476	0.734943	0.758154
100217437	74	NA	Snord99	-0.224192	-0.616012	0.461583	0.51066	0.542341
100217438	414	NA	Scarna2	1.26428	7.27201	44.0263	3.34914e-05	6.82762e-05
100217440	130	NA	Snora61	-0.807869	-0.309717	8.83721	0.0124363	0.016638
100217441	109	ENSMUSG00000080478	Snord23	0.111253	-1.46866	0.0537099	0.820902	0.837331
100217442	130	ENSMUSG00000065259	Snora30	0.238625	-1.30254	0.167491	0.690056	0.715446
100217443	90	NA	Snord12	0.336966	0.309998	1.62352	0.228364	0.255908
100217444	72	NA	Snord65	0.0513645	-0.937537	0.0199257	0.890248	0.901949
100217446	77	ENSMUSG00000064968	Snord47	-1.46637	1.23451	8.43852	0.0140553	0.0186652
100217450	138	ENSMUSG00000088108	Snora47	0.256419	-0.899305	0.195936	0.666435	0.692978
100217451	140	ENSMUSG00000064563	Snora7a	1.1301	0.751479	18.437	0.00121375	0.00188607
100217453	99	ENSMUSG00000119388	Snord16a	0.304465	-0.368427	0.996654	0.339168	0.370779
100217454	64	ENSMUSG00000064441	Snord37	-0.848463	0.0407033	8.42426	0.0141176	0.0187412
100217455	72	ENSMUSG00000065734	Snord49a	0.351417	0.128434	1.63386	0.226984	0.254479
100217456	78	ENSMUSG00000092887	Snord53	1.03442	-1.61664	4.43277	0.058564	0.0714839
100217457	136	ENSMUSG00000064871	Snord58b	1.45843	-1.72039	13.8212	0.00328557	0.00478393
100217461	110	ENSMUSG00000077704	Snord89	-0.0589615	-1.02823	0.0264947	0.873593	0.886555
100217464	132	ENSMUSG00000064602	Snora41	0.453541	-1.26407	0.853149	0.375103	0.407464
100217466	79	NA	Scarna17	3.24163	0.00915581	123.487	2.12973e-07	7.54424e-07
100217467	136	NA	Snora5c	0.162235	-0.600474	0.11209	0.743954	0.766581
100217468	71	NA	Snord45b	0.767988	-0.450791	6.97225	0.0226383	0.0292294
100226	3188	ENSMUSG00000028879	Stx12	-0.228795	6.05862	9.24948	0.0109902	0.0148108
100233175	1637	ENSMUSG00000091931	Gon7	1.57646	3.81333	205.483	1.45872e-08	7.85024e-08
100233208	9460	ENSMUSG00000096856	Gm10778	-1.18513	-1.29151	9.14633	0.0113323	0.0152463
100270707	1878	ENSMUSG00000087252	Gm14379	0.248579	-0.989443	0.510715	0.489434	0.521395
100271928	942	NA	Gm15881	-4.93067	-1.15339	29.4757	0.000193463	0.000343619
100273	7006	ENSMUSG00000028559	Osbpl9	-0.450526	6.70535	59.1968	8.39951e-06	1.94383e-05
100294583	1509	ENSMUSG00000054204	Alkal2	-3.87828	3.12183	152.721	7.02966e-08	2.9052e-07
100302498	137	ENSMUSG00000064901	Snora21	0.0379449	-0.121399	0.0179233	0.895871	0.906952
100302499	132	ENSMUSG00000065016	Snora3	0.915053	0.603412	10.1878	0.00838116	0.0114882
100302529	81	NA	Snord72	-0.372084	-0.99854	0.467269	0.508119	0.539957
100302565	86	NA	Snord68	1.225	-0.392362	10.013	0.00880611	0.0120266
100302567	125	NA	AF357399	-0.616681	-0.0787549	2.82523	0.120393	0.140446
100302600	108	NA	Snord43	-0.448435	1.19068	3.59701	0.0839168	0.100106
100302601	94	ENSMUSG00000077734	Snord83b	-0.125596	0.267843	0.136771	0.718399	0.742559
100302648	873	ENSMUSG00000084941	Gm11944	1.00477	2.54843	46.9212	2.5018e-05	5.24105e-05
100302730	6190	NA	5830417I10Rik	0.0912423	4.20669	0.219756	0.648204	0.67566
100303740	133	ENSMUSG00000064837	Snora75	0.110024	-1.36127	0.0443587	0.836964	0.85265
100303747	140	ENSMUSG00000087342,ENSMUSG00000065061	Gm12238	0.272865	-1.44746	0.415252	0.53227	0.563854
100303751	130	ENSMUSG00000065147	Snora31	-1.13259	0.43057	20.5203	0.000816507	0.00130555
100306943	275	ENSMUSG00002076601	Scarna13	0.993441	6.4942	87.1328	1.26123e-06	3.59561e-06
100306952	128	ENSMUSG00000089255	Snora78	2.84388	2.64651	150.746	7.52691e-08	3.07673e-07
100306954	132	ENSMUSG00000077192	Snora17	1.8214	1.94622	49.2015	2.00874e-05	4.28954e-05
100306955	139	ENSMUSG00000097052	Snora43	2.01598	-0.127094	30.2898	0.000172595	0.000308966
100306957	130	ENSMUSG00000092730	Snora24	0.207276	1.16907	0.852051	0.375399	0.407755
100310813	137	ENSMUSG00000065097	Snora16a	-0.461934	0.321653	1.91356	0.193477	0.218884
100310872	4267	ENSMUSG00000092074	Dynlt1a	0.261619	0.624765	0.439091	0.520943	0.552577
100313519	238	ENSMUSG00000077714	Snord17	0.277735	3.2587	2.80132	0.12181	0.142008
100313943	121	ENSMUSG00000093355	Snora26	1.95531	-0.0293559	35.6211	8.61677e-05	0.000162983
100316673	121	ENSMUSG00000080411	Mir1193	-3.03163	0.424683	36.2179	8.0131e-05	0.000152316
100316678	80	ENSMUSG00000084516	Mir1902	-0.97742	-1.66742	1.23551	0.289591	0.319943
100316680	80	ENSMUSG00000084523	Mir1903	-2.69078	0.745566	74.906	2.67628e-06	6.97211e-06
100316682	80	ENSMUSG00000106344	Mir1892	-1.00058	0.74472	8.47663	0.0138901	0.0184575
100316684	83	ENSMUSG00000084592	Mir1898	-1.78425	-0.861447	8.00145	0.0161277	0.0212392
100316686	2779	ENSMUSG00000084565	Mir1901	-0.397189	-0.374812	1.20013	0.296256	0.326836
100316700	1355	ENSMUSG00000105743	Mir1949	0.00929006	2.46074	0.00537146	0.942866	0.949251
100316717	134	ENSMUSG00000104618	Mir1839	-0.523475	-0.612659	3.00977	0.110118	0.129142
100316751	120	ENSMUSG00000080687	Mir1197	-1.78344	-0.425693	13.5185	0.00353122	0.0051197
100316773	83	ENSMUSG00000084514	Mir1893	1.93636	0.231124	15.8009	0.00209612	0.00314451
100316778	74	ENSMUSG00000087993	Mir1982	-0.330786	0.0196219	1.60516	0.230844	0.258489
100316809	922	ENSMUSG00000084535	Mir1906-1	-2.63621	2.77289	134.687	1.35673e-07	5.12706e-07
100316903	4467	NA	Gm20605	0.500682	5.3722	18.9685	0.00109399	0.00171221
100316932	127	ENSMUSG00000064493	Snora28	-0.504728	0.100453	1.69477	0.21907	0.246099
100317	6259	ENSMUSG00000028830	AU040320	-0.019352	5.26709	0.0757957	0.788083	0.807256
100328588	2636	ENSMUSG00000074141	Il4i1b	1.06914	0.00485887	12.2626	0.00481387	0.00684849
100336	2924	ENSMUSG00000028882	Ppp1r8	1.17894	6.73883	382.702	5.05418e-10	5.54855e-09
100340	2006	ENSMUSG00000028885	Smpdl3b	1.86819	1.33737	65.4332	5.18521e-06	1.25583e-05
100342	2287	ENSMUSG00000046694	Tent5b	3.01325	0.413505	51.5213	1.62045e-05	3.53235e-05
100359413	494	ENSMUSG00000084381	AA413626	0.0908902	-1.20901	0.0395543	0.845913	0.860623
100379145	184	ENSMUSG00000064451	Snora23	-0.153167	-0.141838	0.285477	0.60356	0.633021
100380944	1797	ENSMUSG00000084799	Ino80dos	-1.91219	1.9501	139.62	1.12459e-07	4.35489e-07
100382	2745	ENSMUSG00000078349	AW011738	0.416704	1.15463	4.97079	0.0471165	0.0582727
100383	5630	ENSMUSG00000040859	Bsdc1	-1.5698	0.387889	30.0174	0.000179267	0.000320202
100384868	2856	ENSMUSG00000103458	Gm37013	-0.609594	5.94834	46.4233	2.6277e-05	5.47489e-05
100415787	2944	ENSMUSG00000084880	Tomm6os	-0.435395	-0.290412	1.82479	0.203361	0.229478
100415915	1852	ENSMUSG00000085112	A530072M11Rik	-1.97744	-0.749665	23.8641	0.000456143	0.000761266
100416706	4988	ENSMUSG00000058093	Zfp729b	-0.67702	4.76503	20.9685	0.000752465	0.00121059
100417675	10374	ENSMUSG00000041596	Nlrp5-ps	-3.22586	2.57061	99.7588	6.3668e-07	1.97512e-06
100434	6945	ENSMUSG00000028412	Slc44a1	-1.60947	6.72683	613.635	3.78219e-11	8.06719e-10
100465	2975	ENSMUSG00000028709	Mob3c	-2.04931	3.66696	316.923	1.41194e-09	1.21567e-08
100494	3407	ENSMUSG00000053581	Zfand2a	-0.043928	5.04629	0.439367	0.520815	0.552481
100499517	1578	ENSMUSG00000093351	Mir3072	-1.79779	4.63154	344.837	8.92116e-10	8.49434e-09
100502624	1811	ENSMUSG00000085862	Gm13483	-1.24	-0.382347	8.97048	0.0119453	0.0160238
100502630	1976	ENSMUSG00000087138	Gm15545	0.693852	1.74402	17.315	0.00152144	0.00232671
100502653	938	ENSMUSG00000097557	C130060C02Rik	-0.130715	-1.09322	0.0947478	0.763865	0.785154
100502695	1181	ENSMUSG00000097402	Gm17399	0.924827	-1.26982	5.99964	0.0318907	0.0403004
100502698	7478	ENSMUSG00000035629	Rubcn	-0.286107	5.86832	14.3265	0.00291901	0.00428369
100502700	1282	ENSMUSG00000087519	AV039307	-0.887259	-1.09699	3.26669	0.0975637	0.115347
100502734	2770	ENSMUSG00000086682	Gm16023	0.499977	0.629195	3.53399	0.0863292	0.102774
100502742	738	ENSMUSG00000097318	1700007L15Rik	1.95884	-0.247859	43.4788	3.54531e-05	7.19833e-05
100502745	503	ENSMUSG00000102014	2900009J06Rik	0.363166	-0.156729	1.8733	0.19788	0.223605
100502825	752	ENSMUSG00000072692,ENSMUSG00000041841	Rpl37rt	1.0013	4.27326	87.3717	1.24402e-06	3.55206e-06
100502829	4823	ENSMUSG00000053214	Gm9899	-3.87005	2.5501	294.858	2.08859e-09	1.64735e-08
100502861	3418	ENSMUSG00000079235	Ccdc13	2.12898	-0.734753	23.325	0.000499012	0.000826734
100502868	5486	ENSMUSG00000112739	Gm20597	0.0489586	-1.46303	0.010142	0.92156	0.93018
100502940	1278	ENSMUSG00000079559	Colca2	0.96287	0.667281	20.6602	0.000795846	0.00127531
100502982	1999	ENSMUSG00000117698	BC037704	-1.2256	0.621718	15.9089	0.00204744	0.00307624
100503003	2322	ENSMUSG00000091514	Gm17484	-1.21819	1.19579	26.1435	0.000316808	0.000542079
100503041	4055	ENSMUSG00000074818	Pdzd7	-0.834523	-0.814125	6.15131	0.0301841	0.0382732
100503043	7996	ENSMUSG00000049804	Armcx4	0.127574	7.65985	2.53398	0.139184	0.160897
100503074	570	ENSMUSG00000101089	2610016A17Rik	-0.697772	-0.892976	1.62047	0.228773	0.256342
100503085	7322	ENSMUSG00000014164	Klhl3	-1.28415	3.37347	161.604	5.22033e-08	2.26145e-07
100503120	1151	ENSMUSG00000084866	A930006K02Rik	-0.947556	0.442048	15.3098	0.00233536	0.00347904
100503178	2137	ENSMUSG00000099881	2810013P06Rik	-0.428725	4.48041	27.5978	0.000254077	0.000442751
100503185	1825	ENSMUSG00000111375	Btbd8	-0.43112	1.59659	5.15915	0.0437626	0.0544203
100503199	4071	ENSMUSG00000097772	5430416N02Rik	0.517444	5.32626	19.753	0.000941757	0.00149077
100503272	885	ENSMUSG00000085175	Gm11423	-0.249818	0.494866	1.32713	0.273275	0.302674
100503280	2639	ENSMUSG00000032750	Gm38425	-1.60707	-1.18167	16.0249	0.0019967	0.00300526
100503307	1379	ENSMUSG00000086610	Gm15408	0.846618	-1.40998	5.10162	0.0447554	0.0555885
100503353	6820	ENSMUSG00000078901	Gm14440	-0.290541	1.0352	1.45774	0.25213	0.280577
100503361	1193	ENSMUSG00000094845	Tmem95	-1.36137	-1.11829	8.98191	0.0119043	0.0159732
100503380	5109	ENSMUSG00000117869	Snhg4	0.683436	5.94962	63.4845	6.00215e-06	1.43132e-05
100503392	1764	ENSMUSG00000118087	4833438C02Rik	-0.616152	1.71754	10.0251	0.00877568	0.0119895
100503393	3089	ENSMUSG00000084904	Gm14827	1.04758	-0.999845	3.82654	0.075802	0.0910599
100503460	974	ENSMUSG00000097113	Gm19705	-1.29683	-1.59301	7.07692	0.0218481	0.0282667
100503469	640	ENSMUSG00000105552	Gm19710	0.49429	-1.44839	1.07392	0.321884	0.35313
100503471	388	NA	Gm15867	1.23156	-1.86038	7.22401	0.0208494	0.0270491
100503496	1152	NA	Gm45916	-2.01074	-0.675521	28.3591	0.000227132	0.000398995
100503498	3486	ENSMUSG00000097534	Gm16675	-0.673898	-0.336524	3.23518	0.0990045	0.116937
100503518	1368	ENSMUSG00000086765	Gm11827	-0.42539	-0.282848	1.12665	0.310807	0.341724
100503545	2836	ENSMUSG00000061356	Nuggc	-2.26079	-0.508497	26.0203	0.000322916	0.000551688
100503572	3641	ENSMUSG00000084957	Bbip1	0.0598847	4.54847	0.532446	0.480539	0.512481
100503583	4358	ENSMUSG00000094595	Fsbp	1.30227	2.95588	90.2123	1.0592e-06	3.08797e-06
100503636	1260	NA	1700123M08Rik	-0.487325	-0.324488	2.15155	0.169891	0.193888
100503652	1509	ENSMUSG00000096981	Gm16845	-0.259979	0.347634	1.02839	0.331909	0.363307
100503659	4996	ENSMUSG00000035640	Cbarp	-1.03571	4.62854	106.702	4.51733e-07	1.45852e-06
100503670	3920	ENSMUSG00000058558	Rpl5	0.150475	6.99174	3.77874	0.0774097	0.0928381
100503676	1118	ENSMUSG00000003812	Gm38426	-1.63571	0.0308465	27.2334	0.000268301	0.000465366
100503704	1694	ENSMUSG00000097397	Gm16861	-0.927933	0.816314	16.9015	0.00165753	0.00251951
100503759	3609	ENSMUSG00000050765	Gm5084	-5.20993	1.33298	255.663	4.51544e-09	3.03502e-08
100503823	2421	ENSMUSG00000097743	Gm16973	0.211162	3.998	3.23181	0.0991602	0.117092
100503842	1911	ENSMUSG00000100017	2410022M11Rik	-0.327663	2.31481	4.64437	0.053698	0.0659034
100503849	892	NA	Sp3os	-0.0354889	1.15034	0.0148415	0.905192	0.915371
100503869	2944	ENSMUSG00000086212	Mkln1os	-2.83502	-1.70466	11.7897	0.00543552	0.00766996
100503882	1997	ENSMUSG00000096922	Gm17308	-7.1241	1.34989	205.031	1.47597e-08	7.92554e-08
100503884	3328	ENSMUSG00000045790	Ccdc149	-1.01939	1.11672	20.4831	0.000822104	0.00131378
100503890	1537	ENSMUSG00000087687	Pet100	0.781606	3.29629	51.6291	1.60467e-05	3.50268e-05
100503915	2149	ENSMUSG00000071724	Smpd5	-2.13657	1.4814	68.6824	4.09616e-06	1.01605e-05
100503924	392	ENSMUSG00000089665	Fcor	1.06197	0.00408901	12.9222	0.00408184	0.00586317
100504007	2329	ENSMUSG00000086247	Gm15787	-2.64387	1.0543	45.1469	2.98615e-05	6.15332e-05
100504029	956	ENSMUSG00000097167	Gm16740	0.361341	1.56425	3.29299	0.0963812	0.114042
100504049	2260	ENSMUSG00000086401	Gm15559	-1.78907	1.24896	69.2659	3.9304e-06	9.7944e-06
100504056	844	NA	Gm20036	-0.781462	-0.532104	4.75202	0.0514111	0.0632779
100504104	771	ENSMUSG00000087249	Gm16062	0.633579	-1.51729	2.5117	0.140768	0.162587
100504116	1898	ENSMUSG00000109946	Brd3os	-0.717145	3.0227	37.8582	6.59406e-05	0.000127184
100504154	552	ENSMUSG00000087626	Gm15050	-1.67799	1.41838	53.3116	1.38043e-05	3.05022e-05
100504166	3847	ENSMUSG00000085037	4933421O10Rik	-2.05698	2.61155	249.754	5.12186e-09	3.337e-08
100504178	2429	ENSMUSG00000087050	Dhrs13os	-1.07178	0.0625548	11.9154	0.00526137	0.00744007
100504191	5404	ENSMUSG00000087543	Gm16576	1.49605	1.57711	31.0838	0.000154756	0.000279227
100504195	3956	NA	NA	-0.782964	0.675335	9.83184	0.00927361	0.0126248
100504221	5693	ENSMUSG00000044083	Efcab8	-1.65111	-0.98177	21.1457	0.000728787	0.00117523
100504231	1765	ENSMUSG00000086894	Gm15708	-0.515347	0.453569	4.29082	0.0621305	0.0755083
100504235	5236	ENSMUSG00000101969	Gm20125	-0.71868	-1.12569	5.01332	0.0463329	0.0573717
100504262	3491	NA	A730020E08Rik	-0.818698	1.53996	21.834	0.000644801	0.00104838
100504309	1150	ENSMUSG00000028407	Smim27	0.269295	1.69975	1.51479	0.243591	0.271641
100504360	716	NA	D730003I15Rik	-1.4459	0.0117335	20.5233	0.000816062	0.00130527
100504412	2025	ENSMUSG00000085837	Kcnmb4os2	-0.228094	1.43489	1.19322	0.297584	0.328102
100504421	1993	ENSMUSG00000097277	2900076A07Rik	-0.430551	3.72429	10.9033	0.00687726	0.00955809
100504425	1269	ENSMUSG00000110218	Tincr	0.12292	-0.0815065	0.0818236	0.780054	0.800052
100504446	1350	ENSMUSG00000090273	Prr22	0.455728	-0.305018	1.39112	0.262624	0.291698
100504491	1371	ENSMUSG00000078552	Dcdc2b	-2.41971	-1.71243	10.1991	0.00835456	0.0114561
100504586	3440	ENSMUSG00000111080	Gm20300	-1.15099	3.19943	58.4883	8.89687e-06	2.04399e-05
100504608	2719	ENSMUSG00000080115	Eef1akmt3	-1.62749	-1.21346	10.8762	0.00692817	0.00962609
100504616	2971	ENSMUSG00000087480	Gm15910	-0.610185	1.88208	7.07921	0.0218312	0.0282499
100504641	896	ENSMUSG00000097675	1700101I11Rik	1.00049	-1.22656	6.5017	0.0266427	0.0340466
100504661	1118	ENSMUSG00000112880	Gm20337	1.54929	-1.49475	8.8195	0.0125033	0.0167169
100504663	4322	ENSMUSG00000037526	Atg14	-0.173586	4.70533	4.40618	0.0592129	0.072187
100504687	1954	ENSMUSG00000096995	2810029C07Rik	-0.210004	1.30729	0.472507	0.505799	0.537649
100504703	329	ENSMUSG00000112639	A730063M14Rik	0.809318	1.41633	17.4506	0.00147971	0.00226743
100504714	1680	ENSMUSG00000097357	Gm16793	-2.44437	-0.750676	42.9579	3.74461e-05	7.55771e-05
100504715	2921	ENSMUSG00000079260	Tmppe	0.719585	3.3179	30.3903	0.000170208	0.000304953
100504720	3935	ENSMUSG00000097178	2310002F09Rik	-2.18232	-0.939896	22.3028	0.000594112	0.000971382
100505386	2369	ENSMUSG00000102422	Iqschfp	0.798307	3.65218	38.4086	6.18584e-05	0.000120122
100515	6882	ENSMUSG00000046572	Zfp518b	1.35541	7.28653	566.589	5.87091e-11	1.11454e-09
100526465	91	ENSMUSG00000092781	Mir3057	0.256675	-1.1258	0.418336	0.530779	0.562396
100526468	92	ENSMUSG00000093358	Mir3063	3.33286	2.32145	269.528	3.39567e-09	2.40955e-08
100526469	67	ENSMUSG00000093273	Mir3064	-0.835267	0.689752	5.50901	0.0382655	0.0479281
100526471	65	ENSMUSG00000106366	Mir3069	0.840437	5.78009	37.2574	7.07644e-05	0.000135823
100526479	64	ENSMUSG00000093076	Mir3082	-0.00226895	0.285725	7.45321e-05	0.993263	0.993536
100526542	76	ENSMUSG00000093219	Mir3113	1.11567	0.150295	10.1325	0.00851288	0.0116545
100526545	105	ENSMUSG00000092727	Mir3062	1.07176	-1.3404	8.06799	0.0157898	0.0208224
100526546	139	ENSMUSG00000105428	Mir3068	-0.547945	-0.738721	3.88068	0.0740303	0.0890638
100526560	88	ENSMUSG00000093042	Mir3109	-4.70602	-1.68291	26.55	0.000297592	0.00051251
100529074	129	ENSMUSG00000070063	Snora33	0.489967	-0.10103	3.24556	0.0985268	0.11641
100529075	74	ENSMUSG00002076971	Snord100	-0.140073	0.0873452	0.271488	0.612465	0.641407
100529076	65	NA	Snord42a	0.0102471	-1.08323	0.000597506	0.980928	0.982749
100529077	69	NA	Snord42b	0.0814144	-1.22531	0.0510382	0.82533	0.841268
100532	3856	ENSMUSG00000047881	Rell1	-1.24257	4.71094	228.116	8.33718e-09	4.97363e-08
100534287	10783	ENSMUSG00000102692	Dchs2	-6.79001	6.55312	638.913	3.02695e-11	6.94435e-10
100561	2943	ENSMUSG00000029416	Slc15a4	0.283093	5.16855	15.6864	0.00214919	0.00321749
100568458	2988	NA	Gm38431	1.18141	6.45539	230.444	7.89508e-09	4.75664e-08
100604	7654	ENSMUSG00000054720	Lrrc8c	-0.803968	3.8047	33.4973	0.000112476	0.000207965
100608	2505	ENSMUSG00000033294	Noc4l	1.36843	5.39484	433.196	2.56585e-10	3.33973e-09
100609	3152	ENSMUSG00000000916	Nsun5	0.266776	4.52603	11.0099	0.00668165	0.00931021
100616095	1486	ENSMUSG00000096956	Snhg18	-2.42845	4.98201	877.196	5.24132e-12	2.11142e-10
100628580	6263	ENSMUSG00000092852	Mir5103	-0.813243	3.59213	36.5023	7.74299e-05	0.000147528
100628593	79	ENSMUSG00000092981	Mir5125	-0.184137	-0.582637	0.23016	0.640622	0.668427
100628598	78	ENSMUSG00000092679	Mir5129	-2.55415	-0.619063	44.5667	3.16795e-05	6.48912e-05
100628603	78	ENSMUSG00000093270	Mir5134	2.82497	-1.43532	44.7819	3.09903e-05	6.35958e-05
100628612	82	ENSMUSG00000092868	Mir5113	-0.48588	-0.349496	1.13169	0.309778	0.34067
100628619	61	ENSMUSG00000093315	Mir5114	0.457014	4.9397	24.3546	0.000420864	0.000706028
100628628	63	ENSMUSG00000092787	Mir5116	0.43389	-0.475762	0.899276	0.362957	0.394859
100628629	74	ENSMUSG00000105913	Mir5121	-0.0314837	2.22997	0.0355778	0.853759	0.867809
100637	3481	ENSMUSG00000041132	N4bp2l1	-1.96934	1.95918	62.0822	6.6847e-06	1.57961e-05
100642166	3780	ENSMUSG00000090015	Gm15446	-0.141306	2.46225	0.589913	0.458315	0.490432
100662	4938	NA	NA	-0.335034	4.74525	10.653	0.00736388	0.0101945
100678	4329	ENSMUSG00000029446	Psph	0.45412	3.52015	19.3771	0.00101135	0.00159348
100683	16763	ENSMUSG00000045482	Trrap	0.434324	8.73593	33.404	0.000113834	0.000210249
100689	2947	ENSMUSG00000037379	Spon2	-0.164674	0.718951	0.354948	0.563152	0.59402
100702	5954	ENSMUSG00000104713	Gbp6	-4.31798	-0.712057	65.5961	5.12305e-06	1.24263e-05
100705	9632	ENSMUSG00000042010	Acacb	-0.24632	3.50401	3.14574	0.103239	0.121574
100710	9839	ENSMUSG00000034021	Pds5b	-0.0310807	7.4936	0.269938	0.61347	0.642305
100715	4173	ENSMUSG00000042167	Tent2	0.385354	5.37778	30.8759	0.000159206	0.000286406
100732	3459	ENSMUSG00000029166	Mapre3	-1.18931	3.56372	114.688	3.11928e-07	1.05116e-06
100737	5807	ENSMUSG00000051674	Dcun1d4	0.858717	5.43642	135.014	1.33969e-07	5.07187e-07
100740	1539	NA	AI839979	-4.74047	-1.39289	39.5955	5.4027e-05	0.000105945
100756	5263	ENSMUSG00000029592	Usp30	-0.114798	5.59678	3.50177	0.0875958	0.104205
100763	9265	ENSMUSG00000039000	Ube3c	0.113604	7.15441	3.75513	0.0782193	0.0937319
100764	2637	ENSMUSG00000029600	Rita1	0.160538	3.54405	1.87356	0.197852	0.22359
100855	9802	ENSMUSG00000029192	Tbc1d14	0.119979	5.10194	1.09343	0.31772	0.348745
100859931	2795	ENSMUSG00000041716	Gm20604	1.05357	5.46212	228.705	8.22266e-09	4.92143e-08
100861531	5160	NA	Rn45s	1.68366	13.5928	31.6264	0.00014381	0.000260835
100862203	594	ENSMUSG00000072761	Gm6712	0.328546	0.36444	1.37595	0.265097	0.29431
100885838	5349	ENSMUSG00000093710	Mir5625	-0.28257	2.38161	5.00921	0.0464079	0.0574499
100900	905	ENSMUSG00000043510	Hscb	1.2088	2.7054	73.5982	2.91894e-06	7.53022e-06
100910	5371	ENSMUSG00000038181	Chpf2	-0.990747	6.39354	121.009	2.36523e-07	8.26101e-07
100929	7388	ENSMUSG00000056310	Tyw1	0.136061	5.54607	4.74728	0.0515093	0.0633827
100952	4937	ENSMUSG00000029163	Emilin1	-0.820151	8.69892	111.313	3.63687e-07	1.20441e-06
100972	2154	ENSMUSG00000029128	Rab28	0.302828	5.33088	24.5307	0.000408995	0.000687384
100978	4919	ENSMUSG00000072889	Nfxl1	0.217255	5.69152	8.88595	0.012254	0.0164047
100986	17701	ENSMUSG00000040407	Akap9	-0.0934498	7.91061	1.41695	0.258486	0.287343
101023	2476	ENSMUSG00000043059	Zfp513	0.606997	4.17799	29.8289	0.000184062	0.000328083
101055731	4481	ENSMUSG00000116719	Gm29719	-0.242623	-0.775916	0.0983605	0.75956	0.781115
101055907	619	ENSMUSG00000087159	Gm15246	1.52053	-0.609657	23.1491	0.000514017	0.000849098
101056073	3498	ENSMUSG00000078503	Zfp990	-1.09374	3.00015	9.99275	0.00885685	0.0120913
101056408	1688	ENSMUSG00000086741	Gm15816	-4.47062	-0.161832	82.4591	1.66175e-06	4.58405e-06
101095	7663	ENSMUSG00000025821	Zfp282	-0.11069	6.56701	2.86631	0.118005	0.137815
101100	5041	ENSMUSG00000030276	Ttll3	-0.00649349	4.67623	0.00411682	0.94997	0.955413
101113	4699	ENSMUSG00000050373	Snx21	-2.2466	4.60675	369.184	6.15042e-10	6.42289e-09
101118	5825	ENSMUSG00000029569	Tmem168	-0.816868	6.27636	60.9356	7.31155e-06	1.71301e-05
101122	2159	ENSMUSG00000051169	Rpusd3	0.68873	3.52389	23.8198	0.000459494	0.000765893
101142	5162	ENSMUSG00000001518	Itfg2	0.44221	4.8672	23.7447	0.000465251	0.000774779
101148	5632	ENSMUSG00000042742	Bmt2	-0.378394	5.41181	7.95083	0.0163905	0.02156
101185	8669	ENSMUSG00000029676	Pot1a	0.0933159	5.35042	0.951274	0.349958	0.381601
101187	5748	ENSMUSG00000037997	Parp11	0.101833	5.29944	1.87175	0.198052	0.223747
101197	2968	ENSMUSG00000045466	Zfp956	-0.816257	4.88675	89.1628	1.12344e-06	3.24729e-06
101202	2562	ENSMUSG00000044156	Hepacam2	5.33268	-1.60406	67.8707	4.34063e-06	1.06959e-05
101206	3883	ENSMUSG00000048930	Tada3	-0.0425292	5.06484	0.45343	0.514344	0.545895
101214	3350	ENSMUSG00000029817	Tra2a	0.722324	7.33964	52.8513	1.43788e-05	3.16756e-05
101240	2990	ENSMUSG00000058486	Wdr91	-0.0344358	4.84293	0.264011	0.617346	0.646085
101314	1095	ENSMUSG00000033940	Brk1	0.232735	6.44341	15.1555	0.00241714	0.00358729
101351	4900	ENSMUSG00000035245	Eogt	-1.0037	4.49239	70.3462	3.64392e-06	9.17468e-06
101358	2963	ENSMUSG00000030019	Fbxl14	1.12211	5.98257	206.034	1.438e-08	7.75308e-08
101359	3411	ENSMUSG00000079654	Prrt4	0.554093	3.11764	12.2056	0.0048841	0.00694026
101401	12527	ENSMUSG00000030022	Adamts9	0.333013	6.0151	5.04581	0.0457448	0.0567062
101437	4172	ENSMUSG00000030986	Dhx32	0.746219	4.57087	114.057	3.20903e-07	1.07667e-06
101471	6765	ENSMUSG00000038611	Phrf1	0.691218	7.45227	135.713	1.3041e-07	4.9513e-07
101476	8527	ENSMUSG00000040268	Plekha1	-1.33055	5.87206	423.841	2.89174e-10	3.63162e-09
101488	5958	ENSMUSG00000030737	Slco2b1	-4.37154	-1.19802	58.4146	8.95056e-06	2.05503e-05
101488143	703	ENSMUSG00000073940	Hbb-bt	-8.63195	-0.518547	33.9749	0.000228173	0.00040063
101489	5384	ENSMUSG00000025485	Ric8a	-0.798361	6.01551	104.057	5.13568e-07	1.63426e-06
101490	8323	ENSMUSG00000042105	Inpp5f	-0.811241	5.68477	103.16	5.36768e-07	1.69697e-06
101497	6797	ENSMUSG00000037552	Plekhg2	0.227397	7.7747	8.13294	0.015468	0.0204092
101502	2859	ENSMUSG00000042289	Hsd3b7	-1.08038	3.33253	66.2391	4.88614e-06	1.18933e-05
101513	6248	ENSMUSG00000025147	Mob2	-0.306303	5.3684	16.0201	0.00199874	0.00300802
101521	2795	ENSMUSG00000109311	AI314278	6.67351	-0.210973	109.02	4.04659e-07	1.32117e-06
101540	5051	ENSMUSG00000041187	Prkd2	-0.767722	4.84011	86.6569	1.29636e-06	3.6836e-06
101543	2383	ENSMUSG00000036459	Wtip	0.502234	5.45172	35.6317	8.60558e-05	0.000162792
101544	2741	ENSMUSG00000066721	Zfp575	-1.78814	0.345597	25.9283	0.000327569	0.000559178
101565	8256	ENSMUSG00000033904	Ccp110	0.491205	7.01587	43.1934	3.65294e-05	7.39522e-05
101568	3095	ENSMUSG00000002205	Vrk3	0.809117	4.55926	91.1356	1.00624e-06	2.95007e-06
101592	5676	ENSMUSG00000038563	Efl1	0.315799	5.12068	19.2077	0.00104468	0.00164209
101602	1932	ENSMUSG00000045165	AI467606	-0.269188	-0.962316	0.107936	0.748558	0.771052
101604	3334	ENSMUSG00000078580	E430018J23Rik	-1.64169	3.98156	224.794	9.01989e-09	5.29453e-08
101612	2057	ENSMUSG00000053801	Grwd1	1.76785	5.68382	449.511	2.09522e-10	2.86911e-09
101669761	576	NA	Gm15694	0.983051	-0.318072	9.2485	0.0109934	0.0148127
101685	5223	ENSMUSG00000049516	Spty2d1	-1.56252	5.98701	363.112	6.73281e-10	6.91913e-09
101700	3056	ENSMUSG00000073968	Trim68	-0.248551	3.90932	7.99398	0.0161662	0.021286
101706	7919	ENSMUSG00000066306	Numa1	0.265456	9.39215	28.7569	0.000214398	0.000378175
101739	5082	ENSMUSG00000028484	Psip1	1.08352	8.39302	114.38	3.1627e-07	1.06358e-06
101772	6322	ENSMUSG00000031075	Ano1	-3.58999	6.56495	1313.73	5.55899e-13	4.96238e-11
101809	5997	ENSMUSG00000037239	Spred3	0.7074	4.10579	31.233	0.00015165	0.000274032
101831	1966	ENSMUSG00000030493	Faap24	0.924138	2.71738	44.4518	3.20548e-05	6.56139e-05
101835	5027	ENSMUSG00000074166	AW146154	-0.816765	3.3693	29.1594	0.000202362	0.000358291
101861	7038	ENSMUSG00000025133	Ints4	0.614785	6.51289	89.3955	1.10881e-06	3.20817e-06
101867	3558	ENSMUSG00000030888	Rrp8	0.366002	5.50354	29.603	0.00019001	0.000337981
101869	4318	ENSMUSG00000030533	Unc45a	0.220107	6.36456	8.38048	0.0143114	0.0189828
101883	3104	ENSMUSG00000036826	Igflr1	0.329424	4.92823	17.1131	0.00158617	0.0024181
101943	5852	ENSMUSG00000033732	Sf3b3	1.00583	8.80516	281.188	2.70076e-09	2.01229e-08
101966	616	ENSMUSG00000019362	D8Ertd738e	1.34877	5.7995	299.423	1.92171e-09	1.54934e-08
101985	2803	ENSMUSG00000031792	Usb1	-0.0266118	4.68314	0.10073	0.756784	0.778535
101994	4040	ENSMUSG00000047710	Champ1	0.248664	6.74359	19.685	0.000953927	0.00150823
102032	1462	ENSMUSG00000031534	Smim19	-0.765474	4.03227	30.5939	0.000165489	0.000297012
102058	4598	ENSMUSG00000074030	Exoc8	0.27505	5.3673	23.8864	0.000454464	0.000758811
102060	2494	ENSMUSG00000033751	Gadd45gip1	0.293226	5.41903	24.181	0.000432967	0.00072483
102075	5478	ENSMUSG00000014782	Plekhg4	3.02515	1.75566	73.6889	2.9013e-06	7.48868e-06
102093	7417	ENSMUSG00000036879	Phkb	-0.0668673	6.23975	0.980868	0.342865	0.374427
102098	12498	ENSMUSG00000004568	Arhgef18	-0.288183	6.1357	25.8313	0.000332563	0.000566774
102103	10078	ENSMUSG00000045636	Mtus1	-3.1399	6.39807	689.697	1.98402e-11	5.19843e-10
102115	3046	ENSMUSG00000078440	Dohh	1.13824	5.06551	84.9115	1.43544e-06	4.02222e-06
102122	3769	ENSMUSG00000031774	Psme3ip1	0.993604	5.70101	251.396	4.94417e-09	3.24742e-08
102124	3659	ENSMUSG00000013155	Enkd1	1.99174	4.28614	382.353	5.07941e-10	5.56227e-09
102141	4440	ENSMUSG00000038291	Snx25	-1.46966	5.43606	362.409	6.80438e-10	6.9709e-09
102162	3570	ENSMUSG00000038697	Taf5l	0.674035	5.55922	81.8562	1.72368e-06	4.74142e-06
102182	5679	ENSMUSG00000037134	Prmt9	0.132333	5.49026	4.99386	0.0466894	0.0577739
102193	3677	ENSMUSG00000031823	Zdhhc7	0.203077	5.17021	6.94803	0.022826	0.0294561
102209	1769	ENSMUSG00000011837	Snapc2	0.588035	5.00403	94.5375	8.3624e-07	2.50356e-06
102216272	1573	ENSMUSG00000078941	Ak6	1.40124	4.47933	217.339	1.08066e-08	6.17617e-08
102238433	5188	ENSMUSG00000033852	Gm28042	-0.761414	5.19531	34.4601	9.95218e-05	0.000185876
102247	6682	ENSMUSG00000031545	Gpat4	0.354252	7.69336	38.0301	6.46324e-05	0.000124926
102278	5268	ENSMUSG00000034796	Cpne7	-0.0202437	-0.146193	0.00261366	0.960126	0.964096
102294	3808	ENSMUSG00000079057	Cyp4v3	-2.34983	2.2478	124.997	1.99978e-07	7.1474e-07
102308570	3248	ENSMUSG00000096740	Lbhd1	1.69943	5.48078	588.843	4.74795e-11	9.52729e-10
102323	4988	ENSMUSG00000038506	Dcun1d2	-0.222175	5.31622	7.89686	0.0166765	0.0219104
102334	7492	ENSMUSG00000031508	Ankrd10	0.0471978	7.53902	0.733315	0.409729	0.442734
102339	4053	ENSMUSG00000031753	Cog4	0.490742	6.70621	72.1626	3.21578e-06	8.21885e-06
102371	5635	ENSMUSG00000041361	Myzap	0.537328	0.0782703	4.65957	0.0533678	0.0655367
102414	8450	ENSMUSG00000032316	Clk3	-0.268834	6.72087	27.0106	0.000277462	0.000480283
102423	8303	ENSMUSG00000032119	Hinfp	-0.32953	6.29836	39.3978	5.52463e-05	0.000108161
102436	7828	ENSMUSG00000035202	Lars2	0.00961018	3.84281	0.00130852	0.97178	0.97412
102442	16643	ENSMUSG00000053641	Dennd4a	-1.00822	5.58334	142.366	1.01575e-07	3.9853e-07
102443350	5278	ENSMUSG00000099481	Xndc1	0.242912	6.2315	17.1738	0.00156636	0.00239064
102443351	5673	ENSMUSG00000070425	Xntrpc	0.203854	5.91554	11.2564	0.0062542	0.00874891
102448	4106	ENSMUSG00000035769	Xylb	0.595658	3.6258	23.6105	0.000475739	0.00079098
102462	924	ENSMUSG00000032288	Imp3	0.48434	4.74421	43.895	3.395e-05	6.91145e-05
102465227	115	ENSMUSG00000098597	Mir6418	-0.385609	2.92247	7.34509	0.0199693	0.0259721
102465258	2153	ENSMUSG00000104740	Mir6516	0.253604	3.54631	5.00471	0.0464902	0.0575421
102465547	71	ENSMUSG00000098376	Mir6907	-0.200184	-1.35084	0.189389	0.67168	0.697784
102465550	70	ENSMUSG00000099283	Mir6912	-1.21176	-1.62396	3.89632	0.0735279	0.0885032
102465564	64	ENSMUSG00000098955	Mir6935	-0.00460321	2.62046	0.000553353	0.981646	0.983401
102465568	61	ENSMUSG00000098790	Mir6942	0.138436	-1.35487	0.164513	0.692663	0.717872
102465569	96	ENSMUSG00000098341	Mir6944	1.57045	-1.79624	6.3408	0.0282033	0.0359085
102465578	73	ENSMUSG00000098663	Mir6958	-0.573152	-1.13651	2.05524	0.178961	0.20368
102465599	3015	ENSMUSG00000098844	Mir6992	-1.32972	5.99228	427.793	2.74842e-10	3.50604e-09
102465620	74	ENSMUSG00000099060	Mir7025	-1.14697	2.14432	53.2605	1.38666e-05	3.06306e-05
102465621	72	ENSMUSG00000098731	Mir7027	-0.389732	-1.66034	0.63465	0.442188	0.474639
102465627	65	ENSMUSG00000098624	Mir7036	-0.518572	-1.59882	0.656205	0.43475	0.467447
102465654	69	ENSMUSG00000098550	Mir7079	0.301887	-0.434904	0.996269	0.339257	0.370849
102465660	68	ENSMUSG00000098490	Mir7089	1.18496	-1.73689	4.65359	0.0534974	0.0656681
102465661	62	ENSMUSG00000106193	Mir7090	0.17272	-1.32643	0.136852	0.71832	0.74253
102465758	123	ENSMUSG00000105847	Mir7650	-0.12757	0.212336	0.154797	0.701367	0.726295
102465760	56	ENSMUSG00000098906	Mir7652	1.20568	-0.311852	13.2489	0.00376849	0.00544583
102465762	70	ENSMUSG00000098917	Mir7654	2.94072	-0.494886	19.9715	0.000903913	0.00143507
102465764	57	ENSMUSG00000104773	Mir7657	2.99276	-1.48226	24.8952	0.000385654	0.000650633
102465884	139	ENSMUSG00000098286	Mir8091	0.900369	-1.17328	6.1352	0.03036	0.0384762
102465885	137	ENSMUSG00000098972	Mir8093	-0.672272	-0.495369	2.4788	0.143151	0.165169
102465888	119	ENSMUSG00000098457	Mir8097	-1.08574	0.431955	23.1405	0.000514761	0.000850039
102465895	147	ENSMUSG00000104627	Mir3535	-0.521171	-1.42631	1.0276	0.332087	0.363475
102465897	107	ENSMUSG00000098465	Mir1668	-2.76308	0.0629447	39.18	5.66274e-05	0.000110672
102465902	2103	ENSMUSG00000099324	Mir8115	-4.44545	-0.232704	65.4956	5.16131e-06	1.25066e-05
102465959	123	ENSMUSG00000098973	Mir6236	0.502753	1.73774	3.21855	0.0997755	0.117752
102465984	63	ENSMUSG00000098710	Mir7067	-0.0628859	-1.02992	0.0238153	0.880097	0.892596
102466236	57	ENSMUSG00000098954	Mir7658	0.601023	-0.140183	2.7826	0.122935	0.143273
102466255	117	ENSMUSG00000106463	Mir1291	1.01312	-0.528885	10.508	0.00766431	0.0105723
102466633	81	ENSMUSG00000098676	Mir6359	0.565242	-1.0746	1.44558	0.254003	0.282531
102466761	67	ENSMUSG00000098926	Mir6904	1.1816	0.0268165	16.0154	0.00200079	0.0030108
102466778	63	ENSMUSG00000106514	Mir6976	-0.0179302	0.16168	0.00271195	0.959384	0.963484
102466782	71	ENSMUSG00000098786	Mir6995	-1.17141	-1.50606	4.97617	0.0470166	0.058159
102466797	2053	ENSMUSG00000099017	Mir7058	-1.46894	-0.962511	11.1441	0.00644482	0.00899657
102466798	91	ENSMUSG00000098759	Mir7063	0.302219	-1.54216	0.393678	0.542932	0.574646
102467006	109	ENSMUSG00000099142	Mir8108	-0.588804	-1.25218	2.7528	0.124752	0.145252
102502	3890	ENSMUSG00000049493	Pls1	1.20242	0.405664	15.6701	0.00215689	0.00322803
102545	3455	ENSMUSG00000032436	Cmtm7	-0.0615981	4.67877	0.46636	0.508524	0.540309
102566	5910	ENSMUSG00000037949	Ano10	-0.799541	5.19058	113.034	3.36122e-07	1.12249e-06
102580	3889	ENSMUSG00000032059	Alg9	0.170674	5.24154	5.08196	0.045101	0.055989
102595	5547	ENSMUSG00000050721	Plekho2	-1.39821	5.31727	256.417	4.4443e-09	3.003e-08
102607	6725	ENSMUSG00000031993	Snx19	0.28132	6.44816	23.0479	0.000522893	0.000862587
102626	5542	ENSMUSG00000032577	Mapkapk3	-1.91461	3.09955	179.028	3.03763e-08	1.44238e-07
102631887	449	ENSMUSG00000114241	Gm30108	0.182288	-1.36694	0.196709	0.665822	0.692489
102632	4257	ENSMUSG00000090150	Acad11	0.668133	4.16849	74.5158	2.7461e-06	7.12959e-06
102632302	4201	NA	Hoxb3os	2.11774	3.41658	431.749	2.61329e-10	3.38622e-09
102633214	1124	NA	Gm12925	-0.00855739	-0.345533	0.000842669	0.977352	0.979368
102633245	600	ENSMUSG00000084865	Gm15723	-2.43369	-1.76413	16.5126	0.00179883	0.00272461
102633437	701	ENSMUSG00000086382	Chrna1os	-1.01221	-0.971563	3.33573	0.0944971	0.112003
102633634	2387	ENSMUSG00000097372	Gm26876	-1.10642	-1.57462	3.90681	0.0731933	0.088115
102633673	856	ENSMUSG00000086468	Etaa1os	0.882207	-0.907636	4.58561	0.0549984	0.0674085
102633773	1802	ENSMUSG00000107653	Gm31520	-1.0455	-1.09895	7.57704	0.0184983	0.0241689
102633880	1804	ENSMUSG00000086693	A730081D07Rik	-0.381809	-0.387701	0.937409	0.353355	0.385046
102634913	8345	ENSMUSG00000085125	Gm16070	-0.847719	2.07049	17.7717	0.00138619	0.00213219
102635192	2809	ENSMUSG00000087479	Gm16835	-0.540778	1.116	5.65339	0.036242	0.0455346
102635290	858	NA	Ttc39aos1	-0.474397	-1.41081	1.57387	0.235154	0.26289
102635316	585	ENSMUSG00000111531	Gm32688	1.8423	-1.07137	14.1373	0.00305027	0.00446282
102635496	6738	ENSMUSG00000075520	Malrd1	-5.89242	-0.246522	88.0906	1.19387e-06	3.42774e-06
102635552	4824	ENSMUSG00000110605	Gm32856	1.95265	1.61783	99.3706	6.49428e-07	2.00953e-06
102635783	1271	ENSMUSG00000087413	Gm11266	-2.94569	-0.0334577	31.9591	0.00013755	0.000250354
102635912	2694	NA	C030005K06Rik	-0.91424	0.209583	9.44866	0.0103636	0.0140157
102636183	1285	ENSMUSG00000085049	Parvaos	-3.94453	-0.149166	47.9295	2.26798e-05	4.79884e-05
102636262	690	NA	Gm20544	1.75145	-0.568562	36.1379	8.09104e-05	0.000153717
102636514	8752	NA	Hand2os1	5.85196	3.95497	602.458	4.18576e-11	8.72735e-10
102636620	1422	ENSMUSG00000086111	Gm15326	-1.36308	-1.23368	9.93279	0.00900949	0.0122882
102637349	2713	ENSMUSG00000111049	Gm34184	-2.80924	-2.01478	5.52071	0.0380965	0.0477328
102637366	1174	ENSMUSG00000058246	Gm10037	-0.477646	-0.835808	1.46925	0.250374	0.27875
102637572	1390	NA	Gm38499	2.38041	0.534668	72.9007	3.05893e-06	7.85519e-06
102637682	1770	ENSMUSG00000097888	Gm26682	-3.49637	-1.77969	24.427	0.000415936	0.000698164
102638038	2436	NA	Gm15631	-7.60871	-1.34514	50.6686	4.9148e-05	9.70569e-05
102638507	8887	NA	Gm26684	-0.904027	-0.727142	6.05353	0.0312713	0.0395761
102638890	688	NA	Gm15270	-0.335481	0.333098	0.837099	0.379473	0.411751
102639268	2559	NA	Gm13830	-0.356574	-1.01483	1.03726	0.32992	0.36132
102639566	1745	ENSMUSG00000097754	Ptgs2os2	-4.22232	-0.938297	39.2102	5.6434e-05	0.000110338
102639598	13690	ENSMUSG00000074527	Gm14296	1.05664	-0.163382	8.8532	0.0123761	0.0165591
102639918	4138	NA	Gm36117	0.8994	3.49318	34.4658	9.94505e-05	0.000185767
102640117	1210	ENSMUSG00000086034	Gm15201	-0.872253	-1.59121	1.94042	0.190611	0.216011
102640560	2006	ENSMUSG00000112833	Gm36595	2.89511	-1.12706	74.4568	2.75684e-06	7.15383e-06
102640673	2322	ENSMUSG00000116802	Gm5165	-1.38373	3.40455	70.1149	3.70312e-06	9.2964e-06
102640772	1381	ENSMUSG00000100594	2810414N06Rik	1.26296	-1.04912	3.78553	0.0771788	0.092584
102640779	1588	NA	2900052L18Rik	-0.38748	2.28983	7.19968	0.020963	0.0271891
102641800	901	ENSMUSG00000118075	Gm38576	-4.89503	-1.31853	44.1254	3.31504e-05	6.77043e-05
102641859	3854	ENSMUSG00000086993	Rsf1os2	0.00601694	-1.12761	0.000186576	0.989342	0.990063
102644	2629	ENSMUSG00000032014	Oaf	-0.504285	6.58574	26.7477	0.000288747	0.000498108
102657	3658	ENSMUSG00000035914	Cd276	0.0965098	6.22621	1.81758	0.204193	0.230381
102693	7179	ENSMUSG00000048537	Phldb1	-0.0459444	7.42728	0.348811	0.566495	0.597329
102747	6310	ENSMUSG00000047766	Lrrc49	0.597619	5.42076	91.1581	1.00499e-06	2.94699e-06
102774	6039	ENSMUSG00000025235	Bbs4	-0.518395	4.94416	59.8439	7.97369e-06	1.8559e-05
102791	1838	ENSMUSG00000039461	Tcta	-1.54806	3.44231	124.528	2.03915e-07	7.26919e-07
102800312	1874	NA	Lncppara	-6.68304	2.05672	354.046	7.72799e-10	7.58634e-09
102857	5210	ENSMUSG00000019558	Slc6a8	0.135228	5.68404	4.49313	0.0571233	0.0698013
102866	4238	ENSMUSG00000016382	Pls3	0.198965	6.16427	4.72464	0.0519814	0.0639312
102871	3740	ENSMUSG00000042498	Radx	0.745497	1.58474	12.7827	0.00422507	0.00604922
102902673	5494	ENSMUSG00000096370	Gm21992	0.230957	6.27144	13.8192	0.0032871	0.00478482
102920	5681	ENSMUSG00000031262	Cenpi	1.33332	4.95084	95.1558	8.09105e-07	2.43132e-06
102941	2583	ENSMUSG00000052364	B630019K06Rik	-1.39709	4.08304	228.468	8.26852e-09	4.94285e-08
102954	1775	ENSMUSG00000073293	Nudt10	1.19336	2.09167	52.1256	1.5343e-05	3.36165e-05
103012	8225	ENSMUSG00000085396	Firre	-1.27996	6.40579	346.644	8.67079e-10	8.30215e-09
103080	3110	ENSMUSG00000019917	Septin10	-0.0198179	5.33374	0.0316318	0.862009	0.87547
103098	5759	ENSMUSG00000019894	Slc6a15	1.9285	1.11641	82.7359	1.63421e-06	4.51835e-06
103135	8472	ENSMUSG00000005682	Pan2	0.486759	6.67947	68.8508	4.04748e-06	1.00484e-05
103136	2942	ENSMUSG00000001785	Pwp1	1.05665	6.23508	288.445	2.35282e-09	1.79174e-08
103140	2859	ENSMUSG00000001665	Gstt3	0.898842	3.33444	49.8021	1.89857e-05	4.07639e-05
103142	4054	ENSMUSG00000056148	Rdh9	-2.8668	-1.68964	25.4598	0.000352532	0.000598774
103172	1575	ENSMUSG00000049422	Chchd10	0.872253	0.890177	14.4211	0.0028559	0.00419784
103199	3282	ENSMUSG00000038417	Fig4	-0.232969	4.68819	3.92192	0.0727148	0.087568
103213	3687	ENSMUSG00000019842	Traf3ip2	0.177617	1.74387	0.37726	0.551326	0.582726
103220	5339	ENSMUSG00000044937	Ttc41	0.432284	1.93126	6.81737	0.0238713	0.030707
103236	4835	ENSMUSG00000003345	Csnk1g2	0.589475	7.70737	111.514	3.6034e-07	1.19577e-06
103266	4014	ENSMUSG00000060935	Tmem263	-1.11809	6.61616	143.246	9.8352e-08	3.8766e-07
103268	5851	ENSMUSG00000019813	Cep57l1	0.566143	3.87365	44.9189	3.05608e-05	6.28117e-05
103284	4384	ENSMUSG00000039810	Zc3h10	0.237165	4.98815	13.0367	0.00396863	0.00571068
103406	7483	ENSMUSG00000034949	Zfr2	-2.42865	4.86025	438.723	2.39366e-10	3.17296e-09
103425	3465	ENSMUSG00000020238	Ncln	0.455327	6.57703	32.0825	0.000135311	0.000246741
103466	6030	ENSMUSG00000054027,ENSMUSG00000112743	Nt5dc3	-0.0582299	2.8758	0.166299	0.691097	0.716373
103468	3850	ENSMUSG00000052798	Nup107	1.2645	6.61314	322.614	1.28178e-09	1.12574e-08
103511	5323	ENSMUSG00000049872	Calhm5	-1.27003	-0.0973404	13.9339	0.00319925	0.00466618
103534	2719	ENSMUSG00000036620	Mgat4b	0.255109	5.50655	10.9087	0.00686727	0.00954512
103537	13896	ENSMUSG00000059474	Mbtd1	0.207918	7.16953	6.69852	0.0248722	0.0318904
103551	2314	ENSMUSG00000043439	Epop	3.19301	3.88826	411.699	3.39043e-10	4.07523e-09
103554	8382	ENSMUSG00000040850	Psme4	0.943187	8.29731	155.073	6.48689e-08	2.71087e-07
103573	7181	ENSMUSG00000020290	Xpo1	0.589087	8.91907	25.6994	0.000339496	0.000577913
103583	4327	ENSMUSG00000020271	Fbxw11	0.477534	6.94035	67.815	4.35803e-06	1.07333e-05
103611158	313	NA	Gm38666	-0.643952	3.44681	35.2833	8.9822e-05	0.000169389
103611159	429	NA	Gm38667	-0.647947	3.44695	35.9442	8.28354e-05	0.00015721
103677	8453	ENSMUSG00000038290	Smg6	-0.407371	7.3562	57.2363	9.86333e-06	2.24409e-05
103694	2178	ENSMUSG00000004394	Tmed4	0.0508935	5.89091	0.614202	0.44944	0.481713
103710	3063	ENSMUSG00000048807	Slc35e4	-0.6518	2.58002	10.2907	0.00814243	0.011182
103711	2925	ENSMUSG00000018659	Pnpo	1.06862	3.39409	50.8779	1.71851e-05	3.72936e-05
103724	2733	ENSMUSG00000034412	Tbc1d10a	-0.233423	4.58752	3.12152	0.104425	0.122821
103733	2266	ENSMUSG00000035198	Tubg1	1.97913	5.51384	740.069	1.34363e-11	4.01106e-10
103737	3536	ENSMUSG00000018733	Pex12	-0.673755	-0.143438	5.34383	0.0407501	0.050887
103742	747	ENSMUSG00000002580	Mien1	0.729585	3.53401	33.4321	0.000113423	0.000209662
103743	1633	ENSMUSG00000035413	Tmem98	0.643543	6.05307	79.3812	2.00812e-06	5.43054e-06
103765	1568	ENSMUSG00000049904	Tmem17	0.189149	2.44031	1.52677	0.241848	0.269835
103768	1754	ENSMUSG00000045007	Tubg2	-0.450267	2.51655	10.2403	0.00825823	0.0113314
103784	2497	ENSMUSG00000078970	Dnaaf10	0.45076	5.37938	38.4366	6.1659e-05	0.000119766
103806	5528	ENSMUSG00000050567	Maml1	0.429493	6.47283	34.5034	9.89807e-05	0.000184978
103836	1963	ENSMUSG00000037243	Zfp692	0.151738	4.65453	3.62971	0.082698	0.0987576
103850	3361	ENSMUSG00000032615	Nt5m	0.153796	4.24413	4.42462	0.0587619	0.0717015
103889	1628	ENSMUSG00000075588	Hoxb2	2.0011	3.57718	180.024	2.94961e-08	1.40952e-07
103963	4512	ENSMUSG00000030062	Rpn1	-0.129437	8.22151	4.92035	0.0480669	0.0593684
103967	14967	ENSMUSG00000040265	Dnm3	-1.39623	3.20409	79.2569	2.02382e-06	5.4669e-06
103978	4453	ENSMUSG00000022112	Gpc5	-1.0505	0.66473	11.52	0.00583248	0.00819912
103988	3033	ENSMUSG00000041798	Gck	-1.6928	0.327259	30.725	0.000162534	0.000292104
104001	4003	ENSMUSG00000021087	Rtn1	1.05664	1.88213	34.2676	0.000101965	0.00019
104009	6162	ENSMUSG00000033684	Qsox1	-1.43143	6.00992	325.95	1.21207e-09	1.07602e-08
104010	3702	ENSMUSG00000053166	Cdh22	-0.667208	-1.65629	1.25403	0.286186	0.316301
104015	8085	ENSMUSG00000022973	Synj1	-0.836337	4.46337	85.1824	1.41274e-06	3.96853e-06
104027	8104	ENSMUSG00000043079	Synpo	0.852078	7.81161	83.8103	1.53225e-06	4.26234e-06
104069	2145	ENSMUSG00000034891	Sncb	-6.22263	-0.896358	79.5112	1.99187e-06	5.38961e-06
104079	2099	ENSMUSG00000046719	Nxph3	-1.36248	1.42156	37.0111	7.28613e-05	0.000139352
104080	1675	ENSMUSG00000040258	Nxph4	-10.8615	1.43876	283.297	3.11028e-08	1.47322e-07
104082	7386	ENSMUSG00000040560	Wdr7	0.109914	6.34367	4.55932	0.0555926	0.0680852
104086	2173	ENSMUSG00000026170	Cyp27a1	-3.35354	5.02757	807.536	8.29007e-12	2.80208e-10
104099	7691	ENSMUSG00000039115	Itga9	-0.978572	6.83409	162.855	5.01233e-08	2.1823e-07
104103	3597	ENSMUSG00000078247	Airn	-1.91624	1.86559	90.6934	1.0312e-06	3.01579e-06
104110	4672	ENSMUSG00000022220	Adcy4	-0.306311	5.57012	9.12739	0.0113965	0.0153272
104111	6246	ENSMUSG00000020654	Adcy3	-1.33239	5.71599	221.987	9.64839e-09	5.62006e-08
104112	5279	ENSMUSG00000020917	Acly	1.49917	8.57039	292.785	2.16998e-09	1.69412e-08
104130	908	ENSMUSG00000031059	Ndufb11	0.295516	5.51499	16.909	0.00165492	0.00251579
104156	4103	ENSMUSG00000013089	Etv5	-0.575351	5.30675	45.2761	2.94734e-05	6.08342e-05
104174	6091	ENSMUSG00000024827	Gldc	3.78175	2.80904	505.875	1.09541e-10	1.74978e-09
104175	4478	ENSMUSG00000042978	Sbk1	2.31749	8.48773	1209.97	8.78605e-13	6.56385e-11
104184	5891	ENSMUSG00000020840	Blmh	0.714271	7.55147	126.196	1.90328e-07	6.83098e-07
104215	4151	ENSMUSG00000024143	Rhoq	-0.714977	6.95818	63.698	5.90561e-06	1.40991e-05
104248	9348	ENSMUSG00000020196	Cabin1	0.394971	7.34669	34.7657	9.57828e-05	0.000179422
104252	3411	ENSMUSG00000045664	Cdc42ep2	-4.82971	3.802	1256.21	7.13172e-13	5.75258e-11
104263	8225	ENSMUSG00000053470	Kdm3a	-0.122435	7.48407	1.87104	0.198131	0.22382
104271	9435	ENSMUSG00000009628	Tex15	-1.03787	4.56108	145.145	9.17994e-08	3.65292e-07
104303	2369	ENSMUSG00000060904	Arl1	-0.570755	6.09939	60.8663	7.35159e-06	1.721e-05
104307	151	ENSMUSG00000065176	Rnu12	0.549604	-1.39914	1.33066	0.272673	0.302099
104318	5328	ENSMUSG00000025162	Csnk1d	0.191269	7.93884	12.2627	0.00481377	0.00684849
104346	4012	ENSMUSG00000040220	Gas8	0.316592	5.29427	25.3099	0.000360985	0.000612132
104348	4376	ENSMUSG00000068134	Zfp120	-0.899894	4.03088	37.0076	7.28915e-05	0.000139391
104349	2018	ENSMUSG00000057835	Zfp119a	-0.481379	2.82878	5.31093	0.041268	0.0515028
104360	2193	ENSMUSG00000032318	Isl2	6.83434	0.283405	99.0451	6.60348e-07	2.03899e-06
104366	134	ENSMUSG00000077709	Snora64	0.224275	0.441438	0.706513	0.418158	0.451106
104367	130	ENSMUSG00000065124	Snora65	0.408264	1.06491	5.03497	0.0459399	0.0569238
104368	137	ENSMUSG00000119320	Snora70	-0.566858	1.4276	5.87017	0.03344	0.0421705
104369	131	ENSMUSG00000065642	Snora69	0.130347	-1.23779	0.0885735	0.771438	0.792043
104370	131	NA	Snora68	0.904042	1.10279	16.0715	0.00197672	0.00297734
104383	3157	ENSMUSG00000024968	Rcor2	2.33538	6.96133	1518.05	2.48551e-13	3.16424e-11
104394	2452	ENSMUSG00000014859	E2f4	1.27799	5.73771	261.041	4.0359e-09	2.78386e-08
104401	8757	ENSMUSG00000054874	Pcnx3	0.364621	6.69759	17.3191	0.00152016	0.0023255
104416	4682	ENSMUSG00000021901	Bap1	0.810323	7.419	225.604	8.84739e-09	5.21184e-08
104418	6270	ENSMUSG00000040479	Dgkz	0.42946	6.84187	30.0026	0.000179637	0.000320823
104433	149	ENSMUSG00000064925	Snora62	-0.387033	-0.0152761	2.00232	0.184213	0.209118
104443	1643	ENSMUSG00000035528	Npffr2	6.42162	1.15135	343.825	9.0651e-10	8.59768e-09
104444	3385	ENSMUSG00000032026	Rexo2	-0.273628	4.51168	8.67759	0.0130563	0.0174068
104445	2560	ENSMUSG00000049521	Cdc42ep1	-0.298405	4.50253	7.65092	0.0180571	0.0236349
104458	3228	ENSMUSG00000018848	Rars	0.956312	6.82265	262.651	3.90422e-09	2.70584e-08
104479	3372	ENSMUSG00000020482	Ccdc117	0.347307	6.1471	13.0257	0.00397942	0.00572564
104570	5694	ENSMUSG00000020463	Ppp4r3b	-0.0606861	7.53063	0.31949	0.583041	0.613355
104601	3871	ENSMUSG00000039110	Mycbpap	1.06094	0.800006	20.9245	0.000758472	0.00121945
104625	6610	ENSMUSG00000020362	Cnot6	0.291827	7.54864	10.476	0.00773256	0.0106634
104662	3837	ENSMUSG00000038335	Tsr1	0.808897	6.2244	152.003	7.2059e-08	2.96039e-07
104681	4883	ENSMUSG00000041920	Slc16a6	0.295361	1.37173	2.4612	0.144447	0.166572
104718	7320	ENSMUSG00000033530	Ttc7b	-0.112009	5.02746	2.32498	0.154995	0.177946
104721	5080	ENSMUSG00000037149	Ddx1	1.0734	7.88225	292.511	2.18103e-09	1.69682e-08
104725	1518	ENSMUSG00000044408	Sptssa	0.0515741	5.6233	0.206287	0.658355	0.685163
104732	4299	ENSMUSG00000037466	Tedc1	1.56853	2.042	26.7139	0.000290238	0.000500496
104771	2692	ENSMUSG00000005078	Jkamp	0.0420695	5.04029	0.365655	0.557415	0.588735
104776	5784	ENSMUSG00000021238	Aldh6a1	-1.84934	5.50471	491.281	1.28659e-10	1.94813e-09
104799	3933	ENSMUSG00000021038	Vipas39	0.245342	6.21738	22.0007	0.000626203	0.00101996
104806	10440	ENSMUSG00000055884	Fancm	1.18767	6.55717	389.73	4.5759e-10	5.16758e-09
104816	3521	ENSMUSG00000037686	Aspg	0.997282	0.285445	11.0053	0.00669001	0.00932008
104831	5619	ENSMUSG00000036057	Ptpn23	0.274886	5.69992	8.3788	0.0143188	0.0189876
104836	4007	ENSMUSG00000020659	Cbll1	0.576418	4.34266	17.5687	0.00144447	0.00221739
[truncated: 13,867 more rows]

## Sheet: deg_edgeR_tissuePA2_HIRE1del-WT
ENTREZID	width	ENSEMBL	SYMBOL	logFC	logCPM	F	PValue	FDR
[truncated: 15,667 more rows]

## Sheet: deg_edgeR_tissuePA3_HIRE1del-WT
ENTREZID	width	ENSEMBL	SYMBOL	logFC	logCPM	F	PValue	FDR
[truncated: 15,667 more rows]
