# Supplementary material for: A multiple super-enhancer region establishes inter-TAD interactions and controls Hoxa function in cranial neural crest
Source: Nat Commun. 2023 Jun 5;14:3242. doi: 10.1038/s41467-023-38953-0 (PMC10241789; doi:10.1038/s41467-023-38953-0)
Supplement: Supplementary file 7 — Supplementary Data 4 [file 41467_2023_38953_MOESM7_ESM.xlsx]

## Sheet: Supplementary_Table_4
	motif.id	motif.name	motif.family	motif.class	Cl1_log2enr	Cl2_log2enr	Cl3_log2enr	residual_peaks_log2enr	Cl1_negLog10Padj	Cl2_negLog10Padj	Cl3_negLog10Padj	residual_peaks_negLog10Padj
MA0004.1	MA0004.1	Arnt	PAS domain factors	Basic helix-loop-helix factors (bHLH)	0.713647	0.201695	-0.267657	-0.255521	7.08542	0.58343	0	0
MA0006.1	MA0006.1	Ahr::Arnt	PAS domain factors	Basic helix-loop-helix factors (bHLH)	0.454597	0.0106258	-0.286834	-0.0486952	3.35515	0	0	0
MA0019.1	MA0019.1	Ddit3::Cebpa	C/EBP-related	Basic leucine zipper factors (bZIP)	0.133454	0.0438613	-0.0428634	-0.0450988	0.414024	0.0367984	0	0
MA0025.1	MA0025.1	NFIL3	C/EBP-related	Basic leucine zipper factors (bZIP)	0.392281	0.0918069	-0.385427	-0.110595	2.39688	0.154975	0	0
MA0029.1	MA0029.1	Mecom	Factors with multiple dispersed zinc fingers	C2H2 zinc finger factors	0.844696	0.221134	-0.198284	-0.43244	10.8739	0.661668	0	0
MA0030.1	MA0030.1	FOXF2	Forkhead box (FOX) factors	Fork head / winged helix factors	0.264104	0.701095	-0.315564	-0.322598	1.39516	9.67951	0	0
MA0031.1	MA0031.1	FOXD1	Forkhead box (FOX) factors	Fork head / winged helix factors	0.326056	0.700531	-0.600156	-0.28521	1.37494	6.44204	0	0
MA0038.1	MA0038.1	Gfi1	More than 3 adjacent zinc finger factors	C2H2 zinc finger factors	0.548328	0.102413	-0.225425	-0.190792	14.5645	0.520528	0	0
MA0040.1	MA0040.1	Foxq1	Forkhead box (FOX) factors	Fork head / winged helix factors	0.392255	0.430981	-0.188881	-0.272074	4.30247	4.80414	0	0
MA0041.1	MA0041.1	Foxd3	Forkhead box (FOX) factors	Fork head / winged helix factors	0.382938	0.310872	-0.359908	-0.183734	8.33628	4.76125	0	0
MA0051.1	MA0051.1	IRF2	Interferon-regulatory factors	Tryptophan cluster factors	0.565531	0.10343	-0.373269	-0.179162	4.48727	0.179948	0	0
MA0056.1	MA0056.1	MZF1	More than 3 adjacent zinc finger factors	C2H2 zinc finger factors	0	0	0	0	0	0	0	0
MA0057.1	MA0057.1	MZF1(var.2)	More than 3 adjacent zinc finger factors	C2H2 zinc finger factors	0.553806	0.185305	-0.352883	-0.156948	9.65664	1.23939	0	0
MA0059.1	MA0059.1	MAX::MYC	bHLH-ZIP factors	Basic helix-loop-helix factors (bHLH)	0.656783	-0.0993247	-0.345177	-0.137305	6.57405	0	0	0
MA0063.1	MA0063.1	Nkx2-5	NK-related factors	Homeo domain factors	-0.033009	0.780723	-0.255645	-0.268055	0	14.948	0	0
MA0066.1	MA0066.1	PPARG	Thyroid hormone receptor-related factors (NR1)	Nuclear receptors with C4 zinc fingers	0.373928	0.238212	-0.170273	-0.169753	0.983458	0.454554	0	0
MA0067.1	MA0067.1	Pax2	Paired domain only	Paired box factors	0	0	0	0	0	0	0	0
MA0069.1	MA0069.1	Pax6	Paired plus homeo domain	Paired box factors	0.323539	0.250902	-0.254506	-0.154841	1.30621	0.767608	0	0
MA0070.1	MA0070.1	PBX1	TALE-type homeo domain factors	Homeo domain factors	0.552756	0.145587	-0.303909	-0.210878	6.28456	0.448389	0	0
MA0071.1	MA0071.1	RORA	Thyroid hormone receptor-related factors (NR1)	Nuclear receptors with C4 zinc fingers	0.112209	0.797152	-0.489447	-0.250299	0.377509	18.4999	0	0
MA0072.1	MA0072.1	RORA(var.2)	Thyroid hormone receptor-related factors (NR1)	Nuclear receptors with C4 zinc fingers	0.38912	0.375467	-0.00481966	-0.303519	1.51783	1.39516	0	0
MA0073.1	MA0073.1	RREB1	Factors with multiple dispersed zinc fingers	C2H2 zinc finger factors	0.608989	0.132898	-0.150869	-0.211864	9.19361	0.538943	0	0
MA0074.1	MA0074.1	RXRA::VDR	RXR-related receptors (NR2)	Nuclear receptors with C4 zinc fingers	-0.0232206	0.536635	-0.441205	-0.0966196	0	2.40279	0	0
MA0077.1	MA0077.1	SOX9	SOX-related factors	High-mobility group (HMG) domain factors	0.27315	0.117595	-0.51788	-0.00479546	1.90736	0.402617	0	0
MA0078.1	MA0078.1	Sox17	SOX-related factors	High-mobility group (HMG) domain factors	0.305734	0.133112	-0.378483	-0.0637362	3.58778	0.721687	0	0
MA0081.1	MA0081.1	SPIB	Ets-related factors	Tryptophan cluster factors	0.312589	0.190811	-0.176197	-0.117057	8.20381	3.07137	0	0
MA0084.1	MA0084.1	SRY	SOX-related factors	High-mobility group (HMG) domain factors	0.324444	0.349787	-0.320327	-0.181974	4.25575	4.59539	0	0
MA0087.1	MA0087.1	Sox5	SOX-related factors	High-mobility group (HMG) domain factors	0.26109	0.217034	-0.377065	-0.0815097	3.05178	1.99418	0	0
MA0089.1	MA0089.1	MAFG::NFE2L1	Maf-related factors	Basic leucine zipper factors (bZIP)	0	0	0	0	0	0	0	0
MA0091.1	MA0091.1	TAL1::TCF3	Tal-related factors	Basic helix-loop-helix factors (bHLH)	0.554865	-0.210646	-0.0591161	-0.162824	15.0139	0	0	0
MA0092.1	MA0092.1	Hand1::Tcf3	Tal-related factors	Basic helix-loop-helix factors (bHLH)	0.519497	0.0533092	-0.200232	-0.167932	15.5573	0.201553	0	0
MA0101.1	MA0101.1	REL	NF-kappaB-related factors	Rel homology region (RHR) factors	0.408201	0.225532	-0.0617991	-0.208652	3.30999	1.11964	0	0
MA0107.1	MA0107.1	RELA	NF-kappaB-related factors	Rel homology region (RHR) factors	0.384769	0.028473	-0.186885	-0.0972479	2.42373	0	0	0
MA0108.2	MA0108.2	TBP	TBP-related factors	TATA-binding proteins	0.451182	-0.00230768	-0.259831	-0.120349	5.26901	0	0	0
MA0109.1	MA0109.1	HLTF	Myb/SANT domain factors	Tryptophan cluster factors	0	0	0	0	0	0	0	0
MA0111.1	MA0111.1	Spz1	NA	Basic helix-loop-helix factors (bHLH)	0.609449	0.0713487	-0.278497	-0.168571	8.82894	0.1651	0	0
MA0115.1	MA0115.1	NR1H2::RXRA	Thyroid hormone receptor-related factors (NR1)	Nuclear receptors with C4 zinc fingers	-0.242715	1.47012	-0.499036	-0.73335	0	12.7613	0	0
MA0116.1	MA0116.1	Znf423	Factors with multiple dispersed zinc fingers	C2H2 zinc finger factors	0.4722	0.304	-0.0359441	-0.268269	1.76559	0.874541	0	0
MA0119.1	MA0119.1	NFIC::TLX1	Nuclear factor 1	SMAD/NF-1 DNA-binding domain factors	1.08975	-0.454698	-0.0183651	-0.346557	16.4436	0	0	0
MA0125.1	MA0125.1	Nobox	Paired-related HD factors	Homeo domain factors	-0.189766	0.781936	-0.260187	-0.213441	0	21.2741	0	0
MA0130.1	MA0130.1	ZNF354C	More than 3 adjacent zinc finger factors	C2H2 zinc finger factors	0	0	0	0	0	0	0	0
MA0135.1	MA0135.1	Lhx3	HD-LIM factors	Homeo domain factors	0.382604	0.344279	-0.674558	-0.144851	2.99883	2.31303	0	0
MA0139.1	MA0139.1	CTCF	More than 3 adjacent zinc finger factors	C2H2 zinc finger factors	-0.831704	-0.652624	-0.32346	0.585292	0	0	0	177.992
MA0142.1	MA0142.1	Pou5f1::Sox2	POU domain factors	Homeo domain factors	0.437097	0.180468	-0.187615	-0.20631	6.16507	0.972379	0	0
MA0149.1	MA0149.1	EWSR1-FLI1	Ets-related factors	Tryptophan cluster factors	0.867977	-0.316437	-0.105061	-0.307395	3.973	0	0	0
MA0062.2	MA0062.2	Gabpa	Ets-related factors	Tryptophan cluster factors	0.192451	0.11784	-0.0663656	-0.0811754	0.495418	0.235698	0	0
MA0138.2	MA0138.2	REST	Factors with multiple dispersed zinc fingers	C2H2 zinc finger factors	0.269801	0.375534	0.250223	-0.348484	0.486526	0.960633	0.488424	0
MA0002.2	MA0002.2	RUNX1	Runt-related factors	Runt domain factors	0.433494	0.233412	-0.213565	-0.173885	9.65664	2.82299	0	0
MA0047.2	MA0047.2	Foxa2	Forkhead box (FOX) factors	Fork head / winged helix factors	0.285587	0.647904	-0.499494	-0.24453	2.96433	15.625	0	0
MA0065.2	MA0065.2	Pparg::Rxra	Thyroid hormone receptor-related factors (NR1)	Nuclear receptors with C4 zinc fingers	0.320774	0.531863	-0.284294	-0.219871	3.99397	13.3581	0	0
MA0151.1	MA0151.1	Arid3a	ARID-related factors	ARID domain factors	0.335307	0.371481	-0.266735	-0.201421	7.20336	8.27402	0	0
MA0152.1	MA0152.1	NFATC2	NFAT-related factors	Rel homology region (RHR) factors	0.387735	0.0917426	-0.178093	-0.139472	10.265	0.593278	0	0
MA0155.1	MA0155.1	INSM1	Factors with multiple dispersed zinc fingers	C2H2 zinc finger factors	0.44366	0.453053	-0.327055	-0.201629	3.61264	4.49548	0	0
MA0158.1	MA0158.1	HOXA5	HOX-related factors	Homeo domain factors	-0.0188736	0.797518	-0.331863	-0.252579	0	14.619	0	0
MA0159.1	MA0159.1	RARA::RXRA	Thyroid hormone receptor-related factors (NR1)	Nuclear receptors with C4 zinc fingers	0.265584	0.489268	-0.225014	-0.214403	1.1414	4.05585	0	0
MA0160.1	MA0160.1	NR4A2	NGFI-B-related receptors (NR4)	Nuclear receptors with C4 zinc fingers	0.162831	0.76498	-0.47515	-0.25447	0.802628	20.0053	0	0
MA0163.1	MA0163.1	PLAG1	More than 3 adjacent zinc finger factors	C2H2 zinc finger factors	0.474191	0.00958113	-0.231131	-0.0693707	2.39124	0	0	0
MA0164.1	MA0164.1	Nr2e3	RXR-related receptors (NR2)	Nuclear receptors with C4 zinc fingers	0.321988	0.00258597	-0.28505	-0.0323104	2.67686	0	0	0
MA0259.1	MA0259.1	ARNT::HIF1A	PAS domain factors	Basic helix-loop-helix factors (bHLH)	0.640821	0.0793803	-0.0439319	-0.232289	5.12709	0.100156	0	0
MA0146.2	MA0146.2	Zfx	More than 3 adjacent zinc finger factors	C2H2 zinc finger factors	0.532782	0.209104	-0.326687	-0.130962	5.07864	1.04646	0	0
MA0519.1	MA0519.1	Stat5a::Stat5b	STAT factors	STAT domain factors	0.468728	0.210842	-0.245991	-0.181649	8.67239	1.70194	0	0
MA0518.1	MA0518.1	Stat4	STAT factors	STAT domain factors	0.399405	0.175241	-0.168036	-0.167039	6.47128	1.25454	0	0
MA0517.1	MA0517.1	STAT1::STAT2	STAT factors	STAT domain factors	0.465608	0.245429	-0.0478919	-0.26361	7.38367	1.89436	0	0
MA0516.1	MA0516.1	SP2	Three-zinc finger KrÃ¼ppel-related factors	C2H2 zinc finger factors	0.551337	0.157374	-0.256967	-0.13218	11.7339	1.26484	0	0
MA0515.1	MA0515.1	Sox6	SOX-related factors	High-mobility group (HMG) domain factors	0.343533	0.293213	-0.318302	-0.149353	5.23777	3.75236	0	0
MA0514.1	MA0514.1	Sox3	SOX-related factors	High-mobility group (HMG) domain factors	0.335944	0.233888	-0.142451	-0.165562	7.66208	3.65251	0	0
MA0513.1	MA0513.1	SMAD2::SMAD3::SMAD4	SMAD factors	SMAD/NF-1 DNA-binding domain factors	0.418848	0.0845144	-0.213549	-0.107658	5.82455	0.327676	0	0
MA0509.1	MA0509.1	Rfx1	RFX-related factors	Fork head / winged helix factors	0.374485	0.0341401	-0.435195	-0.0232349	2.43168	0.00598182	0	0
MA0507.1	MA0507.1	POU2F2	POU domain factors	Homeo domain factors	0.325881	0.347115	-0.222662	-0.200838	2.82983	2.67741	0	0
MA0506.1	MA0506.1	NRF1	Jun-related factors	Basic leucine zipper factors (bZIP)	0.717618	0.198518	-0.193537	-0.24768	3.38948	0.327676	0	0
MA0505.1	MA0505.1	Nr5a2	FTZ-F1-related receptors (NR5)	Nuclear receptors with C4 zinc fingers	0.377287	0.587787	-0.428756	-0.254834	2.81663	7.7792	0	0
MA0504.1	MA0504.1	NR2C2	RXR-related receptors (NR2)	Nuclear receptors with C4 zinc fingers	0.0583878	0.819858	-0.187177	-0.319417	0.0742655	15.0924	0	0
MA0503.1	MA0503.1	Nkx2-5(var.2)	NK-related factors	Homeo domain factors	0.346124	0.0775311	-0.156176	-0.0942653	4.09456	0.28414	0	0
MA0502.1	MA0502.1	NFYB	NFY	Other alpha	0.321453	0.347535	-0.126996	-0.203329	1.24359	1.45879	0	0
MA0501.1	MA0501.1	MAF::NFE2	Maf-related factors	Basic leucine zipper factors (bZIP)	0.556021	0.0527403	-0.17407	-0.200548	3.507	0.021799	0	0
MA0500.1	MA0500.1	Myog	MyoD / ASC-related factors	Basic helix-loop-helix factors (bHLH)	0.522507	-0.0506216	-0.201145	-0.105068	15.1847	0	0	0
MA0499.1	MA0499.1	Myod1	MyoD / ASC-related factors	Basic helix-loop-helix factors (bHLH)	0.474579	-0.061086	-0.172594	-0.089355	12.3143	0	0	0
MA0497.1	MA0497.1	MEF2C	Regulators of differentiation	MADS box factors	0.469142	0.0671455	-0.347676	-0.13328	9.01545	0.218091	0	0
MA0494.1	MA0494.1	Nr1h3::Rxra	Thyroid hormone receptor-related factors (NR1)	Nuclear receptors with C4 zinc fingers	0.0842243	0.440799	-0.283716	-0.114567	0.169573	3.65887	0	0
MA0493.1	MA0493.1	Klf1	Three-zinc finger KrÃ¼ppel-related factors	C2H2 zinc finger factors	0.522872	0.0447885	-0.0349304	-0.176714	7.07563	0.0850267	0	0
MA0492.1	MA0492.1	JUND(var.2)	Jun-related factors	Basic leucine zipper factors (bZIP)	0.6744	-0.0263335	-0.19848	-0.230904	8.02719	0	0	0
MA0491.1	MA0491.1	JUND	Jun-related factors	Basic leucine zipper factors (bZIP)	0.424757	-0.119855	0.0277995	-0.134805	2.5663	0	0	0
MA0490.1	MA0490.1	JUNB	Jun-related factors	Basic leucine zipper factors (bZIP)	0.443249	0.0347462	-0.0370065	-0.173854	3.65062	0.00929503	0	0
MA0489.1	MA0489.1	JUN(var.2)	Jun-related factors	Basic leucine zipper factors (bZIP)	0.560868	0.150102	0.0106275	-0.272494	6.43799	0.495418	0	0
MA0488.1	MA0488.1	JUN	Jun-related factors	Basic leucine zipper factors (bZIP)	0.636454	0.340734	-0.385415	-0.282336	7.43704	1.88574	0	0
MA0485.1	MA0485.1	Hoxc9	HOX-related factors	Homeo domain factors	0.611699	0.173644	0.0223107	-0.319702	9.21779	0.70669	0	0
MA0484.1	MA0484.1	HNF4G	RXR-related receptors (NR2)	Nuclear receptors with C4 zinc fingers	0.250099	0.611274	-0.276426	-0.25753	1.9773	13.4155	0	0
MA0483.1	MA0483.1	Gfi1b	More than 3 adjacent zinc finger factors	C2H2 zinc finger factors	0.473354	0.166478	-0.302355	-0.151478	8.71748	1.07497	0	0
MA0482.1	MA0482.1	Gata4	GATA-type zinc fingers	Other C4 zinc finger-type factors	0.622701	0.171142	-0.24123	-0.266308	9.36291	0.678132	0	0
MA0480.1	MA0480.1	Foxo1	Forkhead box (FOX) factors	Fork head / winged helix factors	0.409211	0.361798	-0.242604	-0.22075	8.50256	6.32217	0	0
MA0479.1	MA0479.1	FOXH1	Forkhead box (FOX) factors	Fork head / winged helix factors	0.466619	0.296406	-0.153566	-0.249995	5.56777	2.0711	0	0
MA0478.1	MA0478.1	FOSL2	Fos-related factors	Basic leucine zipper factors (bZIP)	0.468847	-0.0306757	-0.0211165	-0.176067	3.78918	0	0	0
MA0477.1	MA0477.1	FOSL1	Fos-related factors	Basic leucine zipper factors (bZIP)	0.423071	0.0988666	-0.0662246	-0.166555	2.71298	0.191721	0	0
MA0476.1	MA0476.1	FOS	Fos-related factors	Basic leucine zipper factors (bZIP)	0.347504	0.0809272	-0.0443202	-0.144695	2.33279	0.1651	0	0
MA0471.1	MA0471.1	E2F6	E2F-related factors	Fork head / winged helix factors	0.525691	0.119622	-0.118214	-0.176061	9.13799	0.607128	0	0
MA0470.1	MA0470.1	E2F4	E2F-related factors	Fork head / winged helix factors	0.272241	-0.209524	0.0175648	-0.011566	0.608869	0	0	0
MA0468.1	MA0468.1	DUX4	Paired-related HD factors	Homeo domain factors	0.414877	0.172269	-0.237317	-0.164622	2.68334	0.486526	0	0
MA0467.1	MA0467.1	Crx	Paired-related HD factors	Homeo domain factors	0.339783	0.406366	-0.2587	-0.208848	2.59273	3.67299	0	0
MA0465.1	MA0465.1	CDX2	HOX-related factors	Homeo domain factors	0.466188	-0.0861478	-0.243788	-0.106123	6.37163	0	0	0
MA0463.1	MA0463.1	Bcl6	More than 3 adjacent zinc finger factors	C2H2 zinc finger factors	0.454835	0.233707	-0.280223	-0.171823	7.18073	1.86322	0	0
MA0462.1	MA0462.1	BATF::JUN	B-ATF-related factors	Basic leucine zipper factors (bZIP)	0.433033	0.0705463	-0.0471756	-0.176821	4.27551	0.149501	0	0
MA0520.1	MA0520.1	Stat6	STAT factors	STAT domain factors	0.380396	0.167598	-0.301348	-0.132272	4.26217	0.831861	0	0
MA0521.1	MA0521.1	Tcf12	E2A-related factors	Basic helix-loop-helix factors (bHLH)	0.512893	-0.0510529	-0.196421	-0.102804	14.2154	0	0	0
MA0523.1	MA0523.1	TCF7L2	TCF-7-related factors	High-mobility group (HMG) domain factors	0.557107	0.215912	-0.25451	-0.233029	15.5547	2.01701	0	0
MA0527.1	MA0527.1	ZBTB33	Other factors with up to three adjacent zinc fingers	C2H2 zinc finger factors	0.823486	0.229917	0.060947	-0.511998	3.06712	0.269578	0	0
MA0528.1	MA0528.1	ZNF263	More than 3 adjacent zinc finger factors	C2H2 zinc finger factors	0.483437	0.192241	-0.21146	-0.165673	16.9535	2.85615	0	0
MA0102.3	MA0102.3	CEBPA	C/EBP-related	Basic leucine zipper factors (bZIP)	0.260297	0.415843	-0.259461	-0.187679	1.72396	3.97948	0	0
MA0076.2	MA0076.2	ELK4	Ets-related factors	Tryptophan cluster factors	0.314443	0.271422	-0.055371	-0.185708	2.09519	1.72034	0	0
MA0258.2	MA0258.2	ESR2	Steroid hormone receptors (NR3)	Nuclear receptors with C4 zinc fingers	0.177099	0.439268	-0.476782	-0.0856278	0.688336	4.35918	0	0
MA0148.3	MA0148.3	FOXA1	Forkhead box (FOX) factors	Fork head / winged helix factors	0.297351	0.581894	-0.478656	-0.224941	3.40423	12.9689	0	0
MA0035.3	MA0035.3	Gata1	GATA-type zinc fingers	Other C4 zinc finger-type factors	0.646309	0.133862	-0.300631	-0.250812	10.36	0.448389	0	0
MA0050.2	MA0050.2	IRF1	Interferon-regulatory factors	Tryptophan cluster factors	0.42905	0.231607	-0.1918	-0.205177	7.61037	2.01719	0	0
MA0150.2	MA0150.2	Nfe2l2	Jun-related factors	Basic leucine zipper factors (bZIP)	0.504549	0.221816	-0.256225	-0.203757	3.84061	0.781448	0	0
MA0143.3	MA0143.3	Sox2	SOX-related factors	High-mobility group (HMG) domain factors	0.396756	0.236999	-0.304486	-0.141675	3.61211	1.38338	0	0
MA0079.3	MA0079.3	SP1	Three-zinc finger KrÃ¼ppel-related factors	C2H2 zinc finger factors	0.505453	0.187851	-0.221175	-0.144609	12.5756	2.15853	0	0
MA0137.3	MA0137.3	STAT1	STAT factors	STAT domain factors	0.540296	0.0796385	0.0866053	-0.264663	7.44748	0.20365	0.2197	0
MA0144.2	MA0144.2	STAT3	STAT factors	STAT domain factors	0.424971	0.117972	-0.0530466	-0.183701	8.26626	0.682264	0	0
MA0140.2	MA0140.2	GATA1::TAL1	GATA-type zinc fingers	Other C4 zinc finger-type factors	0.506362	0.324944	-0.217099	-0.262596	4.39621	1.67063	0	0
MA0093.2	MA0093.2	USF1	bHLH-ZIP factors	Basic helix-loop-helix factors (bHLH)	0.634614	0.245786	-0.157987	-0.277094	8.17319	1.18848	0	0
MA0095.2	MA0095.2	YY1	More than 3 adjacent zinc finger factors	C2H2 zinc finger factors	0.53423	-0.0678443	-0.55443	-0.0505153	6.0637	0	0	0
MA0591.1	MA0591.1	Bach1::Mafk	Jun-related factors	Basic leucine zipper factors (bZIP)	0.524183	0.0409444	-0.114009	-0.187924	2.73051	0	0	0
MA0593.1	MA0593.1	FOXP2	Forkhead box (FOX) factors	Fork head / winged helix factors	0.299357	0.415811	-0.355048	-0.1864	3.53047	6.52875	0	0
MA0594.1	MA0594.1	Hoxa9	HOX-related factors	Homeo domain factors	0.547558	0.136698	0.156217	-0.323025	6.75948	0.437107	0.493569	0
MA0595.1	MA0595.1	SREBF1	bHLH-ZIP factors	Basic helix-loop-helix factors (bHLH)	0.520059	0.344088	-0.214018	-0.240158	4.76852	2.14491	0	0
MA0596.1	MA0596.1	SREBF2	bHLH-ZIP factors	Basic helix-loop-helix factors (bHLH)	0.408916	0.283882	-0.202658	-0.178355	3.28138	1.60813	0	0
MA0597.1	MA0597.1	THAP1	THAP-related factors	C2CH THAP-type zinc finger factors	0.239754	0.288241	-0.459603	-0.0434394	0.741845	1.12581	0	0
MA0599.1	MA0599.1	KLF5	Three-zinc finger KrÃ¼ppel-related factors	C2H2 zinc finger factors	0.546419	0.161446	-0.1455	-0.176256	15.4149	1.65513	0	0
MA0601.1	MA0601.1	Arid3b	ARID-related factors	ARID domain factors	0.323365	0.372969	-0.479319	-0.15573	4.47667	5.61374	0	0
MA0602.1	MA0602.1	Arid5a	ARID-related factors	ARID domain factors	0.622578	0.290076	-0.308981	-0.31461	9.55299	1.72372	0	0
MA0603.1	MA0603.1	Arntl	PAS domain factors	Basic helix-loop-helix factors (bHLH)	0.555218	0.328555	-0.155588	-0.261421	3.52794	1.25194	0	0
MA0604.1	MA0604.1	Atf1	CREB-related factors	Basic leucine zipper factors (bZIP)	0.458474	-0.100047	-0.451538	-0.0236479	2.03155	0	0	0
MA0605.1	MA0605.1	Atf3	Fos-related factors	Basic leucine zipper factors (bZIP)	0.596418	0.0101898	-0.444198	-0.147808	4.36142	0	0	0
MA0606.1	MA0606.1	NFAT5	NFAT-related factors	Rel homology region (RHR) factors	0.401792	0.0375728	-0.294059	-0.0996268	14.0838	0.149501	0	0
MA0607.1	MA0607.1	Bhlha15	Tal-related factors	Basic helix-loop-helix factors (bHLH)	0.615396	-0.206914	-0.230424	-0.139688	34.2579	0	0	0
MA0608.1	MA0608.1	Creb3l2	CREB-related factors	Basic leucine zipper factors (bZIP)	0.775848	0.0437759	-0.333039	-0.223314	5.95914	0	0	0
MA0609.1	MA0609.1	Crem	CREB-related factors	Basic leucine zipper factors (bZIP)	0.553839	-0.159223	-0.364912	-0.102512	2.29681	0	0	0
MA0610.1	MA0610.1	DMRT3	DMRT	DM-type intertwined zinc finger factors	0.446419	0.17405	-0.230212	-0.182724	5.82998	0.819525	0	0
MA0611.1	MA0611.1	Dux	Paired-related HD factors	Homeo domain factors	0.429939	0.254005	-0.0794651	-0.228802	5.96394	1.9628	0	0
MA0612.1	MA0612.1	EMX1	NK-related factors	Homeo domain factors	-0.289058	0.90989	-0.589819	-0.193629	0	21.1079	0	0
MA0613.1	MA0613.1	FOXG1	Forkhead box (FOX) factors	Fork head / winged helix factors	0.374577	0.567081	-0.42927	-0.273517	3.06812	6.75948	0	0
MA0614.1	MA0614.1	Foxj2	Forkhead box (FOX) factors	Fork head / winged helix factors	0.380247	0.576278	-0.315288	-0.294687	4.70408	10.7367	0	0
MA0615.1	MA0615.1	Gmeb1	GMEB	SAND domain factors	0.690998	-0.430463	-0.0286383	-0.218986	2.35775	0	0	0
MA1099.1	MA1099.1	Hes1	Hairy-related factors	Basic helix-loop-helix factors (bHLH)	0.268071	-0.0383404	-0.19488	0.025067	0.342224	0	0	0.159796
MA0616.1	MA0616.1	Hes2	Hairy-related factors	Basic helix-loop-helix factors (bHLH)	0.45728	0.381046	-0.342654	-0.214831	2.68259	1.80759	0	0
MA0617.1	MA0617.1	Id2	HLH domain only	Basic helix-loop-helix factors (bHLH)	0.717041	0.188885	-0.263887	-0.253476	7.14483	0.515801	0	0
MA0618.1	MA0618.1	LBX1	NK-related factors	Homeo domain factors	0.00444313	0.670031	-0.528257	-0.159945	0	15.0389	0	0
MA0619.1	MA0619.1	LIN54	NA	CRC domain	0.416645	0.13212	-0.329021	-0.134758	11.4792	1.07497	0	0
MA0621.1	MA0621.1	mix-a	Paired-related HD factors	Homeo domain factors	-0.4053	0.843406	-0.619605	-0.12855	0	16.6719	0	0
MA0622.1	MA0622.1	Mlxip	bHLH-ZIP factors	Basic helix-loop-helix factors (bHLH)	0.717041	0.188885	-0.263887	-0.253476	7.14483	0.515801	0	0
MA0623.1	MA0623.1	Neurog1	Tal-related factors	Basic helix-loop-helix factors (bHLH)	0.629666	-0.164606	-0.189213	-0.213085	9.01622	0	0	0
MA0624.1	MA0624.1	NFATC1	NFAT-related factors	Rel homology region (RHR) factors	0.556849	0.0774031	-0.182234	-0.214491	17.5985	0.35328	0	0
MA0625.1	MA0625.1	NFATC3	NFAT-related factors	Rel homology region (RHR) factors	0.489583	0.0708538	-0.191807	-0.176271	14.9824	0.337323	0	0
MA0626.1	MA0626.1	Npas2	PAS domain factors	Basic helix-loop-helix factors (bHLH)	0.647465	0.121907	-0.161744	-0.240362	7.75975	0.312984	0	0
MA0627.1	MA0627.1	Pou2f3	POU domain factors	Homeo domain factors	0.383747	0.422073	-0.21947	-0.255078	3.46904	3.6565	0	0
MA0628.1	MA0628.1	POU6F1	POU domain factors	Homeo domain factors	-0.405281	0.812643	-0.536666	-0.122969	0	11.9894	0	0
MA0629.1	MA0629.1	Rhox11	Paired-related HD factors	Homeo domain factors	0.491428	0.390137	-0.270428	-0.26105	5.47888	3.21588	0	0
MA0630.1	MA0630.1	SHOX	Paired-related HD factors	Homeo domain factors	-0.200265	0.74872	-0.544985	-0.150139	0	10.8117	0	0
MA0631.1	MA0631.1	Six3	HD-SINE factors	Homeo domain factors	0.399971	0.00222977	0.00141483	-0.177768	1.5888	0	0	0
MA0632.1	MA0632.1	Tcfl5	PAS domain factors	Basic helix-loop-helix factors (bHLH)	0.115663	-0.0738464	-0.114455	0.0778046	0.1651	0	0	1.6833
MA0633.1	MA0633.1	Twist2	Tal-related factors	Basic helix-loop-helix factors (bHLH)	0.609371	-0.139062	-0.042486	-0.22527	21.2538	0	0	0
MA0634.1	MA0634.1	ALX3	Paired-related HD factors	Homeo domain factors	-0.190014	0.83753	-0.511692	-0.202079	0	19.0295	0	0
MA0007.3	MA0007.3	Ar	Steroid hormone receptors (NR3)	Nuclear receptors with C4 zinc fingers	0.229254	-0.0691915	-0.253471	0.00806389	0.30327	0	0	0.0139416
MA0635.1	MA0635.1	BARHL2	NK-related factors	Homeo domain factors	0.627445	0.243713	-0.183219	-0.29612	7.25678	1.02549	0	0
MA0636.1	MA0636.1	BHLHE41	Hairy-related factors	Basic helix-loop-helix factors (bHLH)	0.521184	0.0542074	-0.269657	-0.135892	1.25192	0	0	0
MA0637.1	MA0637.1	CENPB	NA	Psq-type HTH domain	0.313364	0.374864	-0.244108	-0.220526	0.485836	0.691082	0	0
MA0638.1	MA0638.1	CREB3	CREB-related factors	Basic leucine zipper factors (bZIP)	0.133977	-0.129318	-0.259125	0.144147	0.113679	0	0	5.7431
MA0639.1	MA0639.1	DBP	C/EBP-related	Basic leucine zipper factors (bZIP)	0.542891	-0.153889	-0.328813	-0.118868	3.02611	0	0	0
MA0154.3	MA0154.3	EBF1	Early B-Cell Factor-related factors	Rel homology region (RHR) factors	0.0059713	0.629199	-0.726126	-0.071999	0	4.87941	0	0
MA0598.2	MA0598.2	EHF	Ets-related factors	Tryptophan cluster factors	0.287926	0.171578	-0.30641	-0.0680237	0.93766	0.383501	0	0
MA0640.1	MA0640.1	ELF3	Ets-related factors	Tryptophan cluster factors	0.244423	0.184287	-0.275416	-0.0739414	0.479074	0.2983	0	0
MA0641.1	MA0641.1	ELF4	Ets-related factors	Tryptophan cluster factors	0.0733319	-0.0379147	-0.221442	0.0845132	0.0319943	0	0	3.31314
MA0136.2	MA0136.2	ELF5	Ets-related factors	Tryptophan cluster factors	0.326147	0.312302	-0.17539	-0.178067	3.97575	3.71369	0	0
MA0027.2	MA0027.2	EN1	NK-related factors	Homeo domain factors	-0.391236	0.741771	-0.447323	-0.0972395	0	21.7085	0	0
MA0642.1	MA0642.1	EN2	NK-related factors	Homeo domain factors	-0.235031	0.734272	-0.347811	-0.155161	0	13.0403	0	0
MA0643.1	MA0643.1	Esrrg	Steroid hormone receptors (NR3)	Nuclear receptors with C4 zinc fingers	0.103846	0.740042	-0.442024	-0.234968	0.270113	12.1696	0	0
MA0644.1	MA0644.1	ESX1	Paired-related HD factors	Homeo domain factors	-0.192656	0.848795	-0.446679	-0.219385	0	17.1837	0	0
MA0645.1	MA0645.1	ETV6	Ets-related factors	Tryptophan cluster factors	0.206656	0.321204	-0.231481	-0.118659	0.932374	2.25302	0	0
MA0475.2	MA0475.2	FLI1	Ets-related factors	Tryptophan cluster factors	0.350624	0.338359	-0.0486507	-0.232762	1.46673	1.42065	0	0
MA0042.2	MA0042.2	FOXI1	Forkhead box (FOX) factors	Fork head / winged helix factors	0.359804	0.547834	-0.295339	-0.270753	6.0333	13.8675	0	0
MA0033.2	MA0033.2	FOXL1	Forkhead box (FOX) factors	Fork head / winged helix factors	0.375136	0.451298	-0.23822	-0.253858	8.16219	10.7525	0	0
MA0157.2	MA0157.2	FOXO3	Forkhead box (FOX) factors	Fork head / winged helix factors	0.408358	0.690148	-0.554302	-0.321991	2.76694	8.14202	0	0
MA0646.1	MA0646.1	GCM1	GCM factors	GCM domain factors	0.851332	0.0878928	-0.421209	-0.259614	8.21596	0.100959	0	0
MA0647.1	MA0647.1	GRHL1	Grainyhead-related factors	Grainyhead domain factors	0.552879	-0.200607	-0.241122	-0.117901	2.99883	0	0	0
MA0648.1	MA0648.1	GSC	Paired-related HD factors	Homeo domain factors	0.3311	0.202821	-0.0717829	-0.174198	2.02471	0.810517	0	0
MA0649.1	MA0649.1	HEY2	Hairy-related factors	Basic helix-loop-helix factors (bHLH)	0.648231	0.266325	-0.238659	-0.241668	3.82148	0.708494	0	0
MA0131.2	MA0131.2	HINFP	Factors with multiple dispersed zinc fingers	C2H2 zinc finger factors	0.0341851	0.050142	-0.368348	0.114592	0	0	0	3.56553
MA0043.2	MA0043.2	HLF	C/EBP-related	Basic leucine zipper factors (bZIP)	0.387104	0.172506	-0.232061	-0.163141	2.21863	0.455753	0	0
MA0046.2	MA0046.2	HNF1A	POU domain factors	Homeo domain factors	0.13997	0.602397	-0.306897	-0.239603	0.339108	5.02528	0	0
MA0153.2	MA0153.2	HNF1B	POU domain factors	Homeo domain factors	0.198126	0.47198	-0.240737	-0.21769	0.475679	2.32399	0	0
MA0650.1	MA0650.1	HOXA13	HOX-related factors	Homeo domain factors	0.524867	0.130712	-0.263742	-0.199727	11.1911	0.679149	0	0
MA0651.1	MA0651.1	HOXC11	HOX-related factors	Homeo domain factors	0.378934	0.215946	-0.177944	-0.19267	1.89215	0.61512	0	0
MA0486.2	MA0486.2	HSF1	HSF factors	Heat shock factors	0.398926	-0.255904	-0.223715	-0.0148014	1.25454	0	0	0
MA0652.1	MA0652.1	IRF8	Interferon-regulatory factors	Tryptophan cluster factors	-0.153875	0.442539	-0.184843	-0.0999201	0	0.8871	0	0
MA0653.1	MA0653.1	IRF9	Interferon-regulatory factors	Tryptophan cluster factors	0.141606	0.183661	-0.281999	-0.0486199	0.0850267	0.1651	0	0
MA0654.1	MA0654.1	ISX	Paired-related HD factors	Homeo domain factors	-0.192939	0.706529	-0.393876	-0.145917	0	24.6781	0	0
MA0655.1	MA0655.1	JDP2	Fos-related factors	Basic leucine zipper factors (bZIP)	0.163655	0.246176	-0.242312	-0.0773371	0.327822	0.626946	0	0
MA0656.1	MA0656.1	JDP2(var.2)	Fos-related factors	Basic leucine zipper factors (bZIP)	0.687253	-0.605052	-0.194174	-0.111325	2.72164	0	0	0
MA0657.1	MA0657.1	KLF13	Three-zinc finger KrÃ¼ppel-related factors	C2H2 zinc finger factors	-0.118382	0.155783	-0.420382	0.159414	0	0.132862	0	5.53028
MA0658.1	MA0658.1	LHX6	HD-LIM factors	Homeo domain factors	-0.44018	0.694695	-0.466294	-0.0551518	0	9.32351	0	0
MA0659.1	MA0659.1	MAFG	Maf-related factors	Basic leucine zipper factors (bZIP)	0.629835	0.292196	-0.428094	-0.247168	3.82859	0.828462	0	0
MA0660.1	MA0660.1	MEF2B	Regulators of differentiation	MADS box factors	0.462751	0.0769093	0.071924	-0.273667	1.61562	0.0368664	0.0201706	0
MA0661.1	MA0661.1	MEOX1	HOX-related factors	Homeo domain factors	-0.0860914	0.856297	-0.511166	-0.229374	0	22.9416	0	0
MA0662.1	MA0662.1	MIXL1	Paired-related HD factors	Homeo domain factors	-0.236545	0.892398	-0.542741	-0.225426	0	19.1816	0	0
MA0663.1	MA0663.1	MLX	bHLH-ZIP factors	Basic helix-loop-helix factors (bHLH)	0.626204	-0.0769672	-0.277655	-0.140558	2.48102	0	0	0
MA0664.1	MA0664.1	MLXIPL	bHLH-ZIP factors	Basic helix-loop-helix factors (bHLH)	0.662357	0.0590084	-0.260024	-0.201622	4.14649	0.0221996	0	0
MA0665.1	MA0665.1	MSC	Tal-related factors	Basic helix-loop-helix factors (bHLH)	0.618012	0.0540745	-0.190386	-0.194384	10.4969	0.107789	0	0
MA0666.1	MA0666.1	MSX1	NK-related factors	Homeo domain factors	-0.165408	0.770784	-0.310576	-0.205442	0	28.139	0	0
MA0667.1	MA0667.1	MYF6	MyoD / ASC-related factors	Basic helix-loop-helix factors (bHLH)	0.596009	0.132744	-0.171093	-0.235994	7.58499	0.424317	0	0
MA0668.1	MA0668.1	NEUROD2	Tal-related factors	Basic helix-loop-helix factors (bHLH)	0.569614	-0.179373	-0.114744	-0.178564	10.1524	0	0	0
MA0669.1	MA0669.1	NEUROG2	Tal-related factors	Basic helix-loop-helix factors (bHLH)	0.590692	0.006535	-0.0972807	-0.248199	6.3688	0	0	0
MA0670.1	MA0670.1	NFIA	Nuclear factor 1	SMAD/NF-1 DNA-binding domain factors	0.664343	0.0566098	-0.287335	-0.207193	23.216	0.20365	0	0
MA0671.1	MA0671.1	NFIX	Nuclear factor 1	SMAD/NF-1 DNA-binding domain factors	0.681979	0.0381633	-0.306774	-0.205608	15.383	0.0536863	0	0
MA0048.2	MA0048.2	NHLH1	Tal-related factors	Basic helix-loop-helix factors (bHLH)	0.558581	-0.0171202	-0.301086	-0.0933866	9.6705	0	0	0
MA0672.1	MA0672.1	NKX2-3	NK-related factors	Homeo domain factors	0.447819	0.416802	-0.273035	-0.237259	7.1705	6.16592	0	0
MA0673.1	MA0673.1	NKX2-8	NK-related factors	Homeo domain factors	0.429908	0.433404	-0.223889	-0.251285	5.6944	5.80262	0	0
MA0674.1	MA0674.1	NKX6-1	NK-related factors	Homeo domain factors	0.071839	0.762396	-0.438133	-0.251677	0.234839	22.7858	0	0
MA0675.1	MA0675.1	NKX6-2	NK-related factors	Homeo domain factors	-0.084191	0.77635	-0.624922	-0.179116	0	15.6529	0	0
MA0676.1	MA0676.1	Nr2e1	RXR-related receptors (NR2)	Nuclear receptors with C4 zinc fingers	0.424914	0.423594	-0.415022	-0.217471	7.13964	6.83419	0	0
MA0677.1	MA0677.1	Nr2f6	RXR-related receptors (NR2)	Nuclear receptors with C4 zinc fingers	-0.58316	1.32236	-0.613339	-0.418524	0	27.2709	0	0
MA0678.1	MA0678.1	OLIG2	Tal-related factors	Basic helix-loop-helix factors (bHLH)	0.761432	0.0324811	-0.285389	-0.328828	14.1043	0.00126062	0	0
MA0679.1	MA0679.1	ONECUT1	HD-CUT factors	Homeo domain factors	0.430586	0.115606	-0.141234	-0.227164	1.50806	0.118216	0	0
MA0068.2	MA0068.2	PAX4	Paired plus homeo domain	Paired box factors	-0.38305	0.79294	-0.587445	-0.104038	0	12.316	0	0
MA0680.1	MA0680.1	PAX7	Paired plus homeo domain	Paired box factors	0.0628848	0.48584	-0.33748	-0.1568	0	1.38757	0	0
MA0681.1	MA0681.1	Phox2b	Paired-related HD factors	Homeo domain factors	0.173486	0.5462	-0.25657	-0.22481	0.706083	6.22843	0	0
MA0682.1	MA0682.1	Pitx1	Paired-related HD factors	Homeo domain factors	0.468664	0.238441	-0.15923	-0.225522	5.28844	1.35825	0	0
MA0683.1	MA0683.1	POU4F2	POU domain factors	Homeo domain factors	0.181363	0.138853	-0.125884	-0.0788298	0.332742	0.186486	0	0
MA0075.2	MA0075.2	Prrx2	Paired-related HD factors	Homeo domain factors	-0.223184	0.850137	-0.675965	-0.176199	0	13.7738	0	0
MA0684.1	MA0684.1	RUNX3	Runt-related factors	Runt domain factors	0.555671	0.185645	-0.275938	-0.201671	6.93719	0.805664	0	0
MA0512.2	MA0512.2	Rxra	RXR-related receptors (NR2)	Nuclear receptors with C4 zinc fingers	-0.799613	1.41454	-0.60734	-0.49851	0	13.2148	0	0
MA0685.1	MA0685.1	SP4	Three-zinc finger KrÃ¼ppel-related factors	C2H2 zinc finger factors	0.261417	0.121586	-0.134562	-0.0669088	0.455504	0.135957	0	0
MA0686.1	MA0686.1	SPDEF	Ets-related factors	Tryptophan cluster factors	0.499646	0.128637	0.00537383	-0.256463	1.72181	0.138824	0	0
MA0080.4	MA0080.4	SPI1	Ets-related factors	Tryptophan cluster factors	0.622312	0.241931	-0.192278	-0.330902	2.11138	0.353297	0	0
MA0687.1	MA0687.1	SPIC	Ets-related factors	Tryptophan cluster factors	0.405626	0.175558	-0.32481	-0.130828	5.01604	0.962577	0	0
MA0083.3	MA0083.3	SRF	Responders to external signals (SRF/RLM1)	MADS box factors	0.603697	-0.35468	-0.12108	-0.158039	1.60096	0	0	0
MA0009.2	MA0009.2	T	Brachyury-related factors	T-Box factors	0.21358	-0.0283671	-0.151638	0.00204426	0.279267	0	0	0
MA0688.1	MA0688.1	TBX2	TBX2-related factors	T-Box factors	0.486878	0.00458142	-0.0883832	-0.178714	6.24309	0	0	0
MA0689.1	MA0689.1	TBX20	TBX1-related factors	T-Box factors	0.533907	0.17878	-0.045092	-0.272565	5.12997	0.613881	0	0
MA0690.1	MA0690.1	TBX21	TBrain-related factors	T-Box factors	0.485733	0.00572881	-0.0516424	-0.195245	4.25683	0	0	0
MA0090.2	MA0090.2	TEAD1	TEF-1-related factors	TEA domain factors	0.25885	0.259345	-0.259112	-0.114791	3.07673	2.89483	0	0
MA0691.1	MA0691.1	TFAP4	bHLH-ZIP factors	Basic helix-loop-helix factors (bHLH)	0.484591	-0.0476222	-0.366803	-0.0512982	5.64301	0	0	0
MA0145.3	MA0145.3	TFCP2	CP2-related factors	Grainyhead domain factors	0.348012	0.13988	-0.170061	-0.126299	1.22839	0.234322	0	0
MA0692.1	MA0692.1	TFEB	bHLH-ZIP factors	Basic helix-loop-helix factors (bHLH)	0.753575	0.174263	-0.198946	-0.306743	11.0599	0.576119	0	0
MA0694.1	MA0694.1	ZBTB7B	More than 3 adjacent zinc finger factors	C2H2 zinc finger factors	0.29177	0.209679	-0.34623	-0.075928	0.756149	0.45459	0	0
MA0695.1	MA0695.1	ZBTB7C	More than 3 adjacent zinc finger factors	C2H2 zinc finger factors	0.328148	0.256039	-0.334629	-0.0835865	1.45166	1.0124	0	0
MA0696.1	MA0696.1	ZIC1	More than 3 adjacent zinc finger factors	C2H2 zinc finger factors	-0.0872996	-0.292272	-0.164797	0.224674	0	0	0	17.8312
MA0697.1	MA0697.1	ZIC3	More than 3 adjacent zinc finger factors	C2H2 zinc finger factors	0.272985	0.0293578	-0.0875934	-0.0629818	0.594607	0	0	0
MA0698.1	MA0698.1	ZBTB18	More than 3 adjacent zinc finger factors	C2H2 zinc finger factors	0.621379	-0.264996	-0.149078	-0.1428	19.2318	0	0	0
MA0699.1	MA0699.1	LBX2	NK-related factors	Homeo domain factors	-0.168254	0.749082	-0.511358	-0.15866	0	12.3655	0	0
MA0700.1	MA0700.1	LHX2	HD-LIM factors	Homeo domain factors	-0.326973	0.795362	-0.498848	-0.137302	0	17.4951	0	0
MA0701.1	MA0701.1	LHX9	HD-LIM factors	Homeo domain factors	-0.249551	0.845607	-0.512093	-0.191495	0	22.9289	0	0
MA0702.1	MA0702.1	LMX1A	HD-LIM factors	Homeo domain factors	-0.182289	0.872342	-0.653344	-0.20797	0	16.3927	0	0
MA0703.1	MA0703.1	LMX1B	HD-LIM factors	Homeo domain factors	-0.146894	0.784431	-0.726941	-0.154433	0	10.4683	0	0
MA0704.1	MA0704.1	Lhx4	HD-LIM factors	Homeo domain factors	-0.26914	0.86635	-0.614861	-0.179954	0	18.2251	0	0
MA0705.1	MA0705.1	Lhx8	HD-LIM factors	Homeo domain factors	-0.473391	0.902897	-0.701598	-0.134449	0	12.9156	0	0
MA0706.1	MA0706.1	MEOX2	HOX-related factors	Homeo domain factors	-0.223268	0.802488	-0.393286	-0.191363	0	14.4925	0	0
MA0707.1	MA0707.1	MNX1	HOX-related factors	Homeo domain factors	-1.04267e-05	0.725907	-0.352627	-0.225683	0	21.1733	0	0
MA0708.1	MA0708.1	MSX2	NK-related factors	Homeo domain factors	-0.224532	0.785808	-0.360694	-0.187443	0	29.8686	0	0
MA0709.1	MA0709.1	Msx3	NK-related factors	Homeo domain factors	-0.197785	0.753359	-0.325208	-0.181523	0	30.2033	0	0
MA0122.2	MA0122.2	NKX3-2	NK-related factors	Homeo domain factors	0.346928	0.359399	-0.198371	-0.207131	3.52794	3.70641	0	0
MA0710.1	MA0710.1	NOTO	NK-related factors	Homeo domain factors	-0.121339	0.712511	-0.506372	-0.144768	0	18.5523	0	0
MA0124.2	MA0124.2	Nkx3-1	NK-related factors	Homeo domain factors	0.346721	0.346848	-0.160294	-0.217329	3.16939	3.12087	0	0
MA0711.1	MA0711.1	OTX1	Paired-related HD factors	Homeo domain factors	0.456791	0.303927	-0.0600501	-0.26585	3.508	1.57138	0	0
MA0712.1	MA0712.1	OTX2	Paired-related HD factors	Homeo domain factors	0.468791	0.186644	-0.21191	-0.193125	5.84362	0.948539	0	0
MA0132.2	MA0132.2	PDX1	HOX-related factors	Homeo domain factors	-0.118675	0.754893	-0.457102	-0.173492	0	30.2005	0	0
MA0713.1	MA0713.1	PHOX2A	Paired-related HD factors	Homeo domain factors	0.219376	0.529587	-0.206819	-0.247204	1.26855	6.9401	0	0
MA0714.1	MA0714.1	PITX3	Paired-related HD factors	Homeo domain factors	0.46581	0.230963	-0.12849	-0.222633	4.69913	1.18848	0	0
MA0715.1	MA0715.1	PROP1	Paired-related HD factors	Homeo domain factors	0.152954	0.498918	-0.36287	-0.175254	0.430054	3.71272	0	0
MA0716.1	MA0716.1	PRRX1	Paired-related HD factors	Homeo domain factors	-0.221435	0.739835	-0.445146	-0.148337	0	23.0708	0	0
MA0717.1	MA0717.1	RAX2	Paired-related HD factors	Homeo domain factors	-0.256225	0.77495	-0.569655	-0.141783	0	14.5541	0	0
MA0718.1	MA0718.1	RAX	Paired-related HD factors	Homeo domain factors	-0.17867	0.756996	-0.418131	-0.174296	0	23.2631	0	0
MA0719.1	MA0719.1	RHOXF1	Paired-related HD factors	Homeo domain factors	0.545451	0.116721	-0.362617	-0.164886	5.4403	0.286069	0	0
MA0720.1	MA0720.1	Shox2	Paired-related HD factors	Homeo domain factors	-0.233459	0.728861	-0.417484	-0.141753	0	25.0316	0	0
MA0721.1	MA0721.1	UNCX	Paired-related HD factors	Homeo domain factors	-0.252598	0.816252	-0.568893	-0.165987	0	17.0849	0	0
MA0722.1	MA0722.1	VAX1	NK-related factors	Homeo domain factors	-0.475158	0.862351	-0.55472	-0.134616	0	15.7992	0	0
MA0723.1	MA0723.1	VAX2	NK-related factors	Homeo domain factors	-0.374897	0.865454	-0.510101	-0.168937	0	19.8646	0	0
MA0724.1	MA0724.1	VENTX	NK-related factors	Homeo domain factors	0.00159145	0.61369	-0.171712	-0.207295	0	8.56173	0	0
MA0725.1	MA0725.1	VSX1	Paired-related HD factors	Homeo domain factors	-0.475158	0.862351	-0.55472	-0.134616	0	15.7992	0	0
MA0726.1	MA0726.1	VSX2	Paired-related HD factors	Homeo domain factors	-0.461652	0.871618	-0.56815	-0.13864	0	17.8904	0	0
MA0112.3	MA0112.3	ESR1	Steroid hormone receptors (NR3)	Nuclear receptors with C4 zinc fingers	-0.115266	0.155432	-0.197671	0.0984437	0	0.107789	0	1.42772
MA0141.3	MA0141.3	ESRRB	Steroid hormone receptors (NR3)	Nuclear receptors with C4 zinc fingers	-0.0194668	0.67572	-0.34283	-0.184291	0	4.42688	0	0
MA0592.2	MA0592.2	Esrra	Steroid hormone receptors (NR3)	Nuclear receptors with C4 zinc fingers	0.282286	0.624265	0.0660321	-0.380551	0.678132	3.24577	0.0227902	0
MA0114.3	MA0114.3	Hnf4a	RXR-related receptors (NR2)	Nuclear receptors with C4 zinc fingers	-0.181911	0.48431	-0.276407	-0.0685305	0	1.12976	0	0
MA0017.2	MA0017.2	NR2F1	RXR-related receptors (NR2)	Nuclear receptors with C4 zinc fingers	-0.0227196	0.937836	-0.757197	-0.22809	0	28.8698	0	0
MA0113.3	MA0113.3	NR3C1	Steroid hormone receptors (NR3)	Nuclear receptors with C4 zinc fingers	0.43916	-0.221383	0.0475507	-0.181542	0.887581	0	0	0
MA0727.1	MA0727.1	NR3C2	Steroid hormone receptors (NR3)	Nuclear receptors with C4 zinc fingers	0.263173	-0.0194334	0.0768087	-0.199094	0.350289	0	0	0
MA0728.1	MA0728.1	Nr2f6(var.2)	RXR-related receptors (NR2)	Nuclear receptors with C4 zinc fingers	-0.157536	0.591834	-0.352536	-0.102469	0	1.51901	0	0
MA0729.1	MA0729.1	RARA	Thyroid hormone receptor-related factors (NR1)	Nuclear receptors with C4 zinc fingers	-0.0110957	0.115601	-0.297921	0.121465	0	0.0464574	0	2.06523
MA0730.1	MA0730.1	RARA(var.2)	Thyroid hormone receptor-related factors (NR1)	Nuclear receptors with C4 zinc fingers	-0.0182083	1.06608	-0.411283	-0.494128	0	6.03221	0	0
MA0731.1	MA0731.1	BCL6B	More than 3 adjacent zinc finger factors	C2H2 zinc finger factors	-0.0136728	0.152343	0.164755	-0.256981	0	0.1651	0.20498	0
MA0472.2	MA0472.2	EGR2	Three-zinc finger KrÃ¼ppel-related factors	C2H2 zinc finger factors	0.261681	0.124763	-0.466617	0.061184	0.419845	0.109276	0	1.52509
MA0732.1	MA0732.1	EGR3	Three-zinc finger KrÃ¼ppel-related factors	C2H2 zinc finger factors	0.181384	0.0455648	-0.076619	-0.0634689	0.174619	0	0	0
MA0733.1	MA0733.1	EGR4	Three-zinc finger KrÃ¼ppel-related factors	C2H2 zinc finger factors	0.410896	0.118414	-0.142253	-0.121315	2.03713	0.250968	0	0
MA0734.1	MA0734.1	GLI2	More than 3 adjacent zinc finger factors	C2H2 zinc finger factors	0.229655	0.672373	-0.557413	-0.187714	0.530379	4.65956	0	0
MA0735.1	MA0735.1	GLIS1	More than 3 adjacent zinc finger factors	C2H2 zinc finger factors	-0.0354298	0.127996	-0.0528881	-0.0546663	0	0.247685	0	0
MA0736.1	MA0736.1	GLIS2	More than 3 adjacent zinc finger factors	C2H2 zinc finger factors	0.211595	0.256386	0.291813	-0.310424	0.286197	0.45036	0.623926	0
MA0737.1	MA0737.1	GLIS3	More than 3 adjacent zinc finger factors	C2H2 zinc finger factors	0.104415	0.288984	0.100928	-0.273877	0.0312248	0.40544	0.0312248	0
MA0738.1	MA0738.1	HIC2	Factors with multiple dispersed zinc fingers	C2H2 zinc finger factors	0.453438	0.0580488	-0.281773	-0.0954727	4.82302	0.113679	0	0
MA0739.1	MA0739.1	Hic1	Factors with multiple dispersed zinc fingers	C2H2 zinc finger factors	0.514124	0.0511206	-0.200265	-0.149514	7.31735	0.100681	0	0
MA0740.1	MA0740.1	KLF14	Three-zinc finger KrÃ¼ppel-related factors	C2H2 zinc finger factors	0.369076	-0.0981092	-0.160723	-0.0150286	1.17591	0	0	0
MA0741.1	MA0741.1	KLF16	Three-zinc finger KrÃ¼ppel-related factors	C2H2 zinc finger factors	0.494481	0.130207	-0.189593	-0.134272	7.30294	0.708494	0	0
MA0742.1	MA0742.1	Klf12	Three-zinc finger KrÃ¼ppel-related factors	C2H2 zinc finger factors	0.355128	0.0174068	-0.248242	-0.0121261	1.0262	0	0	0
MA0743.1	MA0743.1	SCRT1	More than 3 adjacent zinc finger factors	C2H2 zinc finger factors	0.534788	0.237603	-0.0931808	-0.301983	1.97004	0.432429	0	0
MA0744.1	MA0744.1	SCRT2	More than 3 adjacent zinc finger factors	C2H2 zinc finger factors	0.307336	0.185481	-0.0576126	-0.180625	0.607559	0.250968	0	0
MA0745.1	MA0745.1	SNAI2	More than 3 adjacent zinc finger factors	C2H2 zinc finger factors	0.564701	-0.119221	-0.207597	-0.108857	11.3216	0	0	0
MA0746.1	MA0746.1	SP3	Three-zinc finger KrÃ¼ppel-related factors	C2H2 zinc finger factors	0.514146	0.0975421	-0.192001	-0.134542	9.56345	0.495075	0	0
MA0747.1	MA0747.1	SP8	Three-zinc finger KrÃ¼ppel-related factors	C2H2 zinc finger factors	0.520509	0.0985253	-0.161734	-0.148154	8.05348	0.430054	0	0
MA0748.1	MA0748.1	YY2	More than 3 adjacent zinc finger factors	C2H2 zinc finger factors	0.363984	-0.0313917	0.206846	-0.21048	1.17751	0	0.459415	0
MA0749.1	MA0749.1	ZBED1	BED zinc finger factors	C2H2 zinc finger factors	0.170187	0.168552	0.00514953	-0.325449	0.22427	0.219051	0	0
MA0751.1	MA0751.1	ZIC4	More than 3 adjacent zinc finger factors	C2H2 zinc finger factors	0.158762	0.00393878	-0.112378	0.00250715	0.372826	0	0	0
MA0088.2	MA0088.2	ZNF143	More than 3 adjacent zinc finger factors	C2H2 zinc finger factors	0.434869	-0.160496	-0.060868	-0.0825748	0.915378	0	0	0
MA0752.1	MA0752.1	ZNF410	More than 3 adjacent zinc finger factors	C2H2 zinc finger factors	0.268495	0.0899745	-0.357058	-0.0484566	0.372028	0.00126062	0	0
MA0753.1	MA0753.1	ZNF740	Other factors with up to three adjacent zinc fingers	C2H2 zinc finger factors	0.642349	0.279482	-0.123437	-0.262311	9.43745	2.11322	0	0
MA0754.1	MA0754.1	CUX1	HD-CUT factors	Homeo domain factors	0.344646	0.00354281	-0.182918	-0.0988756	1.54995	0	0	0
MA0755.1	MA0755.1	CUX2	HD-CUT factors	Homeo domain factors	0.276156	0.178484	-0.227144	-0.122496	0.921477	0.38554	0	0
MA0756.1	MA0756.1	ONECUT2	HD-CUT factors	Homeo domain factors	0.424977	0.286755	-0.146583	-0.276868	1.98292	0.840584	0	0
MA0757.1	MA0757.1	ONECUT3	HD-CUT factors	Homeo domain factors	0.483604	0.248173	-0.298563	-0.256057	2.77494	0.700341	0	0
MA0469.2	MA0469.2	E2F3	E2F-related factors	Fork head / winged helix factors	0.254061	0.117671	-0.20883	-0.169138	0.437107	0.0678637	0	0
MA0758.1	MA0758.1	E2F7	E2F-related factors	Fork head / winged helix factors	-0.114656	-0.294207	0.0180617	0.191758	0	0	0	5.06366
MA0473.2	MA0473.2	ELF1	Ets-related factors	Tryptophan cluster factors	0.223584	0.113194	-0.000656005	-0.125947	0.384188	0.109276	0	0
MA0759.1	MA0759.1	ELK3	Ets-related factors	Tryptophan cluster factors	0.266125	0.301567	-0.0133496	-0.206113	0.768041	1.02579	0	0
MA0760.1	MA0760.1	ERF	Ets-related factors	Tryptophan cluster factors	0.364541	0.453729	-0.166874	-0.258863	1.80017	2.85079	0	0
MA0474.2	MA0474.2	ERG	Ets-related factors	Tryptophan cluster factors	0.334621	0.371847	0.0291442	-0.254789	2.11566	2.67999	0	0
MA0098.3	MA0098.3	ETS1	Ets-related factors	Tryptophan cluster factors	0.390082	0.418903	0.00618623	-0.287468	2.77649	3.29202	0	0
MA0761.1	MA0761.1	ETV1	Ets-related factors	Tryptophan cluster factors	0.328403	0.316086	-0.0918896	-0.196657	1.38986	1.35317	0	0
MA0762.1	MA0762.1	ETV2	Ets-related factors	Tryptophan cluster factors	0.333599	0.330615	-0.112033	-0.214053	1.55921	1.54913	0	0
MA0763.1	MA0763.1	ETV3	Ets-related factors	Tryptophan cluster factors	0.258802	0.245377	-0.187184	-0.126673	0.817325	0.763716	0	0
MA0764.1	MA0764.1	ETV4	Ets-related factors	Tryptophan cluster factors	0.308541	0.379768	-0.151895	-0.194432	1.34582	2.08036	0	0
MA0765.1	MA0765.1	ETV5	Ets-related factors	Tryptophan cluster factors	0.282679	0.101611	0.100487	-0.177442	0.812399	0.137617	0.157311	0
MA0156.2	MA0156.2	FEV	Ets-related factors	Tryptophan cluster factors	0.354492	0.312613	-0.096682	-0.203101	1.67063	1.36315	0	0
MA0766.1	MA0766.1	GATA5	GATA-type zinc fingers	Other C4 zinc finger-type factors	0.642971	0.173161	-0.244585	-0.281696	10.1095	0.685709	0	0
MA0767.1	MA0767.1	GCM2	GCM factors	GCM domain factors	0.624437	0.0600528	-0.156178	-0.228756	5.02407	0.0502973	0	0
MA0768.1	MA0768.1	LEF1	TCF-7-related factors	High-mobility group (HMG) domain factors	0.36402	0.0987663	-0.320457	-0.0976637	2.51266	0.219051	0	0
MA0769.1	MA0769.1	Tcf7	TCF-7-related factors	High-mobility group (HMG) domain factors	0.416633	0.215483	-0.434089	-0.133043	3.64304	0.95451	0	0
MA0770.1	MA0770.1	HSF2	HSF factors	Heat shock factors	0.54548	-0.170636	-0.142842	-0.133952	3.17238	0	0	0
MA0771.1	MA0771.1	HSF4	HSF factors	Heat shock factors	0.51725	-0.0822338	-0.308245	-0.0998039	4.50037	0	0	0
MA0772.1	MA0772.1	IRF7	Interferon-regulatory factors	Tryptophan cluster factors	0.467779	0.0163456	-0.13112	-0.17474	2.73931	0	0	0
MA0052.3	MA0052.3	MEF2A	Regulators of differentiation	MADS box factors	0.389862	0.360246	-0.212023	-0.240598	2.03582	1.59621	0	0
MA0773.1	MA0773.1	MEF2D	Regulators of differentiation	MADS box factors	0.173972	0.246531	-0.0313764	-0.170028	0.260496	0.456653	0	0
MA0498.2	MA0498.2	MEIS1	TALE-type homeo domain factors	Homeo domain factors	0.500775	0.403061	-0.141729	-0.29788	7.95731	4.90814	0	0
MA0774.1	MA0774.1	MEIS2	TALE-type homeo domain factors	Homeo domain factors	0.405488	0.408461	-0.152311	-0.24947	6.92488	7.35172	0	0
MA0775.1	MA0775.1	MEIS3	TALE-type homeo domain factors	Homeo domain factors	0.452092	0.437264	-0.220944	-0.26537	8.50256	7.96476	0	0
MA0776.1	MA0776.1	MYBL1	Myb/SANT domain factors	Tryptophan cluster factors	0.241252	-0.249759	-0.440885	0.191914	0.318252	0	0	7.49272
MA0777.1	MA0777.1	MYBL2	Myb/SANT domain factors	Tryptophan cluster factors	0.599004	-0.228804	0.410466	-0.42807	1.61402	0	0.764424	0
MA0105.4	MA0105.4	NFKB1	NF-kappaB-related factors	Rel homology region (RHR) factors	0.237645	-0.222082	-0.177739	0.057767	0.275865	0	0	0.587164
MA0778.1	MA0778.1	NFKB2	NF-kappaB-related factors	Rel homology region (RHR) factors	0.253348	0.0874225	-0.40657	0.0313166	0.382482	0.0379026	0	0.435685
MA0779.1	MA0779.1	PAX1	Paired domain only	Paired box factors	0.0661039	-0.0228698	-0.0823739	0.0698962	0	0	0	0.832337
MA0780.1	MA0780.1	PAX3	Paired plus homeo domain	Paired box factors	0.156202	0.507794	-0.316927	-0.20941	0.191245	1.67063	0	0
MA0781.1	MA0781.1	PAX9	Paired domain only	Paired box factors	-0.132821	-0.302868	-0.0206334	0.407134	0	0	0	24.5257
MA0782.1	MA0782.1	PKNOX1	TALE-type homeo domain factors	Homeo domain factors	0.392487	0.0145492	-0.0939046	-0.124112	0.749682	0	0	0
MA0783.1	MA0783.1	PKNOX2	TALE-type homeo domain factors	Homeo domain factors	0.504914	0.134989	-0.125162	-0.236424	1.36864	0.109276	0	0
MA0784.1	MA0784.1	POU1F1	POU domain factors	Homeo domain factors	0.328807	0.425143	-0.371383	-0.201264	2.84405	4.21135	0	0
MA0785.1	MA0785.1	POU2F1	POU domain factors	Homeo domain factors	0.425849	0.226322	-0.179798	-0.216646	6.78445	1.63873	0	0
MA0786.1	MA0786.1	POU3F1	POU domain factors	Homeo domain factors	0.371552	0.278745	-0.301334	-0.18168	5.73692	2.71431	0	0
MA0787.1	MA0787.1	POU3F2	POU domain factors	Homeo domain factors	0.410443	0.382675	-0.317924	-0.23421	5.39436	4.03596	0	0
MA0788.1	MA0788.1	POU3F3	POU domain factors	Homeo domain factors	0.309792	0.341119	-0.268587	-0.182	3.14303	3.29202	0	0
MA0789.1	MA0789.1	POU3F4	POU domain factors	Homeo domain factors	0.418243	0.234835	-0.251465	-0.192729	5.31946	1.4556	0	0
MA0790.1	MA0790.1	POU4F1	POU domain factors	Homeo domain factors	0.346634	0.216953	-0.13514	-0.186458	3.68815	1.30286	0	0
MA0791.1	MA0791.1	POU4F3	POU domain factors	Homeo domain factors	0.395308	0.304743	-0.222292	-0.218784	4.38271	2.27248	0	0
MA0792.1	MA0792.1	POU5F1B	POU domain factors	Homeo domain factors	0.381783	0.207879	-0.159689	-0.188767	6.08951	1.55921	0	0
MA0793.1	MA0793.1	POU6F2	POU domain factors	Homeo domain factors	0.204752	0.70534	-0.454535	-0.259144	1.19386	14.6022	0	0
MA0794.1	MA0794.1	PROX1	HD-PROS factors	Homeo domain factors	0.739335	-0.0989843	-0.181559	-0.285518	2.97126	0	0	0
MA0600.2	MA0600.2	RFX2	RFX-related factors	Fork head / winged helix factors	0.258578	0.09572	-0.411064	0.00235045	0.485836	0.0676907	0	0
MA0795.1	MA0795.1	SMAD3	SMAD factors	SMAD/NF-1 DNA-binding domain factors	0.120976	0.110849	-0.762404	0.163548	0.113679	0.0976994	0	9.32964
MA0796.1	MA0796.1	TGIF1	TALE-type homeo domain factors	Homeo domain factors	0.320316	0.0596877	-0.0823932	-0.129137	0.475679	0	0	0
MA0797.1	MA0797.1	TGIF2	TALE-type homeo domain factors	Homeo domain factors	0.489892	0.194095	-0.154769	-0.213633	2.12572	0.382482	0	0
MA0798.1	MA0798.1	RFX3	RFX-related factors	Fork head / winged helix factors	0.452738	0.0283794	-0.325679	-0.0955641	2.01199	0	0	0
MA0799.1	MA0799.1	RFX4	RFX-related factors	Fork head / winged helix factors	0.411275	0.0733715	-0.347336	-0.0775649	1.89257	0.0706148	0	0
MA0510.2	MA0510.2	RFX5	RFX-related factors	Fork head / winged helix factors	0.143681	0.0804984	-0.423057	0.0569411	0.177991	0.045412	0	1.53426
MA0511.2	MA0511.2	RUNX2	Runt-related factors	Runt domain factors	0.537277	0.142726	-0.358938	-0.157987	5.84362	0.461649	0	0
MA0800.1	MA0800.1	EOMES	TBrain-related factors	T-Box factors	0.525618	-0.00481797	-0.213408	-0.164287	6.0943	0	0	0
MA0801.1	MA0801.1	MGA	TBX6-related factors	T-Box factors	0.48207	-0.0855307	-0.147685	-0.121572	6.16746	0	0	0
MA0802.1	MA0802.1	TBR1	TBrain-related factors	T-Box factors	0.623032	0.0497637	-0.139298	-0.247423	9.03797	0.0677207	0	0
MA0803.1	MA0803.1	TBX15	TBX1-related factors	T-Box factors	0.637207	-0.243302	-0.16001	-0.131598	9.59825	0	0	0
MA0804.1	MA0804.1	TBX19	Brachyury-related factors	T-Box factors	0.0874861	0.0941657	-0.081088	-0.0339145	0.0536863	0.0600042	0	0
MA0805.1	MA0805.1	TBX1	TBX1-related factors	T-Box factors	0.508192	-0.0662748	-0.11752	-0.151536	6.38709	0	0	0
MA0806.1	MA0806.1	TBX4	TBX2-related factors	T-Box factors	0.549988	-0.194718	-0.00517394	-0.157582	7.2643	0	0	0
MA0807.1	MA0807.1	TBX5	TBX2-related factors	T-Box factors	0.585156	-0.284295	-0.0982302	-0.124235	7.84596	0	0	0
MA0808.1	MA0808.1	TEAD3	TEF-1-related factors	TEA domain factors	0.297715	0.287481	-0.19387	-0.157524	3.5144	3.08749	0	0
MA0809.1	MA0809.1	TEAD4	TEF-1-related factors	TEA domain factors	0.324297	0.227524	-0.106007	-0.17342	5.62691	2.61209	0	0
MA0810.1	MA0810.1	TFAP2A(var.2)	AP-2	Basic helix-span-helix factors (bHSH)	0.338234	0.18771	-0.28365	-0.0695474	1.97542	0.810221	0	0
MA0003.3	MA0003.3	TFAP2A	AP-2	Basic helix-span-helix factors (bHSH)	0.442475	0.367512	-0.33825	-0.165251	3.33879	2.79338	0	0
MA0811.1	MA0811.1	TFAP2B	AP-2	Basic helix-span-helix factors (bHSH)	0.187517	0.293989	-0.349378	-0.0429497	0.618672	1.70781	0	0
MA0812.1	MA0812.1	TFAP2B(var.2)	AP-2	Basic helix-span-helix factors (bHSH)	0.319366	0.479762	-0.24307	-0.206985	1.35317	3.65411	0	0
MA0813.1	MA0813.1	TFAP2B(var.3)	AP-2	Basic helix-span-helix factors (bHSH)	0.554458	0.188714	-0.138903	-0.199311	3.01298	0.473807	0	0
MA0524.2	MA0524.2	TFAP2C	AP-2	Basic helix-span-helix factors (bHSH)	0.1353	0.301945	-0.255186	-0.0604157	0.350289	1.7644	0	0
MA0814.1	MA0814.1	TFAP2C(var.2)	AP-2	Basic helix-span-helix factors (bHSH)	0.300606	0.386758	-0.341869	-0.128048	1.53222	2.98098	0	0
MA0815.1	MA0815.1	TFAP2C(var.3)	AP-2	Basic helix-span-helix factors (bHSH)	0.548906	0.123081	-0.154883	-0.168727	2.4696	0.189694	0	0
MA0816.1	MA0816.1	Ascl2	MyoD / ASC-related factors	Basic helix-loop-helix factors (bHLH)	0.482549	-0.00726631	-0.164792	-0.118789	10.4722	0	0	0
MA0461.2	MA0461.2	Atoh1	Tal-related factors	Basic helix-loop-helix factors (bHLH)	0.61006	-0.183664	-0.116368	-0.196812	15.79	0	0	0
MA0464.2	MA0464.2	BHLHE40	Hairy-related factors	Basic helix-loop-helix factors (bHLH)	0.488807	0.247811	-0.143807	-0.212595	1.95172	0.533394	0	0
MA0817.1	MA0817.1	BHLHE23	Tal-related factors	Basic helix-loop-helix factors (bHLH)	0.723987	0.0399269	-0.0931117	-0.36778	7.91595	0	0	0
MA0818.1	MA0818.1	BHLHE22	Tal-related factors	Basic helix-loop-helix factors (bHLH)	0.749321	-0.0478079	-0.287964	-0.293429	10.8245	0	0	0
MA0819.1	MA0819.1	CLOCK	PAS domain factors	Basic helix-loop-helix factors (bHLH)	0.667941	0.0538478	-0.177775	-0.253006	8.03841	0.0520265	0	0
MA0820.1	MA0820.1	FIGLA	Tal-related factors	Basic helix-loop-helix factors (bHLH)	0.579753	-0.249011	-0.0374144	-0.138931	18.6586	0	0	0
MA0821.1	MA0821.1	HES5	Hairy-related factors	Basic helix-loop-helix factors (bHLH)	0.538626	-0.00419178	0.00793335	-0.330145	1.29965	0	0	0
MA0822.1	MA0822.1	HES7	Hairy-related factors	Basic helix-loop-helix factors (bHLH)	0.248992	0.0982753	-0.399782	0.0673001	0.30327	0.0139416	0	0.743626
MA0823.1	MA0823.1	HEY1	Hairy-related factors	Basic helix-loop-helix factors (bHLH)	0.602952	0.378501	-0.400933	-0.218546	3.62856	1.42885	0	0
MA0824.1	MA0824.1	ID4	HLH domain only	Basic helix-loop-helix factors (bHLH)	0.70526	-0.262569	-0.120257	-0.160557	17.0602	0	0	0
MA0058.3	MA0058.3	MAX	bHLH-ZIP factors	Basic helix-loop-helix factors (bHLH)	0.750982	0.173181	-0.262564	-0.267322	7.85783	0.444177	0	0
MA0825.1	MA0825.1	MNT	bHLH-ZIP factors	Basic helix-loop-helix factors (bHLH)	0.698652	0.16006	-0.266947	-0.237001	6.56224	0.383501	0	0
MA0826.1	MA0826.1	OLIG1	Tal-related factors	Basic helix-loop-helix factors (bHLH)	0.626354	-0.075895	-0.155788	-0.257166	6.39566	0	0	0
MA0827.1	MA0827.1	OLIG3	Tal-related factors	Basic helix-loop-helix factors (bHLH)	0.6896	-0.110285	-0.219271	-0.246833	14.9199	0	0	0
MA0828.1	MA0828.1	SREBF2(var.2)	bHLH-ZIP factors	Basic helix-loop-helix factors (bHLH)	0.440053	0.213457	-0.0825738	-0.228483	1.18848	0.315509	0	0
MA0829.1	MA0829.1	Srebf1(var.2)	bHLH-ZIP factors	Basic helix-loop-helix factors (bHLH)	0.612002	0.255079	-0.0874516	-0.321549	2.70144	0.495418	0	0
MA0522.2	MA0522.2	TCF3	E2A-related factors	Basic helix-loop-helix factors (bHLH)	0.545338	-0.191002	-0.159402	-0.0920174	17.6111	0	0	0
MA0830.1	MA0830.1	TCF4	E2A-related factors	Basic helix-loop-helix factors (bHLH)	0.610659	-0.247485	-0.23485	-0.0819159	17.9548	0	0	0
MA0832.1	MA0832.1	Tcf21	Tal-related factors	Basic helix-loop-helix factors (bHLH)	0.721096	0.0213097	-0.222138	-0.244598	6.51309	0	0	0
MA0833.1	MA0833.1	ATF4	ATF-4-related factors	Basic leucine zipper factors (bZIP)	0.515362	0.360415	-0.446654	-0.25892	2.62686	1.18731	0	0
MA0834.1	MA0834.1	ATF7	Jun-related factors	Basic leucine zipper factors (bZIP)	0.329089	-0.400194	-0.178286	0.0470632	0.546919	0	0	0.605165
MA0835.1	MA0835.1	BATF3	B-ATF-related factors	Basic leucine zipper factors (bZIP)	0.346047	-0.10993	-0.28492	-0.0371638	0.536706	0	0	0
MA0466.2	MA0466.2	CEBPB	C/EBP-related	Basic leucine zipper factors (bZIP)	0.119371	0.193465	-0.285095	-0.0188212	0.136157	0.324139	0	0
MA0836.1	MA0836.1	CEBPD	C/EBP-related	Basic leucine zipper factors (bZIP)	0.174676	-0.0517924	-0.229474	0.0390388	0.257805	0	0	0.737244
MA0837.1	MA0837.1	CEBPE	C/EBP-related	Basic leucine zipper factors (bZIP)	0.280288	0.20079	-0.586779	-0.0252123	0.857103	0.450791	0	0
MA0838.1	MA0838.1	CEBPG	C/EBP-related	Basic leucine zipper factors (bZIP)	0.0310551	0.258147	-0.316926	-0.0104923	0	0.425777	0	0
MA0839.1	MA0839.1	CREB3L1	CREB-related factors	Basic leucine zipper factors (bZIP)	0.270413	0.188727	-0.00275307	-0.173139	0.419842	0.212317	0	0
MA0840.1	MA0840.1	Creb5	CREB-related factors	Basic leucine zipper factors (bZIP)	0.611144	-0.0996763	-0.031665	-0.253333	2.69518	0	0	0
MA0117.2	MA0117.2	Mafb	Maf-related factors	Basic leucine zipper factors (bZIP)	0.458596	0.308125	-0.162495	-0.241381	7.19011	3.02811	0	0
MA0841.1	MA0841.1	NFE2	Jun-related factors	Basic leucine zipper factors (bZIP)	-0.049351	0.00115845	-0.00464732	0.0139552	0	0	0	0.092912
MA0842.1	MA0842.1	NRL	Maf-related factors	Basic leucine zipper factors (bZIP)	0.488299	0.369147	-0.229	-0.263278	7.57848	4.0598	0	0
MA0843.1	MA0843.1	TEF	TEF-1-related factors	TEA domain factors	0.632559	-0.0465589	-0.285743	-0.210223	3.2818	0	0	0
MA0844.1	MA0844.1	XBP1	XBP-1-related factors	Basic leucine zipper factors (bZIP)	0.246116	-0.00158496	-0.0424087	-0.0848363	0.356727	0	0	0
MA0845.1	MA0845.1	FOXB1	Forkhead box (FOX) factors	Fork head / winged helix factors	0.321445	0.530664	-0.477049	-0.229768	3.94293	9.60881	0	0
MA0032.2	MA0032.2	FOXC1	Forkhead box (FOX) factors	Fork head / winged helix factors	0.398443	0.533381	-0.390101	-0.272359	8.02941	13.1314	0	0
MA0846.1	MA0846.1	FOXC2	Forkhead box (FOX) factors	Fork head / winged helix factors	0.238624	0.518751	-0.302298	-0.215761	3.24652	14.75	0	0
MA0847.1	MA0847.1	FOXD2	Forkhead box (FOX) factors	Fork head / winged helix factors	0.351426	0.54775	-0.366136	-0.257665	4.736	11.2248	0	0
MA0848.1	MA0848.1	FOXO4	Forkhead box (FOX) factors	Fork head / winged helix factors	0.359804	0.547834	-0.295339	-0.270753	6.0333	13.8675	0	0
MA0849.1	MA0849.1	FOXO6	Forkhead box (FOX) factors	Fork head / winged helix factors	0.374877	0.588787	-0.292935	-0.296569	5.13003	12.8214	0	0
MA0850.1	MA0850.1	FOXP3	Forkhead box (FOX) factors	Fork head / winged helix factors	0.387323	0.581709	-0.371232	-0.289043	4.31174	9.61346	0	0
MA0851.1	MA0851.1	Foxj3	Forkhead box (FOX) factors	Fork head / winged helix factors	0.387709	0.570683	-0.380003	-0.283557	5.47888	11.5311	0	0
MA0853.1	MA0853.1	Alx4	Paired-related HD factors	Homeo domain factors	-0.201067	0.938069	-0.762338	-0.223901	0	11.9606	0	0
MA0854.1	MA0854.1	Alx1	Paired-related HD factors	Homeo domain factors	-0.462317	0.787558	-0.620608	-0.0875113	0	9.3082	0	0
MA0855.1	MA0855.1	RXRB	RXR-related receptors (NR2)	Nuclear receptors with C4 zinc fingers	-0.707795	1.37143	-0.734109	-0.473081	0	11.1249	0	0
MA0856.1	MA0856.1	RXRG	RXR-related receptors (NR2)	Nuclear receptors with C4 zinc fingers	-0.826077	1.33397	-0.719046	-0.42541	0	10.9136	0	0
MA0857.1	MA0857.1	Rarb	Thyroid hormone receptor-related factors (NR1)	Nuclear receptors with C4 zinc fingers	0.0153037	0.642103	-0.530127	-0.222272	0	1.80391	0	0
MA0858.1	MA0858.1	Rarb(var.2)	Thyroid hormone receptor-related factors (NR1)	Nuclear receptors with C4 zinc fingers	-0.421338	1.00912	-0.578134	-0.318466	0	4.58025	0	0
MA0859.1	MA0859.1	Rarg	Thyroid hormone receptor-related factors (NR1)	Nuclear receptors with C4 zinc fingers	-0.00962336	0.572136	-0.504082	-0.138604	0	1.41469	0	0
MA0860.1	MA0860.1	Rarg(var.2)	Thyroid hormone receptor-related factors (NR1)	Nuclear receptors with C4 zinc fingers	-0.135494	0.404812	-0.0222353	-0.166373	0	0.764424	0	0
MA0525.2	MA0525.2	TP63	p53-related factors	p53 domain factors	0.299501	-0.0273838	-0.161659	-0.103751	0.459415	0	0	0
MA0106.3	MA0106.3	TP53	p53-related factors	p53 domain factors	0.516347	-0.0547961	-0.06431	-0.255694	1.37657	0	0	0
MA0861.1	MA0861.1	TP73	p53-related factors	p53 domain factors	0.604935	-0.0217416	-0.186352	-0.23477	2.40279	0	0	0
MA0862.1	MA0862.1	GMEB2	GMEB	SAND domain factors	0.630452	-0.0551297	-0.226925	-0.23497	2.15853	0	0	0
MA0863.1	MA0863.1	MTF1	More than 3 adjacent zinc finger factors	C2H2 zinc finger factors	0.638586	0.501504	-0.155747	-0.442888	2.14051	1.33047	0	0
MA0024.3	MA0024.3	E2F1	E2F-related factors	Fork head / winged helix factors	-0.0467144	0.243831	0.167311	-0.190607	0	0.31819	0.1651	0
MA0864.1	MA0864.1	E2F2	E2F-related factors	Fork head / winged helix factors	0.118459	0.0245871	-0.175585	0.0512876	0.045412	0	0	0.456653
MA0865.1	MA0865.1	E2F8	E2F-related factors	Fork head / winged helix factors	0.745673	-0.243264	-0.0777779	-0.287359	2.67961	0	0	0
MA0866.1	MA0866.1	SOX21	SOX-related factors	High-mobility group (HMG) domain factors	0.017231	-0.0302115	-0.00324205	0.00237977	0	0	0	0
MA0867.1	MA0867.1	SOX4	SOX-related factors	High-mobility group (HMG) domain factors	0.0645682	-0.0718856	-0.192118	0.141761	0	0	0	3.14804
MA0868.1	MA0868.1	SOX8	SOX-related factors	High-mobility group (HMG) domain factors	0.136601	0.00648165	-0.137518	-0.0309717	0.117075	0	0	0
MA0869.1	MA0869.1	Sox11	SOX-related factors	High-mobility group (HMG) domain factors	0.183743	-0.0995417	-0.215709	0.0871344	0.200517	0	0	1.2216
MA0870.1	MA0870.1	Sox1	SOX-related factors	High-mobility group (HMG) domain factors	0.0548033	0.196532	-0.155346	-0.0537022	0	0.199662	0	0
MA0871.1	MA0871.1	TFEC	bHLH-ZIP factors	Basic helix-loop-helix factors (bHLH)	0.793999	0.0627563	-0.205255	-0.293748	14.7283	0.105784	0	0
MA0872.1	MA0872.1	TFAP2A(var.3)	AP-2	Basic helix-span-helix factors (bHSH)	0.488244	0.225415	-0.114208	-0.193137	2.2384	0.626946	0	0
MA0028.2	MA0028.2	ELK1	Ets-related factors	Tryptophan cluster factors	0.222227	0.134315	0.098207	-0.168399	0.375836	0.158125	0.0908518	0
MA0873.1	MA0873.1	HOXD12	HOX-related factors	Homeo domain factors	0.516378	-0.161348	-0.233114	-0.12174	2.43773	0	0	0
MA0874.1	MA0874.1	Arx	Paired-related HD factors	Homeo domain factors	-0.00533291	0.660372	-0.664052	-0.13516	0	5.55119	0	0
MA0875.1	MA0875.1	BARX1	NK-related factors	Homeo domain factors	-0.155429	0.802162	-0.37045	-0.20973	0	23.8644	0	0
MA0876.1	MA0876.1	BSX	NK-related factors	Homeo domain factors	-0.251794	0.81881	-0.560712	-0.152937	0	21.0386	0	0
MA0877.1	MA0877.1	Barhl1	NK-related factors	Homeo domain factors	-0.0179354	0.993153	-0.181583	-0.426337	0	10.801	0	0
MA0878.1	MA0878.1	CDX1	HOX-related factors	Homeo domain factors	0.426024	0.109691	-0.217134	-0.14948	7.51819	0.515826	0	0
MA0879.1	MA0879.1	Dlx1	NK-related factors	Homeo domain factors	-0.237393	0.847588	-0.549322	-0.175543	0	13.5423	0	0
MA0880.1	MA0880.1	Dlx3	NK-related factors	Homeo domain factors	-0.203252	0.823857	-0.402668	-0.205967	0	21.1581	0	0
MA0881.1	MA0881.1	Dlx4	NK-related factors	Homeo domain factors	-0.233549	0.774561	-0.421375	-0.158841	0	27.1574	0	0
MA0882.1	MA0882.1	DLX6	NK-related factors	Homeo domain factors	-0.185822	0.669173	-0.341542	-0.136058	0	23.2074	0	0
MA0883.1	MA0883.1	Dmbx1	Paired-related HD factors	Homeo domain factors	0.50476	0.197662	-0.289507	-0.203408	3.78918	0.616184	0	0
MA0884.1	MA0884.1	DUXA	Paired-related HD factors	Homeo domain factors	0.142153	0.209851	-0.278419	-0.0461439	0.486526	0.920408	0	0
MA0885.1	MA0885.1	Dlx2	NK-related factors	Homeo domain factors	-0.127453	0.642279	-0.353369	-0.134988	0	25.3866	0	0
MA0886.1	MA0886.1	EMX2	NK-related factors	Homeo domain factors	-0.315903	0.893134	-0.495699	-0.198021	0	24.8029	0	0
MA0887.1	MA0887.1	EVX1	HOX-related factors	Homeo domain factors	-0.145003	0.773206	-0.74541	-0.111674	0	10.6572	0	0
MA0888.1	MA0888.1	EVX2	HOX-related factors	Homeo domain factors	-0.210974	0.829072	-0.573447	-0.165599	0	13.3309	0	0
MA0889.1	MA0889.1	GBX1	HOX-related factors	Homeo domain factors	-0.245099	0.784441	-0.309846	-0.188607	0	21.4736	0	0
MA0890.1	MA0890.1	GBX2	HOX-related factors	Homeo domain factors	-0.190108	0.791689	-0.413898	-0.18336	0	29.9889	0	0
MA0891.1	MA0891.1	GSC2	Paired-related HD factors	Homeo domain factors	0.377357	0.163807	-0.0611636	-0.181931	1.91022	0.419842	0	0
MA0892.1	MA0892.1	GSX1	HOX-related factors	Homeo domain factors	-0.20804	0.952076	-0.536343	-0.277643	0	11.8338	0	0
MA0893.1	MA0893.1	GSX2	HOX-related factors	Homeo domain factors	-0.213241	0.721244	-0.717057	-0.107132	0	8.12896	0	0
MA0894.1	MA0894.1	HESX1	Paired-related HD factors	Homeo domain factors	-0.101556	0.756399	-0.394871	-0.195981	0	27.9392	0	0
MA0895.1	MA0895.1	HMBOX1	POU domain factors	Homeo domain factors	0.390578	0.17832	-0.338316	-0.131354	2.50604	0.58017	0	0
MA0896.1	MA0896.1	Hmx1	NK-related factors	Homeo domain factors	0.207443	0.702081	-0.280948	-0.295859	0.85249	9.82111	0	0
MA0897.1	MA0897.1	Hmx2	NK-related factors	Homeo domain factors	0.252083	0.624004	-0.271285	-0.279203	1.26405	7.58499	0	0
MA0898.1	MA0898.1	Hmx3	NK-related factors	Homeo domain factors	0.288433	0.613002	-0.427749	-0.259149	1.76418	8.01253	0	0
MA0899.1	MA0899.1	HOXA10	HOX-related factors	Homeo domain factors	0.404959	0.310524	-0.311197	-0.192286	6.62874	3.52929	0	0
MA0900.1	MA0900.1	HOXA2	HOX-related factors	Homeo domain factors	-0.272086	0.947346	-0.762328	-0.191906	0	19.7687	0	0
MA0901.1	MA0901.1	HOXB13	HOX-related factors	Homeo domain factors	0.390927	0.246089	-0.240121	-0.190731	5.03612	1.85812	0	0
MA0902.1	MA0902.1	HOXB2	HOX-related factors	Homeo domain factors	-0.367268	0.936674	-0.629708	-0.195885	0	17.3024	0	0
MA0903.1	MA0903.1	HOXB3	HOX-related factors	Homeo domain factors	-0.141514	0.840434	-0.467766	-0.226272	0	19.5751	0	0
MA0904.1	MA0904.1	Hoxb5	HOX-related factors	Homeo domain factors	0.0808262	0.845731	-0.340576	-0.327373	0.179565	16.8366	0	0
MA0905.1	MA0905.1	HOXC10	HOX-related factors	Homeo domain factors	0.39791	0.350861	-0.268667	-0.222324	3.62856	2.58073	0	0
MA0906.1	MA0906.1	HOXC12	HOX-related factors	Homeo domain factors	0.442081	0.0198886	0.0788171	-0.223438	1.84809	0	0.0502973	0
MA0907.1	MA0907.1	HOXC13	HOX-related factors	Homeo domain factors	0.614409	0.294082	-0.265142	-0.295526	4.83664	1.05692	0	0
MA0908.1	MA0908.1	HOXD11	HOX-related factors	Homeo domain factors	0.430003	0.20708	-0.341313	-0.170124	3.68472	0.832113	0	0
MA0909.1	MA0909.1	HOXD13	HOX-related factors	Homeo domain factors	0.336757	0.193135	-0.21409	-0.150414	4.38966	1.38371	0	0
MA0910.1	MA0910.1	Hoxd8	HOX-related factors	Homeo domain factors	0.231609	0.495081	-0.429937	-0.185681	1.477	6.29894	0	0
MA0911.1	MA0911.1	Hoxa11	HOX-related factors	Homeo domain factors	0.392365	0.153217	-0.229625	-0.159625	2.32536	0.38787	0	0
MA0912.1	MA0912.1	Hoxd3	HOX-related factors	Homeo domain factors	0.0688453	0.829275	-0.289646	-0.318881	0.182159	22.559	0	0
MA0913.1	MA0913.1	Hoxd9	HOX-related factors	Homeo domain factors	0.3353	0.354487	-0.370976	-0.165769	4.44936	4.62502	0	0
MA0914.1	MA0914.1	ISL2	HD-LIM factors	Homeo domain factors	0.235707	0.707428	-0.308909	-0.293033	1.40012	13.6489	0	0
MA1100.1	MA1100.1	ASCL1	MyoD / ASC-related factors	Basic helix-loop-helix factors (bHLH)	0.489808	-0.0684398	-0.0208476	-0.13946	9.86566	0	0	0
MA1101.1	MA1101.1	BACH2	Jun-related factors	Basic leucine zipper factors (bZIP)	0.551171	0.221338	-0.159604	-0.239976	6.22017	1.0333	0	0
MA0018.3	MA0018.3	CREB1	CREB-related factors	Basic leucine zipper factors (bZIP)	0.760111	0.214011	-0.265354	-0.313501	8.61068	0.676781	0	0
MA1102.1	MA1102.1	CTCFL	More than 3 adjacent zinc finger factors	C2H2 zinc finger factors	-0.328809	-0.268275	-0.280602	0.302929	0	0	0	177.992
MA0852.2	MA0852.2	FOXK1	Forkhead box (FOX) factors	Fork head / winged helix factors	0.368227	0.529814	-0.37579	-0.253562	4.28183	8.85821	0	0
MA1103.1	MA1103.1	FOXK2	Forkhead box (FOX) factors	Fork head / winged helix factors	0.351265	0.521994	-0.364491	-0.250377	4.45067	9.45862	0	0
MA0481.2	MA0481.2	FOXP1	Forkhead box (FOX) factors	Fork head / winged helix factors	0.397985	0.567082	-0.231487	-0.310615	5.10221	10.3934	0	0
MA0036.3	MA0036.3	GATA2	GATA-type zinc fingers	Other C4 zinc finger-type factors	0.580303	0.0939776	-0.180945	-0.23839	10.5347	0.3017	0	0
MA1104.1	MA1104.1	GATA6	GATA-type zinc fingers	Other C4 zinc finger-type factors	0.533645	0.0967966	-0.194184	-0.217242	7.39981	0.273701	0	0
MA1105.1	MA1105.1	GRHL2	Grainyhead-related factors	Grainyhead domain factors	0.521704	-0.0956582	-0.235953	-0.119318	5.71664	0	0	0
MA1106.1	MA1106.1	HIF1A	PAS domain factors	Basic helix-loop-helix factors (bHLH)	0.591253	0.204774	-0.0067168	-0.273969	3.81993	0.494216	0	0
MA0039.3	MA0039.3	KLF4	Three-zinc finger Kruppel-related factors	C2H2 zinc finger factors	0.499023	0.0993116	-0.200628	-0.141333	6.22843	0.33568	0	0
MA1107.1	MA1107.1	KLF9	Three-zinc finger Kruppel-related factors	C2H2 zinc finger factors	0.5331	0.246985	-0.307105	-0.170608	10.1512	2.33064	0	0
MA0495.2	MA0495.2	MAFF	Maf-related factors	Basic leucine zipper factors (bZIP)	0.642138	0.383838	-0.230645	-0.352066	6.37163	2.08399	0	0
MA0496.2	MA0496.2	MAFK	Maf-related factors	Basic leucine zipper factors (bZIP)	0.50622	0.426311	-0.277319	-0.284474	3.3083	2.25062	0	0
MA0620.2	MA0620.2	MITF	bHLH-ZIP factors	Basic helix-loop-helix factors (bHLH)	0.583981	0.419236	0.0332955	-0.398877	3.26228	1.62606	0	0
MA1108.1	MA1108.1	MXI1	bHLH-ZIP factors	Basic helix-loop-helix factors (bHLH)	0.70433	0.101551	-0.254133	-0.228286	5.61374	0.146179	0	0
MA0147.3	MA0147.3	MYC	bHLH-ZIP factors	Basic helix-loop-helix factors (bHLH)	0.825143	0.0225355	-0.481022	-0.183949	10.8612	0	0	0
MA0100.3	MA0100.3	MYB	Myb/SANT domain factors	Tryptophan cluster factors	0.489297	0.201653	-0.146482	-0.210683	9.36291	1.57649	0	0
MA0104.4	MA0104.4	MYCN	bHLH-ZIP factors	Basic helix-loop-helix factors (bHLH)	0.614257	0.125745	-0.269801	-0.193235	4.24578	0.223222	0	0
MA1109.1	MA1109.1	NEUROD1	Tal-related factors	Basic helix-loop-helix factors (bHLH)	0.527778	-0.150457	-0.0911762	-0.140079	17.5711	0	0	0
MA0161.2	MA0161.2	NFIC	Nuclear factor 1	SMAD/NF-1 DNA-binding domain factors	0.659382	0.114841	-0.292083	-0.210991	8.05273	0.297003	0	0
MA0060.3	MA0060.3	NFYA	NFY	Other alpha	0.509397	0.291036	-0.0430731	-0.272721	4.20882	1.41663	0	0
MA1110.1	MA1110.1	NR1H4	Thyroid hormone receptor-related factors (NR1)	Nuclear receptors with C4 zinc fingers	0.114793	0.591257	-0.397186	-0.182999	0.286552	6.37517	0	0
MA1111.1	MA1111.1	NR2F2	RXR-related receptors (NR2)	Nuclear receptors with C4 zinc fingers	-0.143558	0.92976	-0.594737	-0.236779	0	27.1574	0	0
MA1112.1	MA1112.1	NR4A1	NGFI-B-related receptors (NR4)	Nuclear receptors with C4 zinc fingers	0.20909	0.836227	-0.459963	-0.31922	0.902381	16.5047	0	0
MA0014.3	MA0014.3	PAX5	Paired domain only	Paired box factors	0.306967	0.504516	-0.344889	-0.195484	0.832367	2.39575	0	0
MA1113.1	MA1113.1	PBX2	TALE-type homeo domain factors	Homeo domain factors	0.391069	0.363074	-0.300861	-0.197222	4.19786	3.61287	0	0
MA1114.1	MA1114.1	PBX3	TALE-type homeo domain factors	Homeo domain factors	0.488737	0.34148	-0.336587	-0.215634	6.4015	3.23445	0	0
MA1115.1	MA1115.1	POU5F1	POU domain factors	Homeo domain factors	0.475755	0.21254	-0.304865	-0.205206	11.3294	1.86017	0	0
MA0508.2	MA0508.2	PRDM1	More than 3 adjacent zinc finger factors	C2H2 zinc finger factors	0.469456	0.20823	-0.182866	-0.213107	8.20642	1.53516	0	0
MA1116.1	MA1116.1	RBPJ	CSL-related factors	Rel homology region (RHR) factors	0.518142	0.213073	-0.249443	-0.191011	22.8157	3.51173	0	0
MA1117.1	MA1117.1	RELB	NF-kappaB-related factors	Rel homology region (RHR) factors	0.255204	0.228683	-0.281444	-0.0919753	1.06621	0.90677	0	0
MA1118.1	MA1118.1	SIX1	HD-SINE factors	Homeo domain factors	0.288944	0.492175	-0.329874	-0.211586	2.17678	6.26705	0	0
MA1119.1	MA1119.1	SIX2	HD-SINE factors	Homeo domain factors	0.280129	0.470415	-0.352202	-0.191439	2.32712	6.35489	0	0
MA0442.2	MA0442.2	SOX10	SOX-related factors	High-mobility group (HMG) domain factors	0.303997	0.222814	-0.197367	-0.126871	5.58233	2.99187	0	0
MA1120.1	MA1120.1	SOX13	SOX-related factors	High-mobility group (HMG) domain factors	0.231975	0.174461	-0.410214	-0.0326539	2.01505	1.12858	0	0
MA1121.1	MA1121.1	TEAD2	TEF-1-related factors	TEA domain factors	0.414699	0.334671	-0.321751	-0.188361	5.80205	3.64171	0	0
MA1122.1	MA1122.1	TFDP1	E2F-related factors	Fork head / winged helix factors	0.507836	0.0424029	0.0404255	-0.17897	2.00511	0	0.00126062	0
MA1123.1	MA1123.1	TWIST1	Tal-related factors	Basic helix-loop-helix factors (bHLH)	0.515847	-0.309251	-0.0785867	-0.106097	27.2709	0	0	0
MA0526.2	MA0526.2	USF2	bHLH-ZIP factors	Basic helix-loop-helix factors (bHLH)	0.700645	0.30167	-0.214542	-0.306617	5.06455	0.949485	0	0
MA0750.2	MA0750.2	ZBTB7A	More than 3 adjacent zinc finger factors	C2H2 zinc finger factors	0.340568	0.323573	-0.115885	-0.190731	2.13725	2.21393	0	0
MA0103.3	MA0103.3	ZEB1	HD-ZF factors	Homeo domain factors	0.617763	-0.204194	-0.0955875	-0.13913	18.4587	0	0	0
MA1124.1	MA1124.1	ZNF24	More than 3 adjacent zinc finger factors	C2H2 zinc finger factors	0.260671	0.201549	-0.513735	-0.0504637	1.06973	0.605165	0	0
MA1125.1	MA1125.1	ZNF384	More than 3 adjacent zinc finger factors	C2H2 zinc finger factors	0.440659	0.0901937	-0.289109	-0.142633	11.3797	0.481735	0	0
MA1154.1	MA1154.1	ZNF282	More than 3 adjacent zinc finger factors	C2H2 zinc finger factors	0.30832	0.0217926	0.0297764	-0.152882	0.56924	0	0	0
MA1155.1	MA1155.1	ZSCAN4	More than 3 adjacent zinc finger factors	C2H2 zinc finger factors	0.560488	0.403714	-0.544465	-0.253464	2.04271	1.02227	0	0
MA0037.3	MA0037.3	GATA3	GATA-type zinc fingers	Other C4 zinc finger-type factors	0.585248	0.116622	-0.236575	-0.231875	10.4157	0.425777	0	0
MA0099.3	MA0099.3	FOS::JUN	Fos-related factors	Basic leucine zipper factors (bZIP)	0.423469	0.121915	-0.253948	-0.127741	3.87652	0.377007	0	0
MA1126.1	MA1126.1	FOS::JUN(var.2)	Fos-related factors	Basic leucine zipper factors (bZIP)	0.685833	0.107537	-0.0818127	-0.305023	7.75788	0.213969	0	0
MA1127.1	MA1127.1	FOSB::JUN	Fos-related factors	Basic leucine zipper factors (bZIP)	0.702784	0.10632	-0.211065	-0.287112	6.33564	0.165674	0	0
MA1128.1	MA1128.1	FOSL1::JUN	Fos-related factors	Basic leucine zipper factors (bZIP)	0.35754	0.120998	-0.265688	-0.0957225	2.74563	0.372826	0	0
MA1129.1	MA1129.1	FOSL1::JUN(var.2)	Fos-related factors	Basic leucine zipper factors (bZIP)	0.73605	-0.0329628	-0.0971672	-0.304329	6.06469	0	0	0
MA1130.1	MA1130.1	FOSL2::JUN	Fos-related factors	Basic leucine zipper factors (bZIP)	0.373705	0.058063	-0.192532	-0.102013	2.95124	0.094229	0	0
MA1131.1	MA1131.1	FOSL2::JUN(var.2)	Fos-related factors	Basic leucine zipper factors (bZIP)	0.713736	0.0555501	-0.156821	-0.291797	7.39981	0.0422013	0	0
MA1132.1	MA1132.1	JUN::JUNB	Jun-related factors	Basic leucine zipper factors (bZIP)	0.337627	0.136769	-0.168953	-0.114708	2.27919	0.426387	0	0
MA1133.1	MA1133.1	JUN::JUNB(var.2)	Jun-related factors	Basic leucine zipper factors (bZIP)	0.742234	0.253563	-0.292371	-0.310026	7.98013	0.871124	0	0
MA1134.1	MA1134.1	FOS::JUNB	Fos-related factors	Basic leucine zipper factors (bZIP)	0.35211	-0.0011133	-0.170201	-0.0824344	2.11146	0	0	0
MA1135.1	MA1135.1	FOSB::JUNB	Fos-related factors	Basic leucine zipper factors (bZIP)	0.403149	0.220628	-0.18874	-0.172889	3.17955	0.972379	0	0
MA1136.1	MA1136.1	FOSB::JUNB(var.2)	Fos-related factors	Basic leucine zipper factors (bZIP)	0.805054	0.00998008	-0.109408	-0.343174	8.21127	0	0	0
MA1137.1	MA1137.1	FOSL1::JUNB	Fos-related factors	Basic leucine zipper factors (bZIP)	0.406563	0.179986	-0.17613	-0.169141	3.47623	0.710649	0	0
MA1138.1	MA1138.1	FOSL2::JUNB	Fos-related factors	Basic leucine zipper factors (bZIP)	0.421997	0.215687	-0.165367	-0.184983	3.48828	0.931234	0	0
MA1139.1	MA1139.1	FOSL2::JUNB(var.2)	Fos-related factors	Basic leucine zipper factors (bZIP)	0.78589	0.0779592	-0.0859933	-0.361343	6.49097	0.064467	0	0
MA1140.1	MA1140.1	JUNB(var.2)	Jun-related factors	Basic leucine zipper factors (bZIP)	0.786856	0.0452194	-0.0575639	-0.36239	6.62456	0	0	0
MA1141.1	MA1141.1	FOS::JUND	Fos-related factors	Basic leucine zipper factors (bZIP)	0.361029	0.022307	-0.217306	-0.0766977	2.47683	0	0	0
MA1142.1	MA1142.1	FOSL1::JUND	Fos-related factors	Basic leucine zipper factors (bZIP)	0.559886	0.248065	-0.127683	-0.268891	6.02871	1.13075	0	0
MA1143.1	MA1143.1	FOSL1::JUND(var.2)	Fos-related factors	Basic leucine zipper factors (bZIP)	0.601334	0.284795	-0.183773	-0.306395	4.31164	0.931234	0	0
MA1144.1	MA1144.1	FOSL2::JUND	Fos-related factors	Basic leucine zipper factors (bZIP)	0.337794	0.128323	-0.191879	-0.109967	2.16306	0.367452	0	0
MA1145.1	MA1145.1	FOSL2::JUND(var.2)	Fos-related factors	Basic leucine zipper factors (bZIP)	0.762624	0.0194718	-0.214939	-0.283775	7.89517	0	0	0
MA1146.1	MA1146.1	NR1A4::RXRA	Thyroid hormone receptor-related factors (NR1)	Nuclear receptors with C4 zinc fingers	0.454258	0.523169	-0.26515	-0.305166	2.24134	3.09325	0	0
MA1147.1	MA1147.1	NR4A2::RXRA	NGFI-B-related receptors (NR4)	Nuclear receptors with C4 zinc fingers	0.223969	0.845697	-0.548853	-0.310042	0.454598	6.78615	0	0
MA1148.1	MA1148.1	PPARA::RXRA	Thyroid hormone receptor-related factors (NR1)	Nuclear receptors with C4 zinc fingers	0.227324	0.729057	-0.282699	-0.302143	1.22329	13.919	0	0
MA1149.1	MA1149.1	RARA::RXRG	Thyroid hormone receptor-related factors (NR1)	Nuclear receptors with C4 zinc fingers	0.3405	0.792463	-0.45154	-0.318148	1.79746	12.1668	0	0
MA1150.1	MA1150.1	RORB	Thyroid hormone receptor-related factors (NR1)	Nuclear receptors with C4 zinc fingers	0.35839	0.534913	-0.467595	-0.222399	2.67961	6.10907	0	0
MA1151.1	MA1151.1	RORC	Thyroid hormone receptor-related factors (NR1)	Nuclear receptors with C4 zinc fingers	0.412485	0.393735	-0.232029	-0.224476	3.74738	3.4246	0	0
MA1152.1	MA1152.1	SOX15	SOX-related factors	High-mobility group (HMG) domain factors	0.357322	0.236473	-0.294363	-0.145931	8.12876	3.32391	0	0
MA0831.2	MA0831.2	TFE3	bHLH-ZIP factors	Basic helix-loop-helix factors (bHLH)	0.647933	0.218369	-0.198252	-0.267494	9.53184	1.00412	0	0
MA0693.2	MA0693.2	VDR	Thyroid hormone receptor-related factors (NR1)	Nuclear receptors with C4 zinc fingers	0.551188	0.362985	-0.295095	-0.256004	9.8314	3.97948	0	0
MA1153.1	MA1153.1	Smad4	SMAD factors	SMAD/NF-1 DNA-binding domain factors	0.314243	0.12653	-0.302321	-0.0635831	3.83395	0.734845	0	0
MA0162.3	MA0162.3	EGR1	Three-zinc finger Kruppel-related factors	C2H2 zinc finger factors	-0.0218712	0.0598154	-0.144794	0.0821739	0	0	0	1.10197
MA1418.1	MA1418.1	IRF3	Interferon-regulatory factors	Tryptophan cluster factors	0.459583	0.293569	0.0563851	-0.326837	1.24081	0.511522	0	0
MA1419.1	MA1419.1	IRF4	Interferon-regulatory factors	Tryptophan cluster factors	-0.223876	0.0836933	0.00897608	0.0714893	0	0	0	0.788248
MA1420.1	MA1420.1	IRF5	Interferon-regulatory factors	Tryptophan cluster factors	0.562149	0.457603	-0.320614	-0.310955	3.05324	1.98292	0	0
MA1421.1	MA1421.1	TCF7L1	TCF-7-related factors	High-mobility group (HMG) domain factors	0.424745	0.348818	-0.412515	-0.198682	3.80777	2.44083	0	0
