# Supplementary material for: A multiple super-enhancer region establishes inter-TAD interactions and controls Hoxa function in cranial neural crest
Source: Nat Commun. 2023 Jun 5;14:3242. doi: 10.1038/s41467-023-38953-0 (PMC10241789; doi:10.1038/s41467-023-38953-0)
Supplement: Supplementary file 8 — Supplementary Data 5 [file 41467_2023_38953_MOESM8_ESM.xlsx]

## Sheet: Supplementary_Table_5
	Arnt	Ahr::Arnt	Mecom	FOXF2	FOXD1	Gfi1	Foxq1	Foxd3	IRF2	MZF1(var.2)	MAX::MYC	Nkx2-5	PBX1	RORA	RREB1	Sox17	SPIB	SRY	Sox5	TAL1::TCF3	Hand1::Tcf3	REL	TBP	Spz1	NR1H2::RXRA	NFIC::TLX1	Nobox	Pou5f1::Sox2	EWSR1-FLI1	RUNX1	Foxa2	Pparg::Rxra	Arid3a	NFATC2	INSM1	HOXA5	RARA::RXRA	NR4A2	ARNT::HIF1A	Zfx	Stat5a::Stat5b	Stat4	STAT1::STAT2	SP2	Sox6	Sox3	SMAD2::SMAD3::SMAD4	NRF1	Nr5a2
Peak_48117	0	0	0	0	0	0	0	3.0303	0	0	0	0	0	0	0	0	0	0	0	0	0	0	0	0	0	0	0	0	0	0	0	0	6.06061	0	0	0	0	0	0	0	0	0	0	0	0	0	3.0303	0	0
Peak_48118	0	0	0	5	0	0	5	5	0	0	0	0	0	0	0	0	0	5	0	5	0	0	0	0	0	0	0	0	0	0	10	0	0	0	0	0	0	0	0	0	0	0	0	10	0	0	0	0	0
Peak_48119	0	0	0	0	0	0	0	0	0	0	0	0	0	0	0	0	0	0	0	0	0	0	0	0	0	0	0	0	0	0	0	0	0	3.58423	0	0	0	0	0	0	0	3.58423	3.58423	3.58423	0	0	0	0	0
Peak_48120	0	0	0	0	0	0	0	0	0	0	0	0	0	0	0.997009	0	1.99402	0	0	0	0.997009	0	0	0	0	0.997009	0	0	0	0.997009	0	0	0	0	0	0	0	0	0	0.997009	0	0	0	0	0	0	0.997009	0	0
Peak_48121	0	0	0	0	0	1.94932	0	1.94932	0	0	0	0	0	1.94932	0	0	0	0	0	0	0	0	0	0	0	0	0	1.94932	0	1.94932	0	0	1.94932	0	0	0	0	1.94932	0	1.94932	3.89864	0	0	0	1.94932	1.94932	0	0	0
Peak_48122	0	0	0	0	0	0.563063	0	0	0	1.68919	0.563063	0	0	0	2.25225	0	1.12613	0	0	1.12613	1.12613	0	0	0	0	0	0	0	0	1.12613	0	0.563063	0.563063	0.563063	0.563063	0	0	0	0	0	0	0	0.563063	1.68919	1.12613	3.94144	0	0	0.563063
Peak_48124	0	0	0	0	1.58479	0	0	1.58479	0	0	0	0	0	0	0	0	3.16957	1.58479	0	1.58479	0	0	0	0	0	0	0	0	0	1.58479	1.58479	0	0	1.58479	0	0	0	0	0	0	0	0	0	3.16957	1.58479	0	0	0	0
Peak_48125	0	1.19474	0	0	0	1.19474	1.19474	0	0	0	0	0	0	0	0	0	0	1.19474	0	0	1.19474	0	0	0	0	0	0	0	0	0	2.38949	0	0	1.19474	2.38949	0	0	0	0	0	0	0	0	0	0	0	0	0	1.19474
Peak_48126	0	0	0	0	0	3.0426	0	1.0142	1.0142	2.0284	0	0	1.0142	1.0142	0	0	0	0	1.0142	0	1.0142	1.0142	1.0142	0	0	0	0	0	0	1.0142	1.0142	0	1.0142	1.0142	1.0142	0	0	1.0142	0	0	1.0142	1.0142	1.0142	0	0	1.0142	0	0	2.0284
Peak_48127	0	0	2.15054	0	0	2.15054	0	0	0	0	0	0	0	0	0	0	0	0	0	0	0	0	0	0	0	0	0	0	0	2.15054	0	0	0	0	0	0	0	0	0	0	0	2.15054	0	0	0	0	0	0	0
Peak_48128	0	0	1.53846	0	0	0	0	0	0	1.53846	0	0	0	0	0	0	3.07692	0	0	0	0	1.53846	1.53846	0	0	0	0	1.53846	0	0	0	1.53846	3.07692	0	0	0	0	0	0	0	0	0	0	0	1.53846	3.07692	0	0	0
Peak_48129	0	0	0	0	0	3.30033	0	3.30033	0	0	0	0	0	0	0	0	0	3.30033	3.30033	0	3.30033	0	0	0	0	0	3.30033	0	0	0	3.30033	6.60066	0	0	0	0	0	0	0	0	0	0	0	0	0	0	3.30033	0	0
Peak_48130	0	0	0	0	0	0.875657	0	0.875657	0	1.75131	0	0.875657	0	1.75131	0.875657	0.875657	0.875657	0	0.875657	0	0.875657	0	0.875657	0	0	0	0	1.75131	0	0	2.62697	0	0	1.75131	0.875657	0	0	1.75131	0	0	0	0.875657	0	0	0	0	0	0	0.875657
Peak_48131	0	0	0	0	0	0	0	0	0	0	0	0	0	0	0	0	0	0	0	3.861	0	0	0	3.861	0	0	0	0	0	0	0	0	0	0	0	0	0	0	0	0	0	0	0	0	0	0	0	0	0
Peak_48132	0	6.55738	0	0	0	0	0	0	0	0	0	0	0	0	0	0	3.27869	0	0	0	0	0	0	0	0	0	0	0	0	0	0	0	0	0	0	0	0	0	0	0	6.55738	6.55738	0	0	0	0	3.27869	0	0
Peak_48133	0	0	0	2.57069	0	0	2.57069	0	0	0	0	0	0	0	0	2.57069	0	2.57069	2.57069	0	0	0	0	0	0	0	0	0	0	0	2.57069	0	2.57069	0	0	0	0	0	0	0	0	0	0	0	5.14139	5.14139	0	0	0
Peak_48134	0	1.10988	0	0	0	1.10988	0	1.10988	0	1.10988	0	0	0	0	0	0	0	0	0	0	2.21976	1.10988	0	0	0	0	0	0	0	0	1.10988	1.10988	1.10988	1.10988	0	0	0	0	0	0	0	0	1.10988	0	0	0	1.10988	0	0
Peak_48135	0	0	0	0	0	0	0	0	0	0	0	0	0	0	0	0	0	1.5361	0	0	0	0	0	1.5361	0	0	1.5361	0	0	1.5361	3.0722	0	1.5361	0	3.0722	0	0	3.0722	0	1.5361	0	0	1.5361	1.5361	0	0	0	0	0
Peak_48136	0	0	0	1.46199	0	1.46199	0	1.46199	0	0	0	0	1.46199	0	0	2.92398	0	0	0	0	1.46199	0	0	0	0	0	0	0	0	0	0	0	0	0	0	1.46199	0	0	0	0	0	0	0	0	1.46199	0	0	0	0
Peak_48137	0	0	0	0.903342	0	0	0	0	0	0.903342	0	2.71003	0	0	1.80668	0	0.903342	0	0	0	0	0	0	0	0	0	0.903342	0	0	0.903342	0	0.903342	0	0.903342	0.903342	0.903342	0	0.903342	0	0	0	0	0.903342	0.903342	0	0	0.903342	0	0.903342
Peak_48138	0	0	0	0	0	0	0	0	0	3.23625	0	0	0	0	0	0	0	3.23625	0	0	0	0	0	0	0	0	0	3.23625	0	0	3.23625	0	0	0	3.23625	0	0	0	0	0	0	0	0	3.23625	3.23625	3.23625	3.23625	0	0
Peak_48139	0	0	0	1.11857	0	3.3557	1.11857	0	0	0	0	0	0	0	0	1.11857	1.11857	1.11857	0	0	0	0	0	0	0	0	0	0	0	1.11857	0	0	0	2.23714	0	1.11857	0	1.11857	0	0	0	0	0	0	1.11857	1.11857	0	0	0
Peak_48140	0	0	0	0	0	0	0	1.61031	0	1.61031	0	0	0	0	0	0	1.61031	0	0	3.22061	0	0	0	0	0	0	0	0	0	0	0	0	0	1.61031	0	0	0	0	0	0	3.22061	3.22061	0	1.61031	0	0	1.61031	0	1.61031
Peak_48141	0	2.8169	0	2.8169	5.6338	0	0	0	0	0	0	0	0	0	0	0	0	0	0	0	5.6338	0	0	0	0	0	0	0	0	0	0	0	0	0	0	0	0	0	0	0	0	2.8169	0	5.6338	0	0	8.4507	0	0
Peak_48142	0	0	0	0	0	0	0	0	0	0	0	4.2735	0	0	0	4.2735	0	0	0	0	0	0	0	0	0	0	0	0	0	0	0	4.2735	0	0	0	0	0	0	0	0	0	0	0	0	0	0	0	0	0
Peak_48143	0	0	0	0	0	0	0	0	0	2.97619	0	0	0	0	0	0	0	5.95238	2.97619	2.97619	2.97619	0	0	2.97619	0	0	0	0	0	0	0	0	2.97619	0	0	0	0	0	0	0	0	0	0	0	0	0	0	0	0
Peak_48144	0.992556	0	0.496278	0.496278	0.496278	0.992556	0.496278	0	0	1.48883	0.496278	0.496278	0.496278	0.496278	1.98511	0	1.48883	1.48883	0.496278	0	1.98511	0	0	0.496278	0	0.992556	0.992556	0	0	0.992556	0.496278	1.98511	0.992556	0	0.992556	0	0.496278	0.496278	0.496278	0.496278	0.992556	0.496278	0.496278	1.48883	1.98511	2.97767	0.496278	0	0.992556
Peak_48145	0	0	0	0	0	3.52113	0	0	0	0	0	0	0	0	0	0	0	0	0	7.04225	0	0	0	0	0	0	0	0	0	0	0	0	0	0	0	0	0	0	0	0	0	0	0	0	0	0	0	0	0
Peak_48146	0	0	0	4.58716	0	0	0	0	0	0	0	0	0	0	0	0	0	0	0	0	0	0	0	0	0	0	0	0	0	0	0	0	4.58716	0	0	0	0	0	0	0	0	0	0	4.58716	0	0	0	0	0
Peak_48147	0	2.8551	0	0	0	1.42755	0	0.713776	0	0.713776	0	0	0	0	7.85153	0	1.42755	0.713776	0.713776	0	0	0	0	0	0	0	0.713776	0	0	0	0	0.713776	0	2.14133	0	0.713776	0	0	0	2.14133	1.42755	1.42755	0.713776	0	0	0.713776	2.14133	4.28266	0
Peak_48148	0	0	0	0	0	0	1.80832	0	0	0	0	0	0	0	1.80832	1.80832	0	0	0	0	0	0	0	0	0	0	0	0	0	1.80832	1.80832	0	0	0	0	0	0	1.80832	1.80832	0	1.80832	0	0	0	0	0	0	0	1.80832
[truncated: 333 more columns]
