# Supplementary material for: A multiple super-enhancer region establishes inter-TAD interactions and controls Hoxa function in cranial neural crest
Source: Nat Commun. 2023 Jun 5;14:3242. doi: 10.1038/s41467-023-38953-0 (PMC10241789; doi:10.1038/s41467-023-38953-0)
Supplement: Supplementary file 9 — Supplementary Data 6 [file 41467_2023_38953_MOESM9_ESM.xlsx]

## Sheet: Supplementary_Table_6
	cluster	motif.id	motif.name	motif.family	motif.class
MA0845.1	cluster_1	MA0845.1	FOXB1	Forkhead box (FOX) factors	Fork head / winged helix factors
MA0032.2	cluster_1	MA0032.2	FOXC1	Forkhead box (FOX) factors	Fork head / winged helix factors
MA0846.1	cluster_1	MA0846.1	FOXC2	Forkhead box (FOX) factors	Fork head / winged helix factors
MA0047.2	cluster_1	MA0047.2	Foxa2	Forkhead box (FOX) factors	Fork head / winged helix factors
MA0148.3	cluster_1	MA0148.3	FOXA1	Forkhead box (FOX) factors	Fork head / winged helix factors
MA0030.1	cluster_1	MA0030.1	FOXF2	Forkhead box (FOX) factors	Fork head / winged helix factors
MA0851.1	cluster_1	MA0851.1	Foxj3	Forkhead box (FOX) factors	Fork head / winged helix factors
MA0613.1	cluster_1	MA0613.1	FOXG1	Forkhead box (FOX) factors	Fork head / winged helix factors
MA0614.1	cluster_1	MA0614.1	Foxj2	Forkhead box (FOX) factors	Fork head / winged helix factors
MA0042.2	cluster_1	MA0042.2	FOXI1	Forkhead box (FOX) factors	Fork head / winged helix factors
MA0848.1	cluster_1	MA0848.1	FOXO4	Forkhead box (FOX) factors	Fork head / winged helix factors
MA0849.1	cluster_1	MA0849.1	FOXO6	Forkhead box (FOX) factors	Fork head / winged helix factors
MA0850.1	cluster_1	MA0850.1	FOXP3	Forkhead box (FOX) factors	Fork head / winged helix factors
MA0033.2	cluster_1	MA0033.2	FOXL1	Forkhead box (FOX) factors	Fork head / winged helix factors
MA0847.1	cluster_1	MA0847.1	FOXD2	Forkhead box (FOX) factors	Fork head / winged helix factors
MA0480.1	cluster_1	MA0480.1	Foxo1	Forkhead box (FOX) factors	Fork head / winged helix factors
MA0593.1	cluster_1	MA0593.1	FOXP2	Forkhead box (FOX) factors	Fork head / winged helix factors
MA0481.2	cluster_1	MA0481.2	FOXP1	Forkhead box (FOX) factors	Fork head / winged helix factors
MA0852.2	cluster_1	MA0852.2	FOXK1	Forkhead box (FOX) factors	Fork head / winged helix factors
MA1103.1	cluster_1	MA1103.1	FOXK2	Forkhead box (FOX) factors	Fork head / winged helix factors
MA0514.1	cluster_2	MA0514.1	Sox3	SOX-related factors	High-mobility group (HMG) domain factors
MA0442.2	cluster_2	MA0442.2	SOX10	SOX-related factors	High-mobility group (HMG) domain factors
MA0084.1	cluster_2	MA0084.1	SRY	SOX-related factors	High-mobility group (HMG) domain factors
MA0515.1	cluster_2	MA0515.1	Sox6	SOX-related factors	High-mobility group (HMG) domain factors
MA1152.1	cluster_2	MA1152.1	SOX15	SOX-related factors	High-mobility group (HMG) domain factors
MA0041.1	cluster_2	MA0041.1	Foxd3	Forkhead box (FOX) factors	Fork head / winged helix factors
MA1125.1	cluster_2	MA1125.1	ZNF384	More than 3 adjacent zinc finger factors	C2H2 zinc finger factors
MA0463.1	cluster_3	MA0463.1	Bcl6	More than 3 adjacent zinc finger factors	C2H2 zinc finger factors
MA0519.1	cluster_3	MA0519.1	Stat5a::Stat5b	STAT factors	STAT domain factors
MA0518.1	cluster_3	MA0518.1	Stat4	STAT factors	STAT domain factors
MA0081.1	cluster_3	MA0081.1	SPIB	Ets-related factors	Tryptophan cluster factors
MA0809.1	cluster_3	MA0809.1	TEAD4	TEF-1-related factors	TEA domain factors
MA1116.1	cluster_3	MA1116.1	RBPJ	CSL-related factors	Rel homology region (RHR) factors
MA0624.1	cluster_3	MA0624.1	NFATC1	NFAT-related factors	Rel homology region (RHR) factors
MA0625.1	cluster_3	MA0625.1	NFATC3	NFAT-related factors	Rel homology region (RHR) factors
MA0152.1	cluster_3	MA0152.1	NFATC2	NFAT-related factors	Rel homology region (RHR) factors
MA0606.1	cluster_3	MA0606.1	NFAT5	NFAT-related factors	Rel homology region (RHR) factors
MA0790.1	cluster_4	MA0790.1	POU4F1	POU domain factors	Homeo domain factors
MA0791.1	cluster_4	MA0791.1	POU4F3	POU domain factors	Homeo domain factors
MA0910.1	cluster_4	MA0910.1	Hoxd8	HOX-related factors	Homeo domain factors
MA0707.1	cluster_4	MA0707.1	MNX1	HOX-related factors	Homeo domain factors
MA0151.1	cluster_4	MA0151.1	Arid3a	ARID-related factors	ARID domain factors
MA0601.1	cluster_4	MA0601.1	Arid3b	ARID-related factors	ARID domain factors
MA0485.1	cluster_4	MA0485.1	Hoxc9	HOX-related factors	Homeo domain factors
MA0878.1	cluster_4	MA0878.1	CDX1	HOX-related factors	Homeo domain factors
MA0913.1	cluster_4	MA0913.1	Hoxd9	HOX-related factors	Homeo domain factors
MA0503.1	cluster_5	MA0503.1	Nkx2-5(var.2)	NK-related factors	Homeo domain factors
MA0122.2	cluster_5	MA0122.2	NKX3-2	NK-related factors	Homeo domain factors
MA0124.2	cluster_5	MA0124.2	Nkx3-1	NK-related factors	Homeo domain factors
MA0672.1	cluster_5	MA0672.1	NKX2-3	NK-related factors	Homeo domain factors
MA0673.1	cluster_5	MA0673.1	NKX2-8	NK-related factors	Homeo domain factors
MA0774.1	cluster_6	MA0774.1	MEIS2	TALE-type homeo domain factors	Homeo domain factors
MA1113.1	cluster_6	MA1113.1	PBX2	TALE-type homeo domain factors	Homeo domain factors
MA1114.1	cluster_6	MA1114.1	PBX3	TALE-type homeo domain factors	Homeo domain factors
MA0092.1	cluster_6	MA0092.1	Hand1::Tcf3	Tal-related factors	Basic helix-loop-helix factors (bHLH)
MA0513.1	cluster_6	MA0513.1	SMAD2::SMAD3::SMAD4	SMAD factors	SMAD/NF-1 DNA-binding domain factors
MA0489.1	cluster_7	MA0489.1	JUN(var.2)	Jun-related factors	Basic leucine zipper factors (bZIP)
MA1138.1	cluster_7	MA1138.1	FOSL2::JUNB	Fos-related factors	Basic leucine zipper factors (bZIP)
MA0038.1	cluster_7	MA0038.1	Gfi1	More than 3 adjacent zinc finger factors	C2H2 zinc finger factors
MA0483.1	cluster_7	MA0483.1	Gfi1b	More than 3 adjacent zinc finger factors	C2H2 zinc finger factors
MA0523.1	cluster_7	MA0523.1	TCF7L2	TCF-7-related factors	High-mobility group (HMG) domain factors
MA0065.2	cluster_7	MA0065.2	Pparg::Rxra	Thyroid hormone receptor-related factors (NR1)	Nuclear receptors with C4 zinc fingers
MA0676.1	cluster_7	MA0676.1	Nr2e1	RXR-related receptors (NR2)	Nuclear receptors with C4 zinc fingers
MA0670.1	cluster_7	MA0670.1	NFIA	Nuclear factor 1	SMAD/NF-1 DNA-binding domain factors
MA0619.1	cluster_7	MA0619.1	LIN54	NA	CRC domain
MA0792.1	cluster_7	MA0792.1	POU5F1B	POU domain factors	Homeo domain factors
MA1107.1	cluster_8	MA1107.1	KLF9	Three-zinc finger Kruppel-related factors	C2H2 zinc finger factors
MA0747.1	cluster_8	MA0747.1	SP8	Three-zinc finger Kruppel-related factors	C2H2 zinc finger factors
MA0741.1	cluster_8	MA0741.1	KLF16	Three-zinc finger Kruppel-related factors	C2H2 zinc finger factors
MA0746.1	cluster_8	MA0746.1	SP3	Three-zinc finger Kruppel-related factors	C2H2 zinc finger factors
MA0753.1	cluster_8	MA0753.1	ZNF740	Other factors with up to three adjacent zinc fingers	C2H2 zinc finger factors
MA0599.1	cluster_8	MA0599.1	KLF5	Three-zinc finger Kruppel-related factors	C2H2 zinc finger factors
MA0516.1	cluster_8	MA0516.1	SP2	Three-zinc finger Kruppel-related factors	C2H2 zinc finger factors
MA0079.3	cluster_8	MA0079.3	SP1	Three-zinc finger Kruppel-related factors	C2H2 zinc finger factors
MA0813.1	cluster_8	MA0813.1	TFAP2B(var.3)	AP-2	Basic helix-span-helix factors (bHSH)
MA0073.1	cluster_8	MA0073.1	RREB1	Factors with multiple dispersed zinc fingers	C2H2 zinc finger factors
MA0057.1	cluster_8	MA0057.1	MZF1(var.2)	More than 3 adjacent zinc finger factors	C2H2 zinc finger factors
MA0528.1	cluster_8	MA0528.1	ZNF263	More than 3 adjacent zinc finger factors	C2H2 zinc finger factors
MA0820.1	cluster_9	MA0820.1	FIGLA	Tal-related factors	Basic helix-loop-helix factors (bHLH)
MA0103.3	cluster_9	MA0103.3	ZEB1	HD-ZF factors	Homeo domain factors
MA0745.1	cluster_9	MA0745.1	SNAI2	More than 3 adjacent zinc finger factors	C2H2 zinc finger factors
MA0824.1	cluster_9	MA0824.1	ID4	HLH domain only	Basic helix-loop-helix factors (bHLH)
MA0522.2	cluster_9	MA0522.2	TCF3	E2A-related factors	Basic helix-loop-helix factors (bHLH)
MA0830.1	cluster_9	MA0830.1	TCF4	E2A-related factors	Basic helix-loop-helix factors (bHLH)
MA0665.1	cluster_9	MA0665.1	MSC	Tal-related factors	Basic helix-loop-helix factors (bHLH)
MA0499.1	cluster_9	MA0499.1	Myod1	MyoD / ASC-related factors	Basic helix-loop-helix factors (bHLH)
MA0500.1	cluster_9	MA0500.1	Myog	MyoD / ASC-related factors	Basic helix-loop-helix factors (bHLH)
MA0521.1	cluster_9	MA0521.1	Tcf12	E2A-related factors	Basic helix-loop-helix factors (bHLH)
MA0048.2	cluster_9	MA0048.2	NHLH1	Tal-related factors	Basic helix-loop-helix factors (bHLH)
MA0816.1	cluster_9	MA0816.1	Ascl2	MyoD / ASC-related factors	Basic helix-loop-helix factors (bHLH)
MA1100.1	cluster_9	MA1100.1	ASCL1	MyoD / ASC-related factors	Basic helix-loop-helix factors (bHLH)
MA0095.2	cluster_10	MA0095.2	YY1	More than 3 adjacent zinc finger factors	C2H2 zinc finger factors
MA0607.1	cluster_10	MA0607.1	Bhlha15	Tal-related factors	Basic helix-loop-helix factors (bHLH)
MA0633.1	cluster_10	MA0633.1	Twist2	Tal-related factors	Basic helix-loop-helix factors (bHLH)
MA0669.1	cluster_10	MA0669.1	NEUROG2	Tal-related factors	Basic helix-loop-helix factors (bHLH)
MA0668.1	cluster_10	MA0668.1	NEUROD2	Tal-related factors	Basic helix-loop-helix factors (bHLH)
MA0461.2	cluster_10	MA0461.2	Atoh1	Tal-related factors	Basic helix-loop-helix factors (bHLH)
MA0623.1	cluster_10	MA0623.1	Neurog1	Tal-related factors	Basic helix-loop-helix factors (bHLH)
MA0817.1	cluster_10	MA0817.1	BHLHE23	Tal-related factors	Basic helix-loop-helix factors (bHLH)
MA0826.1	cluster_10	MA0826.1	OLIG1	Tal-related factors	Basic helix-loop-helix factors (bHLH)
MA0818.1	cluster_10	MA0818.1	BHLHE22	Tal-related factors	Basic helix-loop-helix factors (bHLH)
MA0678.1	cluster_10	MA0678.1	OLIG2	Tal-related factors	Basic helix-loop-helix factors (bHLH)
MA0827.1	cluster_10	MA0827.1	OLIG3	Tal-related factors	Basic helix-loop-helix factors (bHLH)
MA0698.1	cluster_10	MA0698.1	ZBTB18	More than 3 adjacent zinc finger factors	C2H2 zinc finger factors
MA1123.1	cluster_10	MA1123.1	TWIST1	Tal-related factors	Basic helix-loop-helix factors (bHLH)
MA0091.1	cluster_10	MA0091.1	TAL1::TCF3	Tal-related factors	Basic helix-loop-helix factors (bHLH)
MA1109.1	cluster_10	MA1109.1	NEUROD1	Tal-related factors	Basic helix-loop-helix factors (bHLH)
