# Supplementary material for: A multiple super-enhancer region establishes inter-TAD interactions and controls Hoxa function in cranial neural crest
Source: Nat Commun. 2023 Jun 5;14:3242. doi: 10.1038/s41467-023-38953-0 (PMC10241789; doi:10.1038/s41467-023-38953-0)
Supplement: Supplementary file 10 — Supplementary Data 7 [file 41467_2023_38953_MOESM10_ESM.xlsx]

## Sheet: samples_annot
SampleType	SampleName	Protocol	tissue	timepoint	genotype	Sequencing machine	read length	sequencing type	GEO accession ID (external data)
RNA-seq	RNAseq_E10.5-FNP_NuGen_1	NuGenOvationTotalRNAunstranded	FNP	E10.5	WT	Illumina HiSeq 2500	51 bp	single-end	GSM2371658
RNA-seq	RNAseq_E10.5-FNP_NuGen_2	NuGenOvationTotalRNAunstranded	FNP	E10.5	WT	Illumina HiSeq 2500	52 bp	single-end	GSM2371659
RNA-seq	RNAseq_E10.5-FNP_NuGen_3	NuGenOvationTotalRNAunstranded	FNP	E10.5	WT	Illumina HiSeq 2500	53 bp	single-end	GSM2371660
RNA-seq	RNAseq_E10.5-Mx_NuGen_1	NuGenOvationTotalRNAunstranded	Mx	E10.5	WT	Illumina HiSeq 2500	54 bp	single-end	GSM2371661
RNA-seq	RNAseq_E10.5-Mx_NuGen_2	NuGenOvationTotalRNAunstranded	Mx	E10.5	WT	Illumina HiSeq 2500	55 bp	single-end	GSM2371662
RNA-seq	RNAseq_E10.5-Md_NuGen_1	NuGenOvationTotalRNAunstranded	Md	E10.5	WT	Illumina HiSeq 2500	50 bp	single-end	GSM2371663
RNA-seq	RNAseq_E10.5-Md_NuGen_2	NuGenOvationTotalRNAunstranded	Md	E10.5	WT	Illumina HiSeq 2500	50 bp	single-end	GSM2371664
RNA-seq	RNAseq_E10.5-Md_NuGen_3	NuGenOvationTotalRNAunstranded	Md	E10.5	WT	Illumina HiSeq 2500	50 bp	single-end	GSM2371665
RNA-seq	RNAseq_E10.5-PA2_NuGen_1	NuGenOvationTotalRNAunstranded	PA2	E10.5	WT	Illumina HiSeq 2500	50 bp	single-end	GSM2371666
RNA-seq	RNAseq_E10.5-PA2_NuGen_2	NuGenOvationTotalRNAunstranded	PA2	E10.5	WT	Illumina HiSeq 2500	50 bp	single-end	GSM2371667
RNA-seq	RNAseq_E10.5-PA2_NuGen_3	NuGenOvationTotalRNAunstranded	PA2	E10.5	WT	Illumina HiSeq 2500	50 bp	single-end	GSM2371668
RNA-seq	RNAseq_E10.5-PA2_TruSeq_1	IlluminaTruSeqTotalRNA	PA2	E10.5	WT	Illumina HiSeq 2500	50 bp	single-end
RNA-seq	RNAseq_E10.5-PA2_TruSeq_2	IlluminaTruSeqTotalRNA	PA2	E10.5	WT	Illumina HiSeq 2500	50 bp	single-end
RNA-seq	RNAseq_E10.5-PA2_TruSeq_3	IlluminaTruSeqTotalRNA	PA2	E10.5	WT	Illumina HiSeq 2500	50 bp	single-end
RNA-seq	RNAseq_E12.5-Pinna_TruSeq_1	IlluminaTruSeqTotalRNA	Pinna	E12.5	WT	Illumina HiSeq 2500	50 bp	single-end
RNA-seq	RNAseq_E12.5-Pinna_TruSeq_2	IlluminaTruSeqTotalRNA	Pinna	E12.5	WT	Illumina HiSeq 2500	50 bp	single-end
RNA-seq	RNAseq_E12.5-Pinna_TruSeq_3	IlluminaTruSeqTotalRNA	Pinna	E12.5	WT	Illumina HiSeq 2500	50 bp	single-end
RNA-seq	RNAseq_E14.5-Pinna_TruSeq_1	IlluminaTruSeqTotalRNA	Pinna	E14.5	WT	Illumina HiSeq 2500	50 bp	single-end
RNA-seq	RNAseq_E14.5-Pinna_TruSeq_2	IlluminaTruSeqTotalRNA	Pinna	E14.5	WT	Illumina HiSeq 2500	50 bp	single-end
RNA-seq	RNAseq_E14.5-Pinna_TruSeq_3	IlluminaTruSeqTotalRNA	Pinna	E14.5	WT	Illumina HiSeq 2500	50 bp	single-end
RNA-seq	RNAseq_E10.5_PA2_wt_TruSeq_1	IlluminaTruSeqTotalRNA	PA2	E10.5	WT	NovaSeq 6000	50 bp	paired-end
RNA-seq	RNAseq_E10.5_PA2_wt_TruSeq_2	IlluminaTruSeqTotalRNA	PA2	E10.5	WT	NovaSeq 6000	50 bp	paired-end
RNA-seq	RNAseq_E10.5_PA2_wt_TruSeq_3	IlluminaTruSeqTotalRNA	PA2	E10.5	WT	NovaSeq 6000	50 bp	paired-end
RNA-seq	RNAseq_E10.5_PA3_wt_TruSeq_1	IlluminaTruSeqTotalRNA	PA3	E10.5	WT	NovaSeq 6000	50 bp	paired-end
RNA-seq	RNAseq_E10.5_PA3_wt_TruSeq_2	IlluminaTruSeqTotalRNA	PA3	E10.5	WT	NovaSeq 6000	50 bp	paired-end
RNA-seq	RNAseq_E10.5_PA3_wt_TruSeq_3	IlluminaTruSeqTotalRNA	PA3	E10.5	WT	NovaSeq 6000	50 bp	paired-end
RNA-seq	RNAseq_E10.5_PA2_delta-E3_TruSeq_1	IlluminaTruSeqTotalRNA	PA2	E10.5	HIRE1del/del	NovaSeq 6000	50 bp	paired-end
RNA-seq	RNAseq_E10.5_PA2_delta-E3_TruSeq_2	IlluminaTruSeqTotalRNA	PA2	E10.5	HIRE1del/del	NovaSeq 6000	50 bp	paired-end
RNA-seq	RNAseq_E10.5_PA2_delta-E3_TruSeq_3	IlluminaTruSeqTotalRNA	PA2	E10.5	HIRE1del/del	NovaSeq 6000	50 bp	paired-end
RNA-seq	RNAseq_E10.5_PA3_delta-E3_TruSeq_1	IlluminaTruSeqTotalRNA	PA3	E10.5	HIRE1del/del	NovaSeq 6000	50 bp	paired-end
RNA-seq	RNAseq_E10.5_PA3_delta-E3_TruSeq_2	IlluminaTruSeqTotalRNA	PA3	E10.5	HIRE1del/del	NovaSeq 6000	50 bp	paired-end
RNA-seq	RNAseq_E10.5_PA3_delta-E3_TruSeq_3	IlluminaTruSeqTotalRNA	PA3	E10.5	HIRE1del/del	NovaSeq 6000	50 bp	paired-end
ChIP-seq	H3K4me2_FNP_E10.5_WT_rep1	NEBNextUltra-Illumina	FNP	E10.5	WT	Illumina HiSeq 2500	50 bp	single-end	GSM2371708
ChIP-seq	H3K4me2_Mx_E10.5_WT_rep1	NEBNextUltra-Illumina	Mx	E10.5	WT	Illumina HiSeq 2500	50 bp	single-end	GSM2371709
ChIP-seq	H3K4me2_Md_E10.5_WT_rep1	NEBNextUltra-Illumina	Md	E10.5	WT	Illumina HiSeq 2500	50 bp	single-end	GSM2371710
ChIP-seq	H3K4me2_PA2_E10.5_WT_rep1	NEBNextUltra-Illumina	PA2	E10.5	WT	Illumina HiSeq 2500	50 bp	single-end	GSM2371711
ChIP-seq	H3K4me2_Pinna_E12.5_WT_rep1	NEBNextUltra-Illumina	Pinna	E12.5	WT	Illumina HiSeq 2500	50 bp	single-end
ChIP-seq	H3K4me2_Pinna_E12.5_WT_rep2	NEBNextUltra-Illumina	Pinna	E12.5	WT	Illumina HiSeq 2500	50 bp	single-end
ChIP-seq	H3K4me2_Pinna_E14.5_WT_rep1	NEBNextUltra-Illumina	Pinna	E14.5	WT	Illumina HiSeq 2500	50 bp	single-end
ChIP-seq	H3K4me2_Pinna_E14.5_WT_rep2	NEBNextUltra-Illumina	Pinna	E14.5	WT	Illumina HiSeq 2500	50 bp	single-end
ChIP-seq	H3K27me3_FNP_E10.5_WT_rep1	NEBNextUltra-Illumina	FNP	E10.5	WT	Illumina HiSeq 2500	50 bp	single-end	GSM2371713
ChIP-seq	H3K27me3_Mx_E10.5_WT_rep1	NEBNextUltra-Illumina	Mx	E10.5	WT	Illumina HiSeq 2500	50 bp	single-end	GSM2371714
ChIP-seq	H3K27me3_Md_E10.5_WT_rep1	NEBNextUltra-Illumina	Md	E10.5	WT	Illumina HiSeq 2500	50 bp	single-end	GSM2371715
ChIP-seq	H3K27me3_PA2_E10.5_WT_rep1	NEBNextUltra-Illumina	PA2	E10.5	WT	Illumina HiSeq 2500	50 bp	single-end	GSM2371716
ChIP-seq	H3K27me3_Pinna_E12.5_WT_rep1	NEBNextUltra-Illumina	Pinna	E12.5	WT	Illumina HiSeq 2500	50 bp	single-end
ChIP-seq	H3K27me3_Pinna_E12.5_WT_rep2	NEBNextUltra-Illumina	Pinna	E12.5	WT	Illumina HiSeq 2500	50 bp	single-end
ChIP-seq	H3K27me3_Pinna_E14.5_WT_rep1	NEBNextUltra-Illumina	Pinna	E14.5	WT	Illumina HiSeq 2500	50 bp	single-end
ChIP-seq	H3K27me3_Pinna_E14.5_WT_rep2	NEBNextUltra-Illumina	Pinna	E14.5	WT	Illumina HiSeq 2500	50 bp	single-end
ChIP-seq	H3K27ac_FNP_E10.5_WT_rep1	NEBNextUltra-Illumina	FNP	E10.5	WT	Illumina HiSeq 2500	50 bp	single-end	GSM2371717
ChIP-seq	H3K27ac_Mx_E10.5_WT_rep1	NEBNextUltra-Illumina	Mx	E10.5	WT	Illumina HiSeq 2500	50 bp	single-end	GSM2371718
ChIP-seq	H3K27ac_Md_E10.5_WT_rep1	NEBNextUltra-Illumina	Md	E10.5	WT	Illumina HiSeq 2500	50 bp	single-end	GSM2371719
ChIP-seq	H3K27ac_PA2_E10.5_WT_rep1	NEBNextUltra-Illumina	PA2	E10.5	WT	Illumina HiSeq 2500	50 bp	single-end	GSM2371720
ChIP-seq	H3K27ac_Pinna_E12.5_WT_rep2	NEBNextUltra-Illumina	Pinna	E12.5	WT	Illumina HiSeq 2500	50 bp	single-end
ChIP-seq	H3K27ac_Pinna_E12.5_WT_rep1	NEBNextUltra-Illumina	Pinna	E12.5	WT	Illumina HiSeq 2500	50 bp	single-end
ChIP-seq	H3K27ac_Pinna_E14.5_WT_rep1	NEBNextUltra-Illumina	Pinna	E14.5	WT	Illumina HiSeq 2500	50 bp	single-end
ChIP-seq	H3K27ac_Pinna_E14.5_WT_rep2	NEBNextUltra-Illumina	Pinna	E14.5	WT	Illumina HiSeq 2500	50 bp	single-end
ChIP-seq	CTCF_Md_E10.5_WT	NEBNextUltra-Illumina	Md	E10.5	WT	Illumina HiSeq 2500	50 bp	single-end
ChIP-seq	CTCF_PA2_E10.5_WT	NEBNextUltra-Illumina	PA2	E10.5	WT	Illumina HiSeq 2500	50 bp	single-end
ATAC-seq	ATACseq_E10.5-Md_1	see methods	Md	E10.5	WT	Illumina HiSeq 2500	50 bp	paired-end	GSM2371734
ATAC-seq	ATACseq_E10.5-Md_2	see methods	Md	E10.5	WT	Illumina HiSeq 2500	50 bp	paired-end	GSM2371735
ATAC-seq	ATACseq_E10.5-PA2_1	see methods	PA2	E10.5	WT	Illumina HiSeq 2500	50 bp	paired-end	GSM2371736
ATAC-seq	ATACseq_E10.5-PA2_2	see methods	PA2	E10.5	WT	Illumina HiSeq 2500	50 bp	paired-end	GSM2371737
ATAC-seq	ATAC_WT_E10.5_PA2_1	see methods	PA2	E10.5	WT	Illumina NextSeq 500	75 bp	paired-end
ATAC-seq	ATAC_WT_E10.5_PA2_1	see methods	PA2	E10.5	WT	Illumina NextSeq 500	75 bp	paired-end
ATAC-seq	ATAC_WT_E10.5_PA2_2	see methods	PA2	E10.5	WT	Illumina NextSeq 500	75 bp	paired-end
ATAC-seq	ATAC_WT_E10.5_PA2_2	see methods	PA2	E10.5	WT	Illumina NextSeq 500	75 bp	paired-end
ATAC-seq	ATAC_WT_E12.5_Pinna_1	see methods	Pinna	E12.5	WT	Illumina NextSeq 500	75 bp	paired-end
ATAC-seq	ATAC_WT_E12.5_Pinna_2	see methods	Pinna	E12.5	WT	Illumina NextSeq 500	75 bp	paired-end
ATAC-seq	ATAC_WT_E12.5_Pinna_3	see methods	Pinna	E12.5	WT	Illumina NextSeq 500	75 bp	paired-end
ATAC-seq	ATAC_WT_E14.5_Pinna_1	see methods	Pinna	E14.5	WT	Illumina NextSeq 500	75 bp	paired-end
ATAC-seq	ATAC_WT_E14.5_Pinna_2	see methods	Pinna	E14.5	WT	Illumina NextSeq 500	75 bp	paired-end
ATAC-seq	ATAC_WT_E14.5_Pinna_3	see methods	Pinna	E14.5	WT	Illumina NextSeq 500	75 bp	paired-end
ATAC-seq	ATAC_WT_E14.5_Pinna_4	see methods	Pinna	E14.5	WT	Illumina NextSeq 500	75 bp	paired-end
ATAC-seq	ATAC_WT_E14.5_Pinna_5	see methods	Pinna	E14.5	WT	Illumina NextSeq 500	75 bp	paired-end
Hi-C	Hi-C_WT_E10.5_Md_1	see methods	Md	E10.5	WT	Illumina NextSeq 500	75 bp	paired-end
Hi-C	Hi-C_WT_E10.5_PA2_1	see methods	PA2	E10.5	WT	Illumina NextSeq 500	75 bp	paired-end
Hi-C	Hi-C_WT_E12.5_Pinna_1	see methods	Pinna	E12.5	WT	Illumina NextSeq 500	75 bp	paired-end
Hi-C	Hi-C_WT_E12.5_Pinna_2	see methods	Pinna	E12.5	WT	Illumina NextSeq 500	75 bp	paired-end
Hi-C	Hi-C_WT_E14.5_Pinna_1	see methods	Pinna	E14.5	WT	Illumina NextSeq 500	75 bp	paired-end
Hi-C	Hi-C_WT_E14.5_Pinna_2	see methods	Pinna	E14.5	WT	Illumina NextSeq 500	75 bp	paired-end
Hi-C	Hi-C_mESC_1	see methods	mESC	N/A	WT	Illumina NextSeq 500	75 bp	paired-end
Hi-C	Hi-C_mESC_2	see methods	mESC	N/A	WT	Illumina NextSeq 500	75 bp	paired-end
PCHi-C	PCHi-C_WT_E10.5_FNP_1	see methods	FNP	E10.5	WT	Illumina NextSeq 500	75 bp	paired-end
PCHi-C	PCHi-C_WT_E10.5_FNP_2	see methods	FNP	E10.5	WT	Illumina NextSeq 500	75 bp	paired-end
PCHi-C	PCHi-C_WT_E10.5_Mx_1	see methods	Mx	E10.5	WT	Illumina NextSeq 500	75 bp	paired-end
PCHi-C	PCHi-C_WT_E10.5_Mx_2	see methods	Mx	E10.5	WT	Illumina NextSeq 500	75 bp	paired-end
PCHi-C	PCHi-C_WT_E10.5_Md_1	see methods	Md	E10.5	WT	Illumina NextSeq 500	75 bp	paired-end
PCHi-C	PCHi-C_WT_E10.5_Md_2	see methods	Md	E10.5	WT	Illumina NextSeq 500	75 bp	paired-end
PCHi-C	PCHi-C_WT_E10.5_PA2_1	see methods	PA2	E10.5	WT	Illumina NextSeq 500	75 bp	paired-end
PCHi-C	PCHi-C_WT_E10.5_PA2_2	see methods	PA2	E10.5	WT	Illumina NextSeq 500	75 bp	paired-end
PCHi-C	PCHi-C_KO_E10.5_PA2_1	see methods	PA2	E10.5	Hoxa2EGFP/EGFP	Illumina NextSeq 500	75 bp	paired-end
PCHi-C	PCHi-C_KO_E10.5_PA2_2	see methods	PA2	E10.5	Hoxa2EGFP/EGFP	Illumina NextSeq 500	75 bp	paired-end
PCHi-C	PCHi-C_WT_E12.5_Pinna_1	see methods	Pinna	E12.5	WT	Illumina NextSeq 500	75 bp	paired-end
PCHi-C	PCHi-C_WT_E12.5_Pinna_2	see methods	Pinna	E12.5	WT	Illumina NextSeq 500	75 bp	paired-end
PCHi-C	PCHi-C_WT_E14.5_Pinna_1	see methods	Pinna	E14.5	WT	Illumina NextSeq 500	75 bp	paired-end
PCHi-C	PCHi-C_WT_E14.5_Pinna_2	see methods	Pinna	E14.5	WT	Illumina NextSeq 500	75 bp	paired-end
